# Supplementary material for: A highly sensitive protein-RNA cross-linking mass spectrometry workflow with enhanced structural modeling potential
Source: Nucleic Acids Res. 2025 Jun 18;53(11):gkaf523. doi: 10.1093/nar/gkaf523 (PMC12203917; doi:10.1093/nar/gkaf523)
Supplement: gkaf523_Supplemental_Files [file gkaf523_supplemental_files.zip]

Archive with 3 entries (3 files):
- NAR-01789-Met-G_2024_R1_SI.docx
- SuppTable1_NAR2024.xlsx
- SuppTable3_NAR2024.xlsx
