# Supplementary material for: A highly sensitive protein-RNA cross-linking mass spectrometry workflow with enhanced structural modeling potential
Source: Nucleic Acids Res. 2025 Jun 18;53(11):gkaf523. doi: 10.1093/nar/gkaf523 (PMC12203917; doi:10.1093/nar/gkaf523)
Supplement: gkaf523_Supplemental_Files [file gkaf523_supplemental_files.zip › SuppTable1_NAR2024.xlsx]

## Sheet: Summary
Supplementary Table 1. Result summary of all experiments discussed in this work.
	Dataset	Figure	Notes
	FOX1-UGCAUGU Protocol Comparison	Figure 1
	FOX1-UGCAUGU	Figure 2, Supplementary Figure 4
	MBNL1-CGCUU	Figure 2
	PTBP1-UCUCU	Figure 2
	SF3A1-UBL with U1 snRNA SL4	Figure 2	Reanalysis of PRIDE Entry PXD027189
	FOX1-UGCAUGU with 4SU	Figure 5
	PTBP1-IRES Fragmentation	Supplementary Figure 1
	PTBP1-IRES Stage Tips vs Cartridge	Supplementary Figure 1
	PTBP1-IRES HCD Energy	Supplementary Figure 2
	FOX1-UGCAUGU Irradiation	Supplementary Figure 3
	FOX1-UGCAUGU Temperature	Supplementary Figure 3
	FOX1-UGCAUGU MSFragger Analysis	Supplementary Figure 4	MSFragger search - column headings different from xQuest searches
	FOX1-UGCAUGU xQuest Analysis	Supplementary Figure 4
	Description of the column headers (xQuest searches)
	Id	Assigned peptide, RNA composition and cross-linking sites within the peptide sequence.
	Protein	Protein identifier.
	Light_Spectrum	References to MS/MS spectra that were assigned to the light cross-link.
	Heavy_Spectrum	References to MS/MS spectra that were assigned to the heavy cross-link.
	AbsPos1	Position within the protein sequence.
	RNA_Mr	Molecular mass of the RNA modification.
	RNA_Composition	Nucleotide composition of the RNA modification; nucleotides are sorted alphabetically.
	Neutral_Loss	Elemental composition of a neutral loss of the RNA-peptide cross-link.
	Isobaric_RNA_Composition	Alternative, isobaric RNA-modifications (comma-separated).
	Mr_Calculated	Molecular mass calculated from elemental composition (neutral mass).
	Mr_Measured	Molecular mass calculated from experimental m/z and z (neutral mass).
	Mz	Experimentally observed mass-to-charge ratio of the precursor ion.
	z	Experimentally observed precursor charge.
	Error_rel[ppm]	Deviation between experimental and theoretical mass in ppm.
	TIC	Fraction of the total ion current covered by assigned fragment ions.
	ld-score	Identification score as assigned by xQuest. The higher, the better.
	Sample_Type	Type of sample the MS file relates to.

## Sheet: Fig1_FOX1_OldNew
Id	Protein	Light_spectrum	Heavy_spectrum	AbsPos1	RNA_Mr	RNA_composition	Neutral_Loss	Isobaric_RNA_Composition	Mr_Calculated	Mr_measured	Mz	z	Error_rel_ppm	TIC	ld-score	Sample_Type
LHVSNIPFR-F8-U	db|PROT01|FOX1_RRM1	200818_LU02_csarnowski_1812_Old.c.10687.10687.2	200818_LU02_csarnowski_1812_Old.c.10606.10606.2	126	322.02	U	Natural_-H2	U Natural_-H2	1403.62	1403.62	702.819	2	-0.8	0.24921	46.48	Old
LHVSNIPFR-F8-U	db|PROT01|FOX1_RRM1	200818_LU02_csarnowski_1812_Old.c.10857.10857.2	200818_LU02_csarnowski_1812_Old.c.10797.10797.2	126	322.02	U	Natural_-H2	U Natural_-H2	1403.62	1403.62	702.819	2	-1	0.25479	45.84	Old
LHVSNIPFR-P7-U	db|PROT01|FOX1_RRM1	200818_LU02_csarnowski_1812_Old.c.09890.09890.2	200818_LU02_csarnowski_1812_Old.c.10026.10026.2	125	322.02	U	Natural_-H2	U Natural_-H2	1403.62	1403.62	702.819	2	-1.3	0.27501	45.61	Old
LHVSNIPFR-F8-U	db|PROT01|FOX1_RRM1	200818_LU02_csarnowski_1812_Old.c.10501.10501.2	200818_LU02_csarnowski_1812_Old.c.10414.10414.2	126	322.02	U	Natural_-H2	U Natural_-H2	1403.62	1403.62	702.819	2	-1	0.2395	45.46	Old
LHVSNIPFR-F8-U	db|PROT01|FOX1_RRM1	200818_LU02_csarnowski_2012_Old.c.09421.09421.2	200818_LU02_csarnowski_2012_Old.c.09508.09508.2	126	322.02	U	Natural_-H2	U Natural_-H2	1403.62	1403.62	702.819	2	-0.6	0.21984	45.11	Old
RLHVSNIPFR-F9-U	db|PROT01|FOX1_RRM1	200818_LU02_csarnowski_1812_Old.c.08102.08102.3	200818_LU02_csarnowski_1812_Old.c.07908.07908.3	126	322.02	U	Natural_-H2	U Natural_-H2	1559.72	1559.72	520.915	3	-1.7	0.24603	45.05	Old
RLHVSNIPFR-F9-U	db|PROT01|FOX1_RRM1	200818_LU02_csarnowski_1812_New.c.09557.09557.3	200818_LU02_csarnowski_1812_New.c.09608.09608.3	126	322.02	U	Natural_-H2	U Natural_-H2	1559.72	1559.72	520.915	3	-2.2	0.2863	44.43	New
LHVSNIPFR-P7-U	db|PROT01|FOX1_RRM1	200818_LU02_csarnowski_2012_New.c.08481.08481.2	200818_LU02_csarnowski_2012_New.c.08480.08480.2	125	322.02	U	Natural_-H2	U Natural_-H2	1403.62	1403.62	702.819	2	-1.2	0.393	44.42	New
RLHVSNIPFR-F9-U	db|PROT01|FOX1_RRM1	200818_LU02_csarnowski_1812_Old.c.07835.07835.3	200818_LU02_csarnowski_1812_Old.c.08111.08111.3	126	322.02	U	Natural_-H2	U Natural_-H2	1559.72	1559.72	520.915	3	-1.2	0.21656	43.65	Old
LHVSNIPFR-F8-U	db|PROT01|FOX1_RRM1	200818_LU02_csarnowski_1812_Old.c.10022.10022.2	200818_LU02_csarnowski_1812_Old.c.10219.10219.2	126	322.02	U	Natural_-H2	U Natural_-H2	1403.62	1403.62	702.819	2	-1.3	0.28881	42.35	Old
LHVSNIPFR-F8-U	db|PROT01|FOX1_RRM1	200818_LU02_csarnowski_2012_Old.c.08709.08709.2	200818_LU02_csarnowski_2012_Old.c.08539.08539.2	126	322.02	U	Natural_-H2	U Natural_-H2	1403.62	1403.62	702.819	2	-1.4	0.24729	42	Old
LHVSNIPFR-F8-U	db|PROT01|FOX1_RRM1	200818_LU02_csarnowski_2012_Old.c.08812.08812.2	200818_LU02_csarnowski_2012_Old.c.08805.08805.2	126	322.02	U	Natural_-H2	U Natural_-H2	1403.62	1403.62	702.819	2	-0.6	0.23166	41.93	Old
LHVSNIPFR-F8-U	db|PROT01|FOX1_RRM1	200818_LU02_csarnowski_1812_New.c.12485.12485.3	200818_LU02_csarnowski_1812_New.c.12220.12220.3	126	322.02	U	Natural_-H2	U Natural_-H2	1403.62	1403.62	468.881	3	-2.4	0.25481	41.72	New
LHVSNIPFR-F8-U	db|PROT01|FOX1_RRM1	200818_LU02_csarnowski_1812_New.c.13238.13238.3	200818_LU02_csarnowski_1812_New.c.13279.13279.3	126	322.02	U	Natural_-H2	U Natural_-H2	1403.62	1403.62	468.881	3	-1.8	0.24059	41.69	New
RLHVSNIPFR-R10-U	db|PROT01|FOX1_RRM1	200818_LU02_csarnowski_2012_Old.c.07194.07194.3	200818_LU02_csarnowski_2012_Old.c.07144.07144.3	127	322.02	U	Natural_-H2	U Natural_-H2	1559.72	1559.72	520.915	3	-1.2	0.17092	40.96	Old
RLHVSNIPFR-F9-U	db|PROT01|FOX1_RRM1	200818_LU02_csarnowski_1812_New.c.09195.09195.3	200818_LU02_csarnowski_1812_New.c.08804.08804.3	126	322.02	U	Natural_-H2	U Natural_-H2	1559.72	1559.72	520.915	3	-2.2	0.28807	40.39	New
LHVSNIPFR-F8-U	db|PROT01|FOX1_RRM1	200818_LU02_csarnowski_1812_New.c.13391.13391.2	200818_LU02_csarnowski_1812_New.c.12960.12960.2	126	322.02	U	Natural_-H2	U Natural_-H2	1403.62	1403.62	702.819	2	-1.5	0.33675	39.81	New
LHVSNIPFR-P7-U	db|PROT01|FOX1_RRM1	200818_LU02_csarnowski_2012_Old.c.09213.09213.2	200818_LU02_csarnowski_2012_Old.c.09096.09096.2	125	322.02	U	Natural_-H2	U Natural_-H2	1403.62	1403.62	702.819	2	-1	0.17577	39.79	Old
LHVSNIPFR-F8-U	db|PROT01|FOX1_RRM1	200818_LU02_csarnowski_1812_Old.c.09765.09765.3	200818_LU02_csarnowski_1812_Old.c.09969.09969.3	126	322.02	U	Natural_-H2	U Natural_-H2	1403.62	1403.62	468.882	3	-1.2	0.17655	39.47	Old
LHVSNIPFR-P7-U	db|PROT01|FOX1_RRM1	200818_LU02_csarnowski_1812_New.c.13062.13062.2	200818_LU02_csarnowski_1812_New.c.12407.12407.2	125	322.02	U	Natural_-H2	U Natural_-H2	1403.62	1403.62	702.819	2	-1.4	0.34044	39.2	New
LHVSNIPFRFRDPDLR-F10-GU	db|PROT01|FOX1_RRM1	200818_LU02_csarnowski_1812_New.c.16891.16891.3	200818_LU02_csarnowski_1812_New.c.17203.17203.3	128	667.068	GU	Natural_-H2	GU Natural_-H2	2648.13	2648.13	883.719	3	-0.1	0.10866	38.4	New
RLHVSNIPFR-F9-U	db|PROT01|FOX1_RRM1	200818_LU02_csarnowski_2012_New.c.04062.04062.3	200818_LU02_csarnowski_2012_New.c.04097.04097.3	126	324.036	U	Natural	U Natural	1561.74	1561.74	521.587	3	-1.8	0.17176	38.14	New
LHVSNIPFR-F8-U	db|PROT01|FOX1_RRM1	200818_LU02_csarnowski_1812_New.c.13689.13689.2	200818_LU02_csarnowski_1812_New.c.13278.13278.2	126	322.02	U	Natural_-H2	U Natural_-H2	1403.62	1403.62	702.819	2	-1.2	0.30861	37.52	New
LHVSNIPFR-R9-U	db|PROT01|FOX1_RRM1	200818_LU02_csarnowski_1812_Old.c.10779.10779.3	200818_LU02_csarnowski_1812_Old.c.10860.10860.3	127	322.02	U	Natural_-H2	U Natural_-H2	1403.62	1403.62	468.881	3	-1.9	0.23456	37.24	Old
LHVSNIPFR-P7-U	db|PROT01|FOX1_RRM1	200818_LU02_csarnowski_2012_New.c.09084.09084.2	200818_LU02_csarnowski_2012_New.c.08685.08685.2	125	322.02	U	Natural_-H2	U Natural_-H2	1403.62	1403.62	702.819	2	-1.4	0.33573	36.62	New
LHVSNIPFR-F8-U	db|PROT01|FOX1_RRM1	200818_LU02_csarnowski_1812_New.c.12133.12133.3	200818_LU02_csarnowski_1812_New.c.12635.12635.3	126	322.02	U	Natural_-H2	U Natural_-H2	1403.62	1403.62	468.881	3	-2	0.2163	36.35	New
RLHVSNIPFR-F9-U	db|PROT01|FOX1_RRM1	200818_LU02_csarnowski_1812_New.c.09942.09942.3	200818_LU02_csarnowski_1812_New.c.09226.09226.3	126	322.02	U	Natural_-H2	U Natural_-H2	1559.72	1559.72	520.915	3	-2.1	0.24771	35.94	New
LHVSNIPFR-F8-U	db|PROT01|FOX1_RRM1	200818_LU02_csarnowski_2012_Old.c.08547.08547.2	200818_LU02_csarnowski_2012_Old.c.08704.08704.2	126	322.02	U	Natural_-H2	U Natural_-H2	1403.62	1403.62	702.818	2	-2.8	0.15622	35.71	Old
LHVSNIPFR-F8-U	db|PROT01|FOX1_RRM1	200818_LU02_csarnowski_1812_Old.c.11039.11039.2	200818_LU02_csarnowski_1812_Old.c.10968.10968.2	126	322.02	U	Natural_-H2	U Natural_-H2	1403.62	1403.62	702.819	2	-0.8	0.11832	35.7	Old
LHVSNIPFR-F8-U	db|PROT01|FOX1_RRM1	200818_LU02_csarnowski_1812_New.c.13539.13539.3	200818_LU02_csarnowski_1812_New.c.13589.13589.3	126	322.02	U	Natural_-H2	U Natural_-H2	1403.62	1403.62	468.881	3	-1.9	0.21593	35.08	New
LHVSNIPFR-R9-U	db|PROT01|FOX1_RRM1	200818_LU02_csarnowski_1812_Old.c.10516.10516.3	200818_LU02_csarnowski_1812_Old.c.10479.10479.3	127	322.02	U	Natural_-H2	U Natural_-H2	1403.62	1403.62	468.881	3	-2.3	0.15643	34.85	Old
GFGFVTFENSADADR-F4-GUU	db|PROT01|FOX1_RRM1	200818_LU02_csarnowski_2012_New.c.11680.11680.3	200818_LU02_csarnowski_2012_New.c.11433.11433.3	160	895.142	GUU	Natural_-HPO3	GUU Natural_-HPO3	2526.86	2526.86	843.296	3	0.2	0.05966	34.81	New
GFGFVTFENSADADR-V5-GU	db|PROT01|FOX1_RRM1	200818_LU02_csarnowski_2012_New.c.11750.11750.3	200818_LU02_csarnowski_2012_New.c.11766.11766.3	161	669.083	GU	Natural	GU Natural	2300.8	2300.8	767.942	3	-0.9	0.0852	34.59	New
RLHVSNIPFR-P8-U	db|PROT01|FOX1_RRM1	200818_LU02_csarnowski_2012_New.c.06560.06560.2	200818_LU02_csarnowski_2012_New.c.06917.06917.2	125	322.02	U	Natural_-H2	U Natural_-H2	1559.72	1559.72	780.869	2	-0.9	0.3474	34.58	New
GFGFVTFENSADADR-F4-GUU	db|PROT01|FOX1_RRM1	200818_LU02_csarnowski_1812_New.c.17963.17963.3	200818_LU02_csarnowski_1812_New.c.18033.18033.3	160	895.142	GUU	Natural_-HPO3	GUU Natural_-HPO3	2526.86	2526.86	843.296	3	-0.1	0.0932	34.43	New
TVNPYTNG-Y5-U	db|PROT01|FOX1_RRM1	200818_LU02_csarnowski_1812_Old.c.06514.06514.2	200818_LU02_csarnowski_1812_Old.c.06172.06172.2	205	324.036	U	Natural	U Natural	1188.43	1188.43	595.224	2	-1.9	0.14787	34.37	Old
GFGFVTFENSADADR-F4-GU	db|PROT01|FOX1_RRM1	200818_LU02_csarnowski_1812_New.c.14380.14380.2	200818_LU02_csarnowski_1812_New.c.14484.14484.2	160	589.117	GU	Natural_-HPO3	GU Natural_-HPO3/AU Natural_-HPO2	2220.84	2220.84	1111.43	2	-1.1	0.0928	34.18	New
GFGFVTFENSADADR-F4-GUU	db|PROT01|FOX1_RRM1	200818_LU02_csarnowski_1812_New.c.17589.17589.3	200818_LU02_csarnowski_1812_New.c.17784.17784.3	160	895.142	GUU	Natural_-HPO3	GUU Natural_-HPO3	2526.86	2526.86	843.296	3	-0.2	0.10237	34.15	New
RLHVSNIPFR-F9-U	db|PROT01|FOX1_RRM1	200818_LU02_csarnowski_1812_Old.c.07971.07971.2	200818_LU02_csarnowski_1812_Old.c.07840.07840.2	126	322.02	U	Natural_-H2	U Natural_-H2	1559.72	1559.72	780.87	2	-0.7	0.10237	33.88	Old
GFGFVTFENSADADR-F4-GUU	db|PROT01|FOX1_RRM1	200818_LU02_csarnowski_1812_New.c.17618.17618.2	200818_LU02_csarnowski_1812_New.c.17885.17885.2	160	895.142	GUU	Natural_-HPO3	GUU Natural_-HPO3	2526.86	2526.86	1264.44	2	-0.5	0.11436	33.78	New
LHVSNIPFRFRDPDLR-F8-GU	db|PROT01|FOX1_RRM1	200818_LU02_csarnowski_1812_New.c.17222.17222.3	200818_LU02_csarnowski_1812_New.c.16635.16635.3	126	667.068	GU	Natural_-H2	GU Natural_-H2	2648.13	2648.13	883.717	3	-1.3	0.09367	33.61	New
GFGFVTFENSADADR-F4-GU	db|PROT01|FOX1_RRM1	200818_LU02_csarnowski_1812_New.c.14276.14276.2	200818_LU02_csarnowski_1812_New.c.14171.14171.2	160	587.101	GU	Natural_-H3PO3	GU Natural_-H3PO3	2218.82	2218.82	1110.42	2	-1.1	0.18145	33.6	New
LHVSNIPFR-F8-U	db|PROT01|FOX1_RRM1	200818_LU02_csarnowski_1812_Old.c.09946.09946.3	200818_LU02_csarnowski_1812_Old.c.09814.09814.3	126	322.02	U	Natural_-H2	U Natural_-H2	1403.62	1403.62	468.882	3	-1.5	0.27388	33.31	Old
GFGFVTFENSADADR-V5-GU	db|PROT01|FOX1_RRM1	200818_LU02_csarnowski_1812_Old.c.11278.11278.3	200818_LU02_csarnowski_1812_Old.c.11354.11354.3	161	589.117	GU	Natural_-HPO3	GU Natural_-HPO3/AU Natural_-HPO2	2220.84	2220.84	741.287	3	-0.8	0.0711	33.25	Old
GFGFVTFENSADADR-F4-GU	db|PROT01|FOX1_RRM1	200818_LU02_csarnowski_2012_New.c.11960.11960.3	200818_LU02_csarnowski_2012_New.c.12134.12134.3	160	669.083	GU	Natural	GU Natural	2300.8	2300.8	767.942	3	-1.6	0.09137	33.17	New
GFGFVTFENSADADR-V5-GU	db|PROT01|FOX1_RRM1	200818_LU02_csarnowski_1812_Old.c.11254.11254.3	200818_LU02_csarnowski_1812_Old.c.10992.10992.3	161	587.101	GU	Natural_-H3PO3	GU Natural_-H3PO3	2218.82	2218.82	740.615	3	-0.7	0.0207	32.95	Old
LHVSNIPFR-F8-U	db|PROT01|FOX1_RRM1	200818_LU02_csarnowski_2012_New.c.08323.08323.3	200818_LU02_csarnowski_2012_New.c.08314.08314.3	126	322.02	U	Natural_-H2	U Natural_-H2	1403.62	1403.62	468.882	3	-1.4	0.23857	32.78	New
GFGFVTFENSADADR-F4-GUU	db|PROT01|FOX1_RRM1	200818_LU02_csarnowski_1812_New.c.18099.18099.3	200818_LU02_csarnowski_1812_New.c.18081.18081.3	160	893.127	GUU	Natural_-H3PO3	GUU Natural_-H3PO3	2524.85	2524.84	842.622	3	-1.8	0.05562	32.67	New
LHVSNIPFR-P7-GU	db|PROT01|FOX1_RRM1	200818_LU02_csarnowski_2012_New.c.06235.06235.3	200818_LU02_csarnowski_2012_New.c.06266.06266.3	125	667.068	GU	Natural_-H2	GU Natural_-H2	1748.67	1748.67	583.897	3	-1.4	0.16851	32.66	New
GFGFVTFENSADADR-F4-GUU	db|PROT01|FOX1_RRM1	200818_LU02_csarnowski_2012_New.c.11986.11986.3	200818_LU02_csarnowski_2012_New.c.12115.12115.3	160	893.127	GUU	Natural_-H3PO3	GUU Natural_-H3PO3	2524.85	2524.85	842.624	3	-0.1	0.09721	32.6	New
GFGFVTFENSADADR-V5-GU	db|PROT01|FOX1_RRM1	200818_LU02_csarnowski_1812_New.c.18853.18853.3	200818_LU02_csarnowski_1812_New.c.18850.18850.3	161	589.117	GU	Natural_-HPO3	GU Natural_-HPO3/AU Natural_-HPO2	2220.84	2220.84	741.287	3	-1.1	0.08065	32.48	New
LHVSNIPFR-F8-CGU	db|PROT01|FOX1_RRM1	200818_LU02_csarnowski_1812_New.c.15992.15992.3	200818_LU02_csarnowski_1812_New.c.15551.15551.3	126	972.109	CGU	Natural_-H2	CGU Natural_-H2	2053.71	2053.71	685.578	3	-1.1	0.09417	32.19	New
LHVSNIPFR-P7-U	db|PROT01|FOX1_RRM1	200818_LU02_csarnowski_2012_New.c.08581.08581.3	200818_LU02_csarnowski_2012_New.c.08942.08942.3	125	322.02	U	Natural_-H2	U Natural_-H2	1403.62	1403.62	468.881	3	-2.7	0.26016	32.12	New
GFGFVTFENSADADR-F4-GU	db|PROT01|FOX1_RRM1	200818_LU02_csarnowski_2012_Old.c.09946.09946.2	200818_LU02_csarnowski_2012_Old.c.09980.09980.2	160	589.117	GU	Natural_-HPO3	GU Natural_-HPO3/AU Natural_-HPO2	2220.84	2220.84	1111.43	2	-0.9	0.06814	32.04	Old
LHVSNIPFR-F8-G	db|PROT01|FOX1_RRM1	200818_LU02_csarnowski_1812_Old.c.05408.05408.3	200818_LU02_csarnowski_1812_Old.c.05428.05428.3	126	343.032	G	Natural_-H4O	G Natural_-H4O	1424.64	1424.63	475.886	3	-1.2	0.04239	32.01	Old
GFGFVTFENSADADR-F4-AGUU	db|PROT01|FOX1_RRM1	200818_LU02_csarnowski_1812_New.c.25304.25304.3	200818_LU02_csarnowski_1812_New.c.25279.25279.3	160	1224.19	AGUU	Natural_-HPO3	AGUU Natural_-HPO3	2855.92	2855.91	952.979	3	-1.1	0.05105	31.85	New
LHVSNIPFR-F8-U	db|PROT01|FOX1_RRM1	200818_LU02_csarnowski_2012_New.c.08475.08475.2	200818_LU02_csarnowski_2012_New.c.08453.08453.2	126	304.01	U	Natural_-H4O	U Natural_-H4O	1385.61	1385.61	693.814	2	0	0.06607	31.84	New
RLHVSNIPFR-F9-U	db|PROT01|FOX1_RRM1	200818_LU02_csarnowski_1812_Old.c.08422.08422.2	200818_LU02_csarnowski_1812_Old.c.08368.08368.2	126	322.02	U	Natural_-H2	U Natural_-H2	1559.72	1559.72	780.87	2	-0.6	0.11118	31.56	Old
GFGFVTFENSADADR-F2-AGUU	db|PROT01|FOX1_RRM1	200818_LU02_csarnowski_2012_New.c.12443.12443.4	200818_LU02_csarnowski_2012_New.c.12405.12405.4	158	1224.19	AGUU	Natural_-HPO3	AGUU Natural_-HPO3	2855.92	2855.92	714.987	4	-0.3	0.04841	31.47	New
GFGFVTFENSADADR-V5-GUU	db|PROT01|FOX1_RRM1	200818_LU02_csarnowski_2012_New.c.10944.10944.3	200818_LU02_csarnowski_2012_New.c.11038.11038.3	161	913.153	GUU	Natural_-HPO3+H2O	GUU Natural_-HPO3+H2O	2544.87	2544.87	849.299	3	-0.3	0.08234	31.32	New
LHVSNIPFRFRDPDLR-F8-GU	db|PROT01|FOX1_RRM1	200818_LU02_csarnowski_1812_New.c.17035.17035.4	200818_LU02_csarnowski_1812_New.c.17071.17071.4	126	667.068	GU	Natural_-H2	GU Natural_-H2	2648.13	2648.13	663.04	4	-1.8	0.02743	31.19	New
RLHVSNIPFR-F9-U	db|PROT01|FOX1_RRM1	200818_LU02_csarnowski_2012_Old.c.07153.07153.2	200818_LU02_csarnowski_2012_Old.c.07233.07233.2	126	322.02	U	Natural_-H2	U Natural_-H2	1559.72	1559.72	780.87	2	-0.3	0.08028	31.17	Old
LHVSNIPFR-P7-GU	db|PROT01|FOX1_RRM1	200818_LU02_csarnowski_2012_New.c.05278.05278.2	200818_LU02_csarnowski_2012_New.c.05302.05302.2	125	669.083	GU	Natural	GU Natural	1750.69	1750.69	876.35	2	-0.7	0.05738	31.17	New
GFGFVTFENSADADR-V5-GU	db|PROT01|FOX1_RRM1	200818_LU02_csarnowski_1812_New.c.14214.14214.3	200818_LU02_csarnowski_1812_New.c.14240.14240.3	161	587.101	GU	Natural_-H3PO3	GU Natural_-H3PO3	2218.82	2218.82	740.615	3	-1.3	0.02552	31.01	New
GFGFVTFENSADADR-V5-GU	db|PROT01|FOX1_RRM1	200818_LU02_csarnowski_2012_Old.c.09841.09841.3	200818_LU02_csarnowski_2012_Old.c.09877.09877.3	161	587.101	GU	Natural_-H3PO3	GU Natural_-H3PO3	2218.82	2218.82	740.614	3	-1.4	0.01978	31	Old
RLHVSNIPFR-F9-U	db|PROT01|FOX1_RRM1	200818_LU02_csarnowski_1812_Old.c.08177.08177.2	200818_LU02_csarnowski_1812_Old.c.08026.08026.2	126	322.02	U	Natural_-H2	U Natural_-H2	1559.72	1559.72	780.869	2	-1.6	0.08009	31	Old
GFGFVTFENSADADR-F4-GU	db|PROT01|FOX1_RRM1	200818_LU02_csarnowski_2012_New.c.08367.08367.3	200818_LU02_csarnowski_2012_New.c.08445.08445.3	160	607.128	GU	Natural_-HPO3+H2O	GU Natural_-HPO3+H2O	2238.85	2238.85	747.29	3	-1.6	0.0365	30.95	New
RLHVSNIPFR-P8-U	db|PROT01|FOX1_RRM1	200818_LU02_csarnowski_2012_New.c.06183.06183.3	200818_LU02_csarnowski_2012_New.c.06115.06115.3	125	304.01	U	Natural_-H4O	U Natural_-H4O	1541.71	1541.71	514.912	3	-1.5	0.25644	30.91	New
LHVSNIPFR-F8-G	db|PROT01|FOX1_RRM1	200818_LU02_csarnowski_1812_Old.c.03718.03718.3	200818_LU02_csarnowski_1812_Old.c.03523.03523.3	126	345.047	G	Natural_-H2O	G Natural_-H2O/A Natural_-H2	1426.65	1426.65	476.558	3	-0.7	0.0463	30.79	Old
LHVSNIPFR-F8-GU	db|PROT01|FOX1_RRM1	200818_LU02_csarnowski_1812_New.c.16022.16022.3	200818_LU02_csarnowski_1812_New.c.16066.16066.3	126	667.068	GU	Natural_-H2	GU Natural_-H2	1748.67	1748.67	583.897	3	-1.3	0.10646	30.78	New
LHVSNIPFR-P7-GU	db|PROT01|FOX1_RRM1	200818_LU02_csarnowski_2012_New.c.05470.05470.3	200818_LU02_csarnowski_2012_New.c.05732.05732.3	125	669.083	GU	Natural	GU Natural	1750.69	1750.69	584.57	3	-0.6	0.19324	30.61	New
GFGFVTFENSADADR-F4-GU	db|PROT01|FOX1_RRM1	200818_LU02_csarnowski_2012_New.c.09729.09729.3	200818_LU02_csarnowski_2012_New.c.09778.09778.3	160	589.117	GU	Natural_-HPO3	GU Natural_-HPO3/AU Natural_-HPO2	2220.84	2220.84	741.287	3	-0.8	0.04323	30.49	New
TVNPYTNG-Y5-U	db|PROT01|FOX1_RRM1	200818_LU02_csarnowski_1812_Old.c.07162.07162.2	200818_LU02_csarnowski_1812_Old.c.07238.07238.2	205	324.036	U	Natural	U Natural	1188.43	1188.43	595.224	2	-1.7	0.12117	30.46	Old
GFGFVTFENSADADR-F4-GUU	db|PROT01|FOX1_RRM1	200818_LU02_csarnowski_2012_New.c.11642.11642.2	200818_LU02_csarnowski_2012_New.c.11488.11488.2	160	895.142	GUU	Natural_-HPO3	GUU Natural_-HPO3	2526.86	2526.87	1264.44	2	0.5	0.01817	30.36	New
TVNPYTNG-V2-U	db|PROT01|FOX1_RRM1	200818_LU02_csarnowski_1812_Old.c.06789.06789.2	200818_LU02_csarnowski_1812_Old.c.06473.06473.2	202	324.036	U	Natural	U Natural	1188.43	1188.43	595.224	2	-0.4	0.09426	30.25	Old
GFGFVTFENSADADR-F4-GU	db|PROT01|FOX1_RRM1	200818_LU02_csarnowski_2012_Old.c.09991.09991.3	200818_LU02_csarnowski_2012_Old.c.09957.09957.3	160	589.117	GU	Natural_-HPO3	GU Natural_-HPO3/AU Natural_-HPO2	2220.84	2220.83	741.286	3	-2.1	0.05352	30.24	Old
GFGFVTFENSADADR-F4-GU	db|PROT01|FOX1_RRM1	200818_LU02_csarnowski_2012_New.c.09588.09588.2	200818_LU02_csarnowski_2012_New.c.09645.09645.2	160	587.101	GU	Natural_-H3PO3	GU Natural_-H3PO3	2218.82	2218.82	1110.42	2	-1.1	0.04586	30.18	New
LHVSNIPFR-P7-CGU	db|PROT01|FOX1_RRM1	200818_LU02_csarnowski_2012_New.c.07435.07435.3	200818_LU02_csarnowski_2012_New.c.07706.07706.3	125	974.125	CGU	Natural	CGU Natural	2055.73	2055.73	686.25	3	-1.4	0.14002	30.16	New
LHVSNIPFRFRDPDLR-F8-CGU	db|PROT01|FOX1_RRM1	200818_LU02_csarnowski_1812_New.c.17125.17125.3	200818_LU02_csarnowski_1812_New.c.17409.17409.3	126	972.109	CGU	Natural_-H2	CGU Natural_-H2	2953.17	2953.17	985.399	3	-0.1	0.06465	30.15	New
LHVSNIPFR-P7-U	db|PROT01|FOX1_RRM1	200818_LU02_csarnowski_2012_New.c.08259.08259.2	200818_LU02_csarnowski_2012_New.c.08251.08251.2	125	322.02	U	Natural_-H2	U Natural_-H2	1403.62	1403.62	702.819	2	-0.8	0.10176	30.12	New
LHVSNIPFR-P7-CGU	db|PROT01|FOX1_RRM1	200818_LU02_csarnowski_2012_New.c.06125.06125.3	200818_LU02_csarnowski_2012_New.c.06130.06130.3	125	972.109	CGU	Natural_-H2	CGU Natural_-H2	2053.71	2053.71	685.578	3	-1.1	0.09866	30.04	New
LHVSNIPFR-F8-CGU	db|PROT01|FOX1_RRM1	200818_LU02_csarnowski_2012_New.c.10385.10385.3	200818_LU02_csarnowski_2012_New.c.10243.10243.3	126	972.109	CGU	Natural_-H2	CGU Natural_-H2	2053.71	2053.71	685.578	3	-1.1	0.13193	30.01	New
GFGFVTFENSADADR-V5-GU	db|PROT01|FOX1_RRM1	200818_LU02_csarnowski_1812_New.c.13535.13535.2	200818_LU02_csarnowski_1812_New.c.13663.13663.2	161	589.117	GU	Natural_-HPO3	GU Natural_-HPO3/AU Natural_-HPO2	2220.84	2220.84	1111.43	2	-0.3	0.05434	29.97	New
LHVSNIPFRFRDPDLR-D12-CGU	db|PROT01|FOX1_RRM1	200818_LU02_csarnowski_1812_New.c.17144.17144.4	200818_LU02_csarnowski_1812_New.c.17466.17466.4	130	972.109	CGU	Natural_-H2	CGU Natural_-H2	2953.17	2953.17	739.301	4	-0.4	0.02453	29.89	New
LHVSNIPFR-I6-GU	db|PROT01|FOX1_RRM1	200818_LU02_csarnowski_2012_New.c.10443.10443.2	200818_LU02_csarnowski_2012_New.c.10645.10645.2	124	667.068	GU	Natural_-H2	GU Natural_-H2	1748.67	1748.67	875.343	2	-0.6	0.13524	29.83	New
KTVNPYTNG-P5-U	db|PROT01|FOX1_RRM1	200818_LU02_csarnowski_1812_Old.c.03694.03694.2	200818_LU02_csarnowski_1812_Old.c.03727.03727.2	204	324.036	U	Natural	U Natural	1316.53	1316.53	659.271	2	-1.5	0.09131	29.44	Old
RLHVSNIPFR-F9-GU	db|PROT01|FOX1_RRM1	200818_LU02_csarnowski_1812_New.c.12612.12612.3	200818_LU02_csarnowski_1812_New.c.12680.12680.3	126	667.068	GU	Natural_-H2	GU Natural_-H2	1904.77	1904.77	635.931	3	-1.3	0.0901	29.35	New
GFGFVTFENSADADR-F4-GU	db|PROT01|FOX1_RRM1	200818_LU02_csarnowski_2012_Old.c.09356.09356.3	200818_LU02_csarnowski_2012_Old.c.09378.09378.3	160	589.117	GU	Natural_-HPO3	GU Natural_-HPO3/AU Natural_-HPO2	2220.84	2220.84	741.287	3	-0.9	0.02304	29.18	Old
GFGFVTFENSADADR-T6-AGUU	db|PROT01|FOX1_RRM1	200818_LU02_csarnowski_1812_New.c.22364.22364.3	200818_LU02_csarnowski_1812_New.c.22190.22190.3	162	1224.19	AGUU	Natural_-HPO3	AGUU Natural_-HPO3	2855.92	2855.91	952.978	3	-1.8	0.0443	29.15	New
RLHVSNIPFR-F9-U	db|PROT01|FOX1_RRM1	200818_LU02_csarnowski_2012_Old.c.07423.07423.2	200818_LU02_csarnowski_2012_Old.c.07403.07403.2	126	322.02	U	Natural_-H2	U Natural_-H2	1559.72	1559.72	780.869	2	-1	0.09089	29.01	Old
GFGFVTFENSADADR-V5-AGUU	db|PROT01|FOX1_RRM1	200818_LU02_csarnowski_1812_New.c.18628.18628.3	200818_LU02_csarnowski_1812_New.c.19064.19064.3	161	1224.19	AGUU	Natural_-HPO3	AGUU Natural_-HPO3	2855.92	2855.92	952.98	3	-0.1	0.05911	29.01	New
GFGFVTFENSADADR-F4-AGUU	db|PROT01|FOX1_RRM1	200818_LU02_csarnowski_2012_New.c.12450.12450.3	200818_LU02_csarnowski_2012_New.c.12459.12459.3	160	1224.19	AGUU	Natural_-HPO3	AGUU Natural_-HPO3	2855.92	2855.91	952.979	3	-0.6	0.06276	28.91	New
GFGFVTFENSADADR-F4-CGU	db|PROT01|FOX1_RRM1	200818_LU02_csarnowski_2012_New.c.14430.14430.3	200818_LU02_csarnowski_2012_New.c.14429.14429.3	160	910.153	CGU	Natural_-HPO2	CGU Natural_-HPO2	2541.87	2541.87	848.298	3	-1.5	0.06216	28.89	New
GFGFVTFENSADADR-V5-GUU	db|PROT01|FOX1_RRM1	200818_LU02_csarnowski_1812_New.c.15778.15778.3	200818_LU02_csarnowski_1812_New.c.15791.15791.3	161	913.153	GUU	Natural_-HPO3+H2O	GUU Natural_-HPO3+H2O	2544.87	2544.87	849.299	3	-0.8	0.06007	28.87	New
LHVSNIPFR-F8-GU	db|PROT01|FOX1_RRM1	200818_LU02_csarnowski_2012_New.c.10412.10412.3	200818_LU02_csarnowski_2012_New.c.10422.10422.3	126	667.068	GU	Natural_-H2	GU Natural_-H2	1748.67	1748.67	583.897	3	-1.7	0.17005	28.84	New
GFGFVTFENSADADR-F4-GU	db|PROT01|FOX1_RRM1	200818_LU02_csarnowski_1812_New.c.13811.13811.3	200818_LU02_csarnowski_1812_New.c.13350.13350.3	160	605.112	GU	Natural_-HPO2	GU Natural_-HPO2	2236.83	2236.83	746.619	3	-0.2	0.05552	28.74	New
LHVSNIPFR-H2-AU	db|PROT01|FOX1_RRM1	200818_LU02_csarnowski_1812_New.c.16770.16770.3	200818_LU02_csarnowski_1812_New.c.17044.17044.3	120	653.088	AU	Natural	AU Natural	1734.69	1734.69	579.238	3	-1.2	0.18591	28.73	New
GFGFVTFENSADADR-F4-AGUU	db|PROT01|FOX1_RRM1	200818_LU02_csarnowski_1812_New.c.22884.22884.3	200818_LU02_csarnowski_1812_New.c.23114.23114.3	160	1224.19	AGUU	Natural_-HPO3	AGUU Natural_-HPO3	2855.92	2855.91	952.978	3	-2	0.04012	28.7	New
GFGFVTFENSADADR-V5-GU	db|PROT01|FOX1_RRM1	200818_LU02_csarnowski_2012_New.c.09030.09030.3	200818_LU02_csarnowski_2012_New.c.08839.08839.3	161	589.117	GU	Natural_-HPO3	GU Natural_-HPO3/AU Natural_-HPO2	2220.84	2220.84	741.287	3	-0.8	0.06378	28.67	New
GFGFVTFENSADADR-V5-GUU	db|PROT01|FOX1_RRM1	200818_LU02_csarnowski_2012_New.c.11862.11862.3	200818_LU02_csarnowski_2012_New.c.12124.12124.3	161	895.142	GUU	Natural_-HPO3	GUU Natural_-HPO3	2526.86	2526.86	843.295	3	-0.7	0.06645	28.62	New
TVNPYTNG-Y5-U	db|PROT01|FOX1_RRM1	200818_LU02_csarnowski_2012_Old.c.06524.06524.2	200818_LU02_csarnowski_2012_Old.c.06470.06470.2	205	324.036	U	Natural	U Natural	1188.43	1188.43	595.224	2	-1.3	0.09887	28.62	Old
GFGFVTFENSADADR-F4-GUU	db|PROT01|FOX1_RRM1	200818_LU02_csarnowski_1812_New.c.17920.17920.2	200818_LU02_csarnowski_1812_New.c.17567.17567.2	160	895.142	GUU	Natural_-HPO3	GUU Natural_-HPO3	2526.86	2526.86	1264.44	2	-1.8	0.09523	28.56	New
RLHVSNIPFR-P8-GU	db|PROT01|FOX1_RRM1	200818_LU02_csarnowski_2012_New.c.05069.05069.3	200818_LU02_csarnowski_2012_New.c.05131.05131.3	125	667.068	GU	Natural_-H2	GU Natural_-H2	1904.77	1904.77	635.931	3	-0.8	0.11487	28.45	New
GFGFVTFENSADADR-V5-GUU	db|PROT01|FOX1_RRM1	200818_LU02_csarnowski_1812_New.c.17457.17457.3	200818_LU02_csarnowski_1812_New.c.17433.17433.3	161	911.137	GUU	Natural_-HPO2	GUU Natural_-HPO2	2542.86	2542.86	848.628	3	0.5	0.07166	28.41	New
GFGFVTFENSADADR-F4-GU	db|PROT01|FOX1_RRM1	200818_LU02_csarnowski_2012_New.c.09589.09589.3	200818_LU02_csarnowski_2012_New.c.09656.09656.3	160	587.101	GU	Natural_-H3PO3	GU Natural_-H3PO3	2218.82	2218.82	740.615	3	-1.3	0.0314	28.29	New
GFGFVTFENSADADR-F4-GU	db|PROT01|FOX1_RRM1	200818_LU02_csarnowski_1812_Old.c.11253.11253.2	200818_LU02_csarnowski_1812_Old.c.11387.11387.2	160	587.101	GU	Natural_-H3PO3	GU Natural_-H3PO3	2218.82	2218.82	1110.42	2	-0.5	0.02929	28.25	Old
RLHVSNIPFR-P8-GU	db|PROT01|FOX1_RRM1	200818_LU02_csarnowski_2012_New.c.08627.08627.3	200818_LU02_csarnowski_2012_New.c.08626.08626.3	125	667.068	GU	Natural_-H2	GU Natural_-H2	1904.77	1904.77	635.931	3	-1.2	0.14114	28.23	New
GFGFVTFENSADADR-F4-GU	db|PROT01|FOX1_RRM1	200818_LU02_csarnowski_2012_New.c.11911.11911.2	200818_LU02_csarnowski_2012_New.c.11841.11841.2	160	669.083	GU	Natural	GU Natural	2300.8	2300.8	1151.41	2	-1.1	0.05231	28.23	New
RLHVSNIPFR-R10-U	db|PROT01|FOX1_RRM1	200818_LU02_csarnowski_1812_Old.c.04738.04738.3	200818_LU02_csarnowski_1812_Old.c.04715.04715.3	127	324.036	U	Natural	U Natural	1561.74	1561.74	521.587	3	-1.9	0.07997	28.21	Old
LHVSNIPFR-I6-GU	db|PROT01|FOX1_RRM1	200818_LU02_csarnowski_2012_New.c.05713.05713.3	200818_LU02_csarnowski_2012_New.c.05900.05900.3	124	669.083	GU	Natural	GU Natural	1750.69	1750.68	584.569	3	-1.1	0.09623	28.2	New
LHVSNIPFR-R9-GU	db|PROT01|FOX1_RRM1	200818_LU02_csarnowski_2012_New.c.10671.10671.2	200818_LU02_csarnowski_2012_New.c.10387.10387.2	127	667.068	GU	Natural_-H2	GU Natural_-H2	1748.67	1748.67	875.342	2	-1.1	0.16982	28.17	New
GFGFVTFENSADADR-V5-AGUU	db|PROT01|FOX1_RRM1	200818_LU02_csarnowski_1812_New.c.19703.19703.3	200818_LU02_csarnowski_1812_New.c.19961.19961.3	161	1224.19	AGUU	Natural_-HPO3	AGUU Natural_-HPO3	2855.92	2855.91	952.979	3	-1.3	0.03843	28.14	New
LHVSNIPFRFRDPDLR-R9-CGU	db|PROT01|FOX1_RRM1	200818_LU02_csarnowski_1812_New.c.15257.15257.3	200818_LU02_csarnowski_1812_New.c.15234.15234.3	127	974.125	CGU	Natural	CGU Natural	2955.19	2955.18	986.069	3	-2	0.05672	28.09	New
RLHVSNIPFR-R10-GU	db|PROT01|FOX1_RRM1	200818_LU02_csarnowski_2012_New.c.04292.04292.3	200818_LU02_csarnowski_2012_New.c.04467.04467.3	127	669.083	GU	Natural	GU Natural	1906.79	1906.78	636.603	3	-1.5	0.10894	28.09	New
LHVSNIPFR-R9-U	db|PROT01|FOX1_RRM1	200818_LU02_csarnowski_2012_Old.c.09330.09330.3	200818_LU02_csarnowski_2012_Old.c.09473.09473.3	127	322.02	U	Natural_-H2	U Natural_-H2	1403.62	1403.62	468.881	3	-1.8	0.09477	28.04	Old
LHVSNIPFR-P7-GU	db|PROT01|FOX1_RRM1	200818_LU02_csarnowski_1812_Old.c.12018.12018.2	200818_LU02_csarnowski_1812_Old.c.12030.12030.2	125	667.068	GU	Natural_-H2	GU Natural_-H2	1748.67	1748.67	875.342	2	-1.5	0.09884	28	Old
LHVSNIPFRFRDPDLR-R9-GUU	db|PROT01|FOX1_RRM1	200818_LU02_csarnowski_1812_New.c.14610.14610.3	200818_LU02_csarnowski_1812_New.c.14704.14704.3	127	973.093	GUU	Natural_-H2	GUU Natural_-H2	2954.16	2954.16	985.726	3	-0.6	0.05671	27.95	New
LHVSNIPFR-F8-G	db|PROT01|FOX1_RRM1	200818_LU02_csarnowski_1812_Old.c.03513.03513.3	200818_LU02_csarnowski_1812_Old.c.03698.03698.3	126	345.047	G	Natural_-H2O	G Natural_-H2O/A Natural_-H2	1426.65	1426.65	476.558	3	-0.9	0.03329	27.94	Old
GSKGFGFVTFENSADADR-G6-GU	db|PROT01|FOX1_RRM1	200818_LU02_csarnowski_2012_New.c.07228.07228.3	200818_LU02_csarnowski_2012_New.c.07211.07211.3	159	589.117	GU	Natural_-HPO3	GU Natural_-HPO3/AU Natural_-HPO2	2492.99	2492.99	832.003	3	-0.4	0.14518	27.93	New
GFGFVTFENSADADR-F4-GU	db|PROT01|FOX1_RRM1	200818_LU02_csarnowski_2012_New.c.09698.09698.2	200818_LU02_csarnowski_2012_New.c.09769.09769.2	160	589.117	GU	Natural_-HPO3	GU Natural_-HPO3/AU Natural_-HPO2	2220.84	2220.84	1111.43	2	-0.6	0.12437	27.74	New
LHVSNIPFR-P7-CG	db|PROT01|FOX1_RRM1	200818_LU02_csarnowski_1812_New.c.07321.07321.3	200818_LU02_csarnowski_1812_New.c.07291.07291.3	125	668.099	CG	Natural	CG Natural	1749.7	1749.7	584.241	3	-1.7	0.12462	27.73	New
GFGFVTFENSADADR-V5-AGUU	db|PROT01|FOX1_RRM1	200818_LU02_csarnowski_2012_New.c.13430.13430.3	200818_LU02_csarnowski_2012_New.c.13673.13673.3	161	1224.19	AGUU	Natural_-HPO3	AGUU Natural_-HPO3	2855.92	2855.91	952.977	3	-3.1	0.03291	27.71	New
LHVSNIPFR-H2-AU	db|PROT01|FOX1_RRM1	200818_LU02_csarnowski_1812_New.c.17094.17094.3	200818_LU02_csarnowski_1812_New.c.16736.16736.3	120	653.088	AU	Natural	AU Natural	1734.69	1734.69	579.238	3	-0.4	0.20177	27.67	New
LHVSNIPFR-P7-GU	db|PROT01|FOX1_RRM1	200818_LU02_csarnowski_2012_New.c.06247.06247.2	200818_LU02_csarnowski_2012_New.c.06246.06246.2	125	667.068	GU	Natural_-H2	GU Natural_-H2	1748.67	1748.67	875.342	2	-1.5	0.07937	27.65	New
LHVSNIPFR-P7-CGU	db|PROT01|FOX1_RRM1	200818_LU02_csarnowski_2012_New.c.05534.05534.3	200818_LU02_csarnowski_2012_New.c.05340.05340.3	125	974.125	CGU	Natural	CGU Natural	2055.73	2055.73	686.25	3	-1.3	0.08147	27.6	New
GFGFVTFENSADADR-V5-GU	db|PROT01|FOX1_RRM1	200818_LU02_csarnowski_2012_New.c.08803.08803.3	200818_LU02_csarnowski_2012_New.c.08786.08786.3	161	607.128	GU	Natural_-HPO3+H2O	GU Natural_-HPO3+H2O	2238.85	2238.85	747.29	3	-0.8	0.02774	27.54	New
LHVSNIPFR-N5-CGU	db|PROT01|FOX1_RRM1	200818_LU02_csarnowski_2012_New.c.06964.06964.3	200818_LU02_csarnowski_2012_New.c.06933.06933.3	123	974.125	CGU	Natural	CGU Natural	2055.73	2055.72	686.249	3	-1.5	0.13742	27.32	New
GFGFVTFENSADADR-V5-GU	db|PROT01|FOX1_RRM1	200818_LU02_csarnowski_1812_Old.c.11277.11277.2	200818_LU02_csarnowski_1812_Old.c.11358.11358.2	161	589.117	GU	Natural_-HPO3	GU Natural_-HPO3/AU Natural_-HPO2	2220.84	2220.84	1111.43	2	-0.3	0.01362	27.29	Old
GFGFVTFENSADADR-F2-AGUU	db|PROT01|FOX1_RRM1	200818_LU02_csarnowski_2012_New.c.13251.13251.3	200818_LU02_csarnowski_2012_New.c.12909.12909.3	158	1224.19	AGUU	Natural_-HPO3	AGUU Natural_-HPO3	2855.92	2855.91	952.979	3	-1.5	0.03401	27.28	New
GFGFVTFENSADADR-F4-GUU	db|PROT01|FOX1_RRM1	200818_LU02_csarnowski_2012_New.c.11822.11822.2	200818_LU02_csarnowski_2012_New.c.12123.12123.2	160	895.142	GUU	Natural_-HPO3	GUU Natural_-HPO3	2526.86	2526.86	1264.44	2	0.2	0.01995	27.26	New
LHVSNIPFRFRDPDLR-F8-CGU	db|PROT01|FOX1_RRM1	200818_LU02_csarnowski_1812_New.c.13393.13393.3	200818_LU02_csarnowski_1812_New.c.12812.12812.3	126	974.125	CGU	Natural	CGU Natural	2955.19	2955.18	986.069	3	-1.5	0.07118	27.26	New
GFGFVTFENSADADR-V5-GUU	db|PROT01|FOX1_RRM1	200818_LU02_csarnowski_1812_New.c.16838.16838.3	200818_LU02_csarnowski_1812_New.c.16921.16921.3	161	913.153	GUU	Natural_-HPO3+H2O	GUU Natural_-HPO3+H2O	2544.87	2544.87	849.299	3	-0.1	0.06453	27.24	New
GFGFVTFENSADADR-T6-CG	db|PROT01|FOX1_RRM1	200818_LU02_csarnowski_1812_New.c.13711.13711.3	200818_LU02_csarnowski_1812_New.c.13881.13881.3	162	668.099	CG	Natural	CG Natural	2299.82	2299.82	767.614	3	-1.1	0.04171	27.15	New
LHVSNIPFR-V3-GU	db|PROT01|FOX1_RRM1	200818_LU02_csarnowski_1812_New.c.17369.17369.3	200818_LU02_csarnowski_1812_New.c.17392.17392.3	121	651.073	GU	Natural_-H2O	GU Natural_-H2O/AU Natural_-H2	1732.68	1732.67	578.566	3	-1.3	0.17226	27.14	New
LHVSNIPFR-P7-CGU	db|PROT01|FOX1_RRM1	200818_LU02_csarnowski_2012_New.c.10769.10769.2	200818_LU02_csarnowski_2012_New.c.10897.10897.2	125	972.109	CGU	Natural_-H2	CGU Natural_-H2	2053.71	2053.71	1027.86	2	-0.9	0.07554	27.13	New
GFGFVTFENSADADR-F4-CGU	db|PROT01|FOX1_RRM1	200818_LU02_csarnowski_2012_New.c.11738.11738.3	200818_LU02_csarnowski_2012_New.c.11770.11770.3	160	974.125	CGU	Natural	CGU Natural	2605.85	2605.84	869.622	3	-0.9	0.06067	27.12	New
LHVSNIPFR-P7-CG	db|PROT01|FOX1_RRM1	200818_LU02_csarnowski_1812_New.c.06704.06704.3	200818_LU02_csarnowski_1812_New.c.06664.06664.3	125	666.084	CG	Natural_-H2	CG Natural_-H2	1747.69	1747.68	583.569	3	-1.5	0.07041	27.05	New
GFGFVTFENSADADR-F4-GU	db|PROT01|FOX1_RRM1	200818_LU02_csarnowski_1812_New.c.12827.12827.3	200818_LU02_csarnowski_1812_New.c.13013.13013.3	160	607.128	GU	Natural_-HPO3+H2O	GU Natural_-HPO3+H2O	2238.85	2238.85	747.29	3	-0.8	0.03189	27.01	New
LHVSNIPFR-P7-CG	db|PROT01|FOX1_RRM1	200818_LU02_csarnowski_2012_New.c.04513.04513.3	200818_LU02_csarnowski_2012_New.c.04543.04543.3	125	666.084	CG	Natural_-H2	CG Natural_-H2	1747.69	1747.68	583.569	3	-1.4	0.05339	26.94	New
RLHVSNIPFR-F9-G	db|PROT01|FOX1_RRM1	200818_LU02_csarnowski_2012_New.c.02595.02595.4	200818_LU02_csarnowski_2012_New.c.02584.02584.4	126	363.058	G	Natural	G Natural	1600.76	1600.76	401.198	4	-2	0.01706	26.94	New
LHVSNIPFRFRDPDLR-F8-CGU	db|PROT01|FOX1_RRM1	200818_LU02_csarnowski_1812_New.c.11430.11430.3	200818_LU02_csarnowski_1812_New.c.11392.11392.3	126	974.125	CGU	Natural	CGU Natural	2955.19	2955.19	986.07	3	-0.5	0.05877	26.86	New
GFGFVTFENSADADR-V5-AGUU	db|PROT01|FOX1_RRM1	200818_LU02_csarnowski_1812_New.c.18652.18652.4	200818_LU02_csarnowski_1812_New.c.18637.18637.4	161	1224.19	AGUU	Natural_-HPO3	AGUU Natural_-HPO3	2855.92	2855.91	714.986	4	-1.9	0.04643	26.83	New
LHVSNIPFRFRDPDLR-I6-CGU	db|PROT01|FOX1_RRM1	200818_LU02_csarnowski_1812_New.c.12278.12278.4	200818_LU02_csarnowski_1812_New.c.12289.12289.4	124	974.125	CGU	Natural	CGU Natural	2955.19	2955.19	739.805	4	-0.2	0.02963	26.82	New
RLHVSNIPFR-F9-GU	db|PROT01|FOX1_RRM1	200818_LU02_csarnowski_1812_New.c.12766.12766.2	200818_LU02_csarnowski_1812_New.c.13008.13008.2	126	667.068	GU	Natural_-H2	GU Natural_-H2	1904.77	1904.77	953.393	2	-0.7	0.14782	26.81	New
KTVNPYTNG-Y6-U	db|PROT01|FOX1_RRM1	200818_LU02_csarnowski_1812_Old.c.04081.04081.2	200818_LU02_csarnowski_1812_Old.c.04069.04069.2	205	324.036	U	Natural	U Natural	1316.53	1316.53	659.272	2	-0.4	0.0576	26.81	Old
GFGFVTFENSADADR-F4-GU	db|PROT01|FOX1_RRM1	200818_LU02_csarnowski_2012_Old.c.09404.09404.2	200818_LU02_csarnowski_2012_Old.c.09384.09384.2	160	589.117	GU	Natural_-HPO3	GU Natural_-HPO3/AU Natural_-HPO2	2220.84	2220.84	1111.43	2	-1	0.06376	26.78	Old
LHVSNIPFR-P7-CGU	db|PROT01|FOX1_RRM1	200818_LU02_csarnowski_2012_New.c.05555.05555.2	200818_LU02_csarnowski_2012_New.c.05729.05729.2	125	974.125	CGU	Natural	CGU Natural	2055.73	2055.73	1028.87	2	-1.1	0.0534	26.72	New
RLHVSNIPFR-P8-CGU	db|PROT01|FOX1_RRM1	200818_LU02_csarnowski_1812_New.c.06471.06471.3	200818_LU02_csarnowski_1812_New.c.06497.06497.3	125	972.109	CGU	Natural_-H2	CGU Natural_-H2	2209.81	2209.81	737.612	3	-0.6	0.08124	26.71	New
LHVSNIPFRFRDPDLR-F8-AGU	db|PROT01|FOX1_RRM1	200818_LU02_csarnowski_1812_New.c.16336.16336.3	200818_LU02_csarnowski_1812_New.c.16339.16339.3	126	962.115	AGU	Natural_-H4O2	AGU Natural_-H4O2	2943.18	2943.17	982.066	3	-1.7	0.03356	26.71	New
LHVSNIPFR-F8-CGU	db|PROT01|FOX1_RRM1	200818_LU02_csarnowski_1812_Old.c.06840.06840.3	200818_LU02_csarnowski_1812_Old.c.06871.06871.3	126	974.125	CGU	Natural	CGU Natural	2055.73	2055.73	686.25	3	-1	0.01393	26.68	Old
LHVSNIPFRFRDPDLR-P7-CG	db|PROT01|FOX1_RRM1	200818_LU02_csarnowski_1812_New.c.10310.10310.3	200818_LU02_csarnowski_1812_New.c.10272.10272.3	125	668.099	CG	Natural	CG Natural	2649.16	2649.17	884.063	3	0.9	0.02819	26.59	New
LHVSNIPFR-F8-GU	db|PROT01|FOX1_RRM1	200818_LU02_csarnowski_2012_Old.c.06035.06035.2	200818_LU02_csarnowski_2012_Old.c.05958.05958.2	126	669.083	GU	Natural	GU Natural	1750.69	1750.69	876.351	2	0.1	0.02508	26.58	Old
GSKGFGFVTFENSADADR-G6-AGUU	db|PROT01|FOX1_RRM1	200818_LU02_csarnowski_1812_New.c.14656.14656.3	200818_LU02_csarnowski_1812_New.c.15319.15319.3	159	1224.19	AGUU	Natural_-HPO3	AGUU Natural_-HPO3	3128.06	3128.06	1043.7	3	-1	0.04289	26.53	New
LHVSNIPFR-F8-GU	db|PROT01|FOX1_RRM1	200818_LU02_csarnowski_1812_New.c.15647.15647.3	200818_LU02_csarnowski_1812_New.c.15676.15676.3	126	667.068	GU	Natural_-H2	GU Natural_-H2	1748.67	1748.67	583.898	3	-0.4	0.09999	26.45	New
LHVSNIPFR-I6-CGU	db|PROT01|FOX1_RRM1	200818_LU02_csarnowski_1812_New.c.10572.10572.2	200818_LU02_csarnowski_1812_New.c.10552.10552.2	124	974.125	CGU	Natural	CGU Natural	2055.73	2055.73	1028.87	2	-1.4	0.07701	26.45	New
GFGFVTFENSADADR-F4-AGUU	db|PROT01|FOX1_RRM1	200818_LU02_csarnowski_2012_New.c.16513.16513.3	200818_LU02_csarnowski_2012_New.c.16629.16629.3	160	1222.18	AGUU	Natural_-H3PO3	AGUU Natural_-H3PO3	2853.9	2853.9	952.307	3	-0.8	0.07018	26.35	New
RLHVSNIPFR-F9-CG	db|PROT01|FOX1_RRM1	200818_LU02_csarnowski_1812_New.c.04266.04266.4	200818_LU02_csarnowski_1812_New.c.04624.04624.4	126	666.084	CG	Natural_-H2	CG Natural_-H2	1903.79	1903.78	476.954	4	-2	0.07494	26.34	New
LHVSNIPFRFRDPDLR-F8-AGU	db|PROT01|FOX1_RRM1	200818_LU02_csarnowski_1812_New.c.08413.08413.3	200818_LU02_csarnowski_1812_New.c.08366.08366.3	126	980.125	AGU	Natural_-H2O	AGU Natural_-H2O	2961.19	2961.19	988.072	3	0.8	0.05348	26.34	New
GFGFVTFENSADADR-F4-GUU	db|PROT01|FOX1_RRM1	200818_LU02_csarnowski_1812_New.c.18096.18096.2	200818_LU02_csarnowski_1812_New.c.18097.18097.2	160	893.127	GUU	Natural_-H3PO3	GUU Natural_-H3PO3	2524.85	2524.85	1263.43	2	-0.2	0.03615	26.33	New
GFGFVTFENSADADR-F2-GU	db|PROT01|FOX1_RRM1	200818_LU02_csarnowski_1812_New.c.17377.17377.2	200818_LU02_csarnowski_1812_New.c.17058.17058.2	158	669.083	GU	Natural	GU Natural	2300.8	2300.8	1151.41	2	-0.1	0.00906	26.29	New
RLHVSNIPFR-N6-U	db|PROT01|FOX1_RRM1	200818_LU02_csarnowski_1812_New.c.08695.08695.3	200818_LU02_csarnowski_1812_New.c.08453.08453.3	123	322.02	U	Natural_-H2	U Natural_-H2	1559.72	1559.72	520.915	3	-2.4	0.23346	26.29	New
GFGFVTFENSADADR-F4-AGUU	db|PROT01|FOX1_RRM1	200818_LU02_csarnowski_2012_New.c.13044.13044.3	200818_LU02_csarnowski_2012_New.c.13355.13355.3	160	1224.19	AGUU	Natural_-HPO3	AGUU Natural_-HPO3	2855.92	2855.92	952.98	3	-0.2	0.02791	26.21	New
GFGFVTFENSADADR-F4-AGU	db|PROT01|FOX1_RRM1	200818_LU02_csarnowski_1812_New.c.19124.19124.3	200818_LU02_csarnowski_1812_New.c.18734.18734.3	160	998.136	AGU	Natural	AGU Natural	2629.86	2629.85	877.625	3	-1.7	0.11052	26.15	New
LHVSNIPFR-P7-CG	db|PROT01|FOX1_RRM1	200818_LU02_csarnowski_1812_Old.c.03724.03724.3	200818_LU02_csarnowski_1812_Old.c.03498.03498.3	125	668.099	CG	Natural	CG Natural	1749.7	1749.7	584.241	3	-1.1	0.02859	26.15	Old
LHVSNIPFRFRDPDLR-R9-CGU	db|PROT01|FOX1_RRM1	200818_LU02_csarnowski_1812_New.c.13583.13583.3	200818_LU02_csarnowski_1812_New.c.13554.13554.3	127	972.109	CGU	Natural_-H2	CGU Natural_-H2	2953.17	2953.17	985.398	3	-1.1	0.05413	26.14	New
LHVSNIPFR-F8-CGU	db|PROT01|FOX1_RRM1	200818_LU02_csarnowski_2012_New.c.06311.06311.3	200818_LU02_csarnowski_2012_New.c.06490.06490.3	126	972.109	CGU	Natural_-H2	CGU Natural_-H2	2053.71	2053.71	685.578	3	-1.5	0.06009	26.11	New
ILDVEIIFNER-I7-U	db|PROT01|FOX1_RRM1	200818_LU02_csarnowski_2012_New.c.15085.15085.2	200818_LU02_csarnowski_2012_New.c.15254.15254.2	149	324.036	U	Natural	U Natural	1683.78	1683.77	842.895	2	-1.3	0.05662	26.08	New
LHVSNIPFR-N5-CGU	db|PROT01|FOX1_RRM1	200818_LU02_csarnowski_1812_New.c.08439.08439.3	200818_LU02_csarnowski_1812_New.c.08749.08749.3	123	972.109	CGU	Natural_-H2	CGU Natural_-H2	2053.71	2053.71	685.577	3	-1.9	0.04879	26.07	New
GFGFVTFENSADADR-V5-AGU	db|PROT01|FOX1_RRM1	200818_LU02_csarnowski_2012_New.c.13217.13217.3	200818_LU02_csarnowski_2012_New.c.12972.12972.3	161	998.136	AGU	Natural	AGU Natural	2629.86	2629.86	877.627	3	0.4	0.0455	26.01	New
GFGFVTFENSADADR-F4-GU	db|PROT01|FOX1_RRM1	200818_LU02_csarnowski_1812_New.c.17699.17699.2	200818_LU02_csarnowski_1812_New.c.17644.17644.2	160	667.068	GU	Natural_-H2	GU Natural_-H2	2298.79	2298.79	1150.4	2	-0.7	0.0699	26	New
GSKGFGFVTFENSADADR-F7-GU	db|PROT01|FOX1_RRM1	200818_LU02_csarnowski_2012_New.c.11036.11036.3	200818_LU02_csarnowski_2012_New.c.11033.11033.3	160	587.101	GU	Natural_-H3PO3	GU Natural_-H3PO3	2490.97	2490.97	831.331	3	-0.5	0.01966	25.99	New
GFGFVTFENSADADR-T6-GUU	db|PROT01|FOX1_RRM1	200818_LU02_csarnowski_2012_New.c.11163.11163.2	200818_LU02_csarnowski_2012_New.c.11236.11236.2	162	913.153	GUU	Natural_-HPO3+H2O	GUU Natural_-HPO3+H2O	2544.87	2544.87	1273.44	2	-0.2	0.0038	25.98	New
GFGFVTFENSADADR-F4-AGUU	db|PROT01|FOX1_RRM1	200818_LU02_csarnowski_1812_New.c.14395.14395.3	200818_LU02_csarnowski_1812_New.c.14037.14037.3	160	1224.19	AGUU	Natural_-HPO3	AGUU Natural_-HPO3	2855.92	2855.91	952.978	3	-2.5	0.04608	25.97	New
LHVSNIPFR-P7-G	db|PROT01|FOX1_RRM1	200818_LU02_csarnowski_1812_Old.c.05030.05030.3	200818_LU02_csarnowski_1812_Old.c.04875.04875.3	125	363.058	G	Natural	G Natural	1444.66	1444.66	482.561	3	-1.2	0.0128	25.91	Old
GFGFVTFENSADADR-V5-CG	db|PROT01|FOX1_RRM1	200818_LU02_csarnowski_2012_New.c.12338.12338.3	200818_LU02_csarnowski_2012_New.c.12328.12328.3	161	604.128	CG	Natural_-HPO2	CG Natural_-HPO2	2235.85	2235.85	746.29	3	-0.8	0.08284	25.89	New
LHVSNIPFR-P7-GU	db|PROT01|FOX1_RRM1	200818_LU02_csarnowski_1812_New.c.15991.15991.2	200818_LU02_csarnowski_1812_New.c.15990.15990.2	125	667.068	GU	Natural_-H2	GU Natural_-H2	1748.67	1748.67	875.343	2	-0.6	0.09731	25.87	New
LHVSNIPFR-F8-G	db|PROT01|FOX1_RRM1	200818_LU02_csarnowski_1812_Old.c.03854.03854.2	200818_LU02_csarnowski_1812_Old.c.03771.03771.2	126	345.047	G	Natural_-H2O	G Natural_-H2O/A Natural_-H2	1426.65	1426.65	714.332	2	-1.1	0.0197	25.86	Old
LHVSNIPFR-I6-CGU	db|PROT01|FOX1_RRM1	200818_LU02_csarnowski_2012_New.c.07242.07242.2	200818_LU02_csarnowski_2012_New.c.06865.06865.2	124	974.125	CGU	Natural	CGU Natural	2055.73	2055.73	1028.87	2	-0.9	0.11325	25.83	New
GFGFVTFENSADADR-F4-GU	db|PROT01|FOX1_RRM1	200818_LU02_csarnowski_1812_New.c.18034.18034.2	200818_LU02_csarnowski_1812_New.c.18005.18005.2	160	589.117	GU	Natural_-HPO3	GU Natural_-HPO3/AU Natural_-HPO2	2220.84	2220.83	1111.43	2	-1.7	0.11681	25.82	New
GFGFVTFENSADADR-V5-GUU	db|PROT01|FOX1_RRM1	200818_LU02_csarnowski_1812_New.c.17495.17495.2	200818_LU02_csarnowski_1812_New.c.17737.17737.2	161	911.137	GUU	Natural_-HPO2	GUU Natural_-HPO2	2542.86	2542.86	1272.44	2	-0.8	0.04797	25.72	New
LHVSNIPFR-P7-CG	db|PROT01|FOX1_RRM1	200818_LU02_csarnowski_1812_New.c.06984.06984.3	200818_LU02_csarnowski_1812_New.c.06947.06947.3	125	668.099	CG	Natural	CG Natural	1749.7	1749.7	584.241	3	-2.2	0.05906	25.65	New
LHVSNIPFR-P7-CG	db|PROT01|FOX1_RRM1	200818_LU02_csarnowski_1812_New.c.14505.14505.3	200818_LU02_csarnowski_1812_New.c.14541.14541.3	125	668.099	CG	Natural	CG Natural	1749.7	1749.7	584.241	3	-2.5	0.21714	25.63	New
LHVSNIPFR-P7-CGU	db|PROT01|FOX1_RRM1	200818_LU02_csarnowski_2012_New.c.10971.10971.2	200818_LU02_csarnowski_2012_New.c.11147.11147.2	125	972.109	CGU	Natural_-H2	CGU Natural_-H2	2053.71	2053.71	1027.86	2	-0.7	0.07142	25.62	New
LHVSNIPFR-I6-G	db|PROT01|FOX1_RRM1	200818_LU02_csarnowski_2012_New.c.04155.04155.3	200818_LU02_csarnowski_2012_New.c.04094.04094.3	124	363.058	G	Natural	G Natural	1444.66	1444.66	482.561	3	-0.9	0.16176	25.61	New
LHVSNIPFR-P7-CGU	db|PROT01|FOX1_RRM1	200818_LU02_csarnowski_1812_New.c.07743.07743.3	200818_LU02_csarnowski_1812_New.c.08196.08196.3	125	974.125	CGU	Natural	CGU Natural	2055.73	2055.73	686.25	3	-1.4	0.11131	25.6	New
GFGFVTFENSADADR-F4-GU	db|PROT01|FOX1_RRM1	200818_LU02_csarnowski_2012_New.c.09221.09221.3	200818_LU02_csarnowski_2012_New.c.09044.09044.3	160	589.117	GU	Natural_-HPO3	GU Natural_-HPO3/AU Natural_-HPO2	2220.84	2220.84	741.287	3	-0.5	0.03431	25.57	New
GFGFVTFENSADADR-F4-AGU	db|PROT01|FOX1_RRM1	200818_LU02_csarnowski_2012_New.c.12485.12485.3	200818_LU02_csarnowski_2012_New.c.12800.12800.3	160	998.136	AGU	Natural	AGU Natural	2629.86	2629.86	877.627	3	-0.4	0.04205	25.57	New
GFGFVTFENSADADR-V5-CGU	db|PROT01|FOX1_RRM1	200818_LU02_csarnowski_2012_New.c.11515.11515.3	200818_LU02_csarnowski_2012_New.c.11539.11539.3	161	974.125	CGU	Natural	CGU Natural	2605.85	2605.84	869.623	3	-0.6	0.05199	25.56	New
LHVSNIPFR-P7-AU	db|PROT01|FOX1_RRM1	200818_LU02_csarnowski_1812_New.c.10083.10083.3	200818_LU02_csarnowski_1812_New.c.10031.10031.3	125	653.088	AU	Natural	AU Natural	1734.69	1734.69	579.237	3	-2.5	0.19929	25.54	New
LHVSNIPFRFRDPDLR-I6-CG	db|PROT01|FOX1_RRM1	200818_LU02_csarnowski_1812_New.c.10688.10688.4	200818_LU02_csarnowski_1812_New.c.10602.10602.4	124	668.099	CG	Natural	CG Natural	2649.16	2649.16	663.298	4	-0.7	0.0266	25.53	New
LHVSNIPFR-I6-CGU	db|PROT01|FOX1_RRM1	200818_LU02_csarnowski_2012_New.c.10617.10617.3	200818_LU02_csarnowski_2012_New.c.10817.10817.3	124	972.109	CGU	Natural_-H2	CGU Natural_-H2	2053.71	2053.71	685.578	3	-1.3	0.05731	25.53	New
LHVSNIPFR-P7-GU	db|PROT01|FOX1_RRM1	200818_LU02_csarnowski_2012_New.c.05453.05453.2	200818_LU02_csarnowski_2012_New.c.05545.05545.2	125	669.083	GU	Natural	GU Natural	1750.69	1750.69	876.35	2	-0.7	0.06561	25.51	New
GFGFVTFENSADADR-V5-AGUU	db|PROT01|FOX1_RRM1	200818_LU02_csarnowski_2012_Old.c.12852.12852.3	200818_LU02_csarnowski_2012_Old.c.12966.12966.3	161	1224.19	AGUU	Natural_-HPO3	AGUU Natural_-HPO3	2855.92	2855.91	952.979	3	-1.3	0.0141	25.45	Old
LHVSNIPFR-F8-CG	db|PROT01|FOX1_RRM1	200818_LU02_csarnowski_2012_New.c.08693.08693.3	200818_LU02_csarnowski_2012_New.c.08886.08886.3	126	666.084	CG	Natural_-H2	CG Natural_-H2	1747.69	1747.68	583.569	3	-1.6	0.07298	25.42	New
GFGFVTFENSADADR-F4-AGUU	db|PROT01|FOX1_RRM1	200818_LU02_csarnowski_1812_New.c.13598.13598.3	200818_LU02_csarnowski_1812_New.c.13557.13557.3	160	1224.19	AGUU	Natural_-HPO3	AGUU Natural_-HPO3	2855.92	2855.91	952.979	3	-0.8	0.07657	25.38	New
RLHVSNIPFR-P8-CG	db|PROT01|FOX1_RRM1	200818_LU02_csarnowski_1812_New.c.03625.03625.4	200818_LU02_csarnowski_1812_New.c.03372.03372.4	125	668.099	CG	Natural	CG Natural	1905.8	1905.8	477.458	4	-2	0.01945	25.37	New
LHVSNIPFR-P7-U	db|PROT01|FOX1_RRM1	200818_LU02_csarnowski_1812_Old.c.09722.09722.2	200818_LU02_csarnowski_1812_Old.c.09723.09723.2	125	322.02	U	Natural_-H2	U Natural_-H2	1403.62	1403.62	702.818	2	-1.6	0.08091	25.36	Old
LHVSNIPFR-P7-CG	db|PROT01|FOX1_RRM1	200818_LU02_csarnowski_1812_Old.c.04027.04027.3	200818_LU02_csarnowski_1812_Old.c.04153.04153.3	125	668.099	CG	Natural	CG Natural	1749.7	1749.7	584.242	3	0	0.00573	25.36	Old
LHVSNIPFR-P7-CGU	db|PROT01|FOX1_RRM1	200818_LU02_csarnowski_1812_New.c.07208.07208.2	200818_LU02_csarnowski_1812_New.c.06638.06638.2	125	974.125	CGU	Natural	CGU Natural	2055.73	2055.73	1028.87	2	-1	0.05828	25.35	New
LHVSNIPFR-F8-GU	db|PROT01|FOX1_RRM1	200818_LU02_csarnowski_2012_Old.c.05950.05950.3	200818_LU02_csarnowski_2012_Old.c.05815.05815.3	126	669.083	GU	Natural	GU Natural	1750.69	1750.69	584.57	3	-0.5	0.02332	25.34	Old
RLHVSNIPFR-F9-GU	db|PROT01|FOX1_RRM1	200818_LU02_csarnowski_1812_New.c.12369.12369.2	200818_LU02_csarnowski_1812_New.c.12681.12681.2	126	667.068	GU	Natural_-H2	GU Natural_-H2	1904.77	1904.77	953.393	2	-1.1	0.10699	25.34	New
LHVSNIPFR-F8-CG	db|PROT01|FOX1_RRM1	200818_LU02_csarnowski_1812_New.c.07230.07230.2	200818_LU02_csarnowski_1812_New.c.06828.06828.2	126	668.099	CG	Natural	CG Natural	1749.7	1749.7	875.858	2	-1.7	0.06308	25.28	New
LHVSNIPFRFR-P7-CG	db|PROT01|FOX1_RRM1	200818_LU02_csarnowski_1812_Old.c.06465.06465.4	200818_LU02_csarnowski_1812_Old.c.06481.06481.4	125	668.099	CG	Natural	CG Natural	2052.87	2052.87	514.225	4	-1	0.02749	25.26	Old
RLHVSNIPFR-P8-CGU	db|PROT01|FOX1_RRM1	200818_LU02_csarnowski_2012_New.c.08398.08398.3	200818_LU02_csarnowski_2012_New.c.08216.08216.3	125	972.109	CGU	Natural_-H2	CGU Natural_-H2	2209.81	2209.81	737.611	3	-1.3	0.04499	25.23	New
LHVSNIPFR-I6-G	db|PROT01|FOX1_RRM1	200818_LU02_csarnowski_2012_New.c.04630.04630.3	200818_LU02_csarnowski_2012_New.c.04391.04391.3	124	361.042	G	Natural_-H2	G Natural_-H2	1442.65	1442.64	481.889	3	-1.9	0.1353	25.21	New
GFGFVTFENSADADR-F4-AGUU	db|PROT01|FOX1_RRM1	200818_LU02_csarnowski_1812_New.c.22551.22551.3	200818_LU02_csarnowski_1812_New.c.22375.22375.3	160	1224.19	AGUU	Natural_-HPO3	AGUU Natural_-HPO3	2855.92	2855.91	952.978	3	-1.7	0.02886	25.18	New
GFGFVTFENSADADR-F4-GUU	db|PROT01|FOX1_RRM1	200818_LU02_csarnowski_2012_Old.c.11922.11922.3	200818_LU02_csarnowski_2012_Old.c.11733.11733.3	160	895.142	GUU	Natural_-HPO3	GUU Natural_-HPO3	2526.86	2526.86	843.295	3	-1.3	0.03656	25.18	Old
GFGFVTFENSADADR-G1-GU	db|PROT01|FOX1_RRM1	200818_LU02_csarnowski_2012_New.c.09045.09045.3	200818_LU02_csarnowski_2012_New.c.09282.09282.3	157	607.128	GU	Natural_-HPO3+H2O	GU Natural_-HPO3+H2O	2238.85	2238.85	747.29	3	-1.6	0.02978	25.15	New
GFGFVTFENSADADR-F2-GU	db|PROT01|FOX1_RRM1	200818_LU02_csarnowski_1812_New.c.17129.17129.3	200818_LU02_csarnowski_1812_New.c.17115.17115.3	158	669.083	GU	Natural	GU Natural	2300.8	2300.8	767.942	3	-0.8	0.07654	25.14	New
GFGFVTFENSADADR-F4-GU	db|PROT01|FOX1_RRM1	200818_LU02_csarnowski_2012_New.c.09266.09266.3	200818_LU02_csarnowski_2012_New.c.09064.09064.3	160	607.128	GU	Natural_-HPO3+H2O	GU Natural_-HPO3+H2O	2238.85	2238.84	747.289	3	-2.2	0.03003	25.14	New
LHVSNIPFR-R9-GU	db|PROT01|FOX1_RRM1	200818_LU02_csarnowski_1812_New.c.10530.10530.2	200818_LU02_csarnowski_1812_New.c.10529.10529.2	127	669.083	GU	Natural	GU Natural	1750.69	1750.69	876.351	2	-0.2	0.09263	25.14	New
GFGFVTFENSADADR-V5-AGUU	db|PROT01|FOX1_RRM1	200818_LU02_csarnowski_1812_New.c.23773.23773.3	200818_LU02_csarnowski_1812_New.c.23652.23652.3	161	1224.19	AGUU	Natural_-HPO3	AGUU Natural_-HPO3	2855.92	2855.92	952.98	3	-0.2	0.03208	25.14	New
LHVSNIPFRFR-F8-GU	db|PROT01|FOX1_RRM1	200818_LU02_csarnowski_1812_New.c.16163.16163.3	200818_LU02_csarnowski_1812_New.c.16257.16257.3	126	667.068	GU	Natural_-H2	GU Natural_-H2	2051.84	2051.84	684.953	3	-1.8	0.10162	25.08	New
GFGFVTFENSADADR-F2-CG	db|PROT01|FOX1_RRM1	200818_LU02_csarnowski_1812_New.c.10431.10431.3	200818_LU02_csarnowski_1812_New.c.10458.10458.3	158	606.144	CG	Natural_-HPO3+H2O	CG Natural_-HPO3+H2O	2237.87	2237.86	746.962	3	-1.2	0.08596	25.08	New
LHVSNIPFR-P7-CG	db|PROT01|FOX1_RRM1	200818_LU02_csarnowski_1812_Old.c.04919.04919.3	200818_LU02_csarnowski_1812_Old.c.05098.05098.3	125	668.099	CG	Natural	CG Natural	1749.7	1749.7	584.241	3	-1.8	0.01981	25.06	Old
LHVSNIPFR-P7-GU	db|PROT01|FOX1_RRM1	200818_LU02_csarnowski_2012_New.c.05280.05280.3	200818_LU02_csarnowski_2012_New.c.05469.05469.3	125	669.083	GU	Natural	GU Natural	1750.69	1750.69	584.57	3	-0.8	0.09319	25.06	New
GFGFVTFENSADADR-F4-GU	db|PROT01|FOX1_RRM1	200818_LU02_csarnowski_1812_New.c.13386.13386.3	200818_LU02_csarnowski_1812_New.c.13385.13385.3	160	589.117	GU	Natural_-HPO3	GU Natural_-HPO3/AU Natural_-HPO2	2220.84	2220.84	741.287	3	-0.7	0.04956	25.03	New
GFGFVTFENSADADR-V5-GUU	db|PROT01|FOX1_RRM1	200818_LU02_csarnowski_2012_New.c.10534.10534.3	200818_LU02_csarnowski_2012_New.c.10518.10518.3	161	913.153	GUU	Natural_-HPO3+H2O	GUU Natural_-HPO3+H2O	2544.87	2544.87	849.298	3	-1.2	0.06336	25	New
LHVSNIPFR-F8-U	db|PROT01|FOX1_RRM1	200818_LU02_csarnowski_1812_New.c.12952.12952.3	200818_LU02_csarnowski_1812_New.c.12983.12983.3	126	322.02	U	Natural_-H2	U Natural_-H2	1403.62	1403.62	468.881	3	-2.9	0.16089	24.95	New
LHVSNIPFR-P7-CG	db|PROT01|FOX1_RRM1	200818_LU02_csarnowski_1812_New.c.05842.05842.3	200818_LU02_csarnowski_1812_New.c.05910.05910.3	125	666.084	CG	Natural_-H2	CG Natural_-H2	1747.69	1747.68	583.569	3	-1.4	0.07079	24.91	New
LHVSNIPFR-P7-GU	db|PROT01|FOX1_RRM1	200818_LU02_csarnowski_1812_New.c.16293.16293.2	200818_LU02_csarnowski_1812_New.c.16292.16292.2	125	667.068	GU	Natural_-H2	GU Natural_-H2	1748.67	1748.67	875.343	2	-0.4	0.09171	24.89	New
LHVSNIPFR-P7-CGU	db|PROT01|FOX1_RRM1	200818_LU02_csarnowski_1812_New.c.08670.08670.2	200818_LU02_csarnowski_1812_New.c.08371.08371.2	125	972.109	CGU	Natural_-H2	CGU Natural_-H2	2053.71	2053.71	1027.86	2	-0.7	0.08431	24.88	New
GSKGFGFVTFENSADADR-G6-AGUU	db|PROT01|FOX1_RRM1	200818_LU02_csarnowski_2012_New.c.10316.10316.3	200818_LU02_csarnowski_2012_New.c.10320.10320.3	159	1222.18	AGUU	Natural_-H3PO3	AGUU Natural_-H3PO3	3126.05	3126.05	1043.02	3	-0.6	0.02732	24.8	New
LHVSNIPFR-S4-CG	db|PROT01|FOX1_RRM1	200818_LU02_csarnowski_1812_New.c.10740.10740.3	200818_LU02_csarnowski_1812_New.c.10734.10734.3	122	668.099	CG	Natural	CG Natural	1749.7	1749.7	584.241	3	-1.6	0.15293	24.8	New
GFGFVTFENSADADR-F4-AGUU	db|PROT01|FOX1_RRM1	200818_LU02_csarnowski_1812_New.c.19041.19041.2	200818_LU02_csarnowski_1812_New.c.19311.19311.2	160	1224.19	AGUU	Natural_-HPO3	AGUU Natural_-HPO3	2855.92	2855.91	1428.96	2	-1.5	0.0174	24.74	New
RLHVSNIPFR-F9-CG	db|PROT01|FOX1_RRM1	200818_LU02_csarnowski_1812_New.c.05448.05448.3	200818_LU02_csarnowski_1812_New.c.05584.05584.3	126	668.099	CG	Natural	CG Natural	1905.8	1905.8	636.275	3	-1.4	0.10649	24.71	New
LHVSNIPFR-I6-GU	db|PROT01|FOX1_RRM1	200818_LU02_csarnowski_1812_New.c.16788.16788.3	200818_LU02_csarnowski_1812_New.c.16853.16853.3	124	667.068	GU	Natural_-H2	GU Natural_-H2	1748.67	1748.67	583.898	3	-0.6	0.16195	24.71	New
GFGFVTFENSADADR-V5-AGUU	db|PROT01|FOX1_RRM1	200818_LU02_csarnowski_1812_New.c.23923.23923.3	200818_LU02_csarnowski_1812_New.c.24083.24083.3	161	1224.19	AGUU	Natural_-HPO3	AGUU Natural_-HPO3	2855.92	2855.91	952.979	3	-1.3	0.03592	24.69	New
GFGFVTFENSADADR-V5-GUU	db|PROT01|FOX1_RRM1	200818_LU02_csarnowski_2012_New.c.11131.11131.3	200818_LU02_csarnowski_2012_New.c.11246.11246.3	161	913.153	GUU	Natural_-HPO3+H2O	GUU Natural_-HPO3+H2O	2544.87	2544.87	849.298	3	-1.1	0.07244	24.69	New
TVNPYTNG-N3-U	db|PROT01|FOX1_RRM1	200818_LU02_csarnowski_2012_Old.c.06041.06041.2	200818_LU02_csarnowski_2012_Old.c.05789.05789.2	203	324.036	U	Natural	U Natural	1188.43	1188.43	595.224	2	-0.7	0.11023	24.65	Old
LHVSNIPFRFR-F8-CG	db|PROT01|FOX1_RRM1	200818_LU02_csarnowski_1812_New.c.08909.08909.4	200818_LU02_csarnowski_1812_New.c.08550.08550.4	126	666.084	CG	Natural_-H2	CG Natural_-H2	2050.86	2050.85	513.721	4	-2.2	0.02012	24.64	New
LHVSNIPFR-F8-U	db|PROT01|FOX1_RRM1	200818_LU02_csarnowski_2012_Old.c.09070.09070.2	200818_LU02_csarnowski_2012_Old.c.08933.08933.2	126	322.02	U	Natural_-H2	U Natural_-H2	1403.62	1403.62	702.819	2	-1.4	0.06818	24.64	Old
LHVSNIPFRFR-P7-CG	db|PROT01|FOX1_RRM1	200818_LU02_csarnowski_1812_Old.c.06686.06686.4	200818_LU02_csarnowski_1812_Old.c.06735.06735.4	125	668.099	CG	Natural	CG Natural	2052.87	2052.87	514.225	4	-2	0.03423	24.64	Old
LHVSNIPFR-I6-G	db|PROT01|FOX1_RRM1	200818_LU02_csarnowski_1812_Old.c.04411.04411.3	200818_LU02_csarnowski_1812_Old.c.04405.04405.3	124	363.058	G	Natural	G Natural	1444.66	1444.66	482.561	3	-0.7	0.01445	24.57	Old
GFGFVTFENSADADR-V5-GU	db|PROT01|FOX1_RRM1	200818_LU02_csarnowski_1812_Old.c.11087.11087.3	200818_LU02_csarnowski_1812_Old.c.11175.11175.3	161	587.101	GU	Natural_-H3PO3	GU Natural_-H3PO3	2218.82	2218.82	740.615	3	-1.2	0.01859	24.54	Old
GFGFVTFENSADADR-F4-GU	db|PROT01|FOX1_RRM1	200818_LU02_csarnowski_2012_New.c.09220.09220.2	200818_LU02_csarnowski_2012_New.c.08881.08881.2	160	589.117	GU	Natural_-HPO3	GU Natural_-HPO3/AU Natural_-HPO2	2220.84	2220.84	1111.43	2	-0.5	0.02708	24.5	New
GFGFVTFENSADADR-G1-CG	db|PROT01|FOX1_RRM1	200818_LU02_csarnowski_2012_New.c.09323.09323.3	200818_LU02_csarnowski_2012_New.c.09359.09359.3	157	668.099	CG	Natural	CG Natural	2299.82	2299.82	767.614	3	-1	0.04981	24.49	New
GFGFVTFENSADADR-F4-AGUU	db|PROT01|FOX1_RRM1	200818_LU02_csarnowski_2012_New.c.09217.09217.3	200818_LU02_csarnowski_2012_New.c.09437.09437.3	160	1224.19	AGUU	Natural_-HPO3	AGUU Natural_-HPO3	2855.92	2855.91	952.979	3	-0.7	0.04219	24.45	New
LHVSNIPFR-F8-CGU	db|PROT01|FOX1_RRM1	200818_LU02_csarnowski_1812_New.c.15586.15586.3	200818_LU02_csarnowski_1812_New.c.16106.16106.3	126	972.109	CGU	Natural_-H2	CGU Natural_-H2	2053.71	2053.71	685.577	3	-2.2	0.08843	24.44	New
LHVSNIPFR-F8-CG	db|PROT01|FOX1_RRM1	200818_LU02_csarnowski_1812_Old.c.09654.09654.3	200818_LU02_csarnowski_1812_Old.c.09543.09543.3	126	666.084	CG	Natural_-H2	CG Natural_-H2	1747.69	1747.69	583.57	3	-0.2	0.02647	24.42	Old
ILDVEIIFNER-F8-U	db|PROT01|FOX1_RRM1	200818_LU02_csarnowski_2012_New.c.13421.13421.2	200818_LU02_csarnowski_2012_New.c.13428.13428.2	150	324.036	U	Natural	U Natural	1683.78	1683.78	842.896	2	-0.1	0.04894	24.41	New
RLHVSNIPFR-F9-GU	db|PROT01|FOX1_RRM1	200818_LU02_csarnowski_2012_New.c.03952.03952.3	200818_LU02_csarnowski_2012_New.c.04111.04111.3	126	669.083	GU	Natural	GU Natural	1906.79	1906.79	636.604	3	-0.3	0.08795	24.4	New
GFGFVTFENSADADR-V5-GUU	db|PROT01|FOX1_RRM1	200818_LU02_csarnowski_2012_New.c.11517.11517.3	200818_LU02_csarnowski_2012_New.c.11507.11507.3	161	911.137	GUU	Natural_-HPO2	GUU Natural_-HPO2	2542.86	2542.86	848.627	3	-0.8	0.02205	24.37	New
LHVSNIPFR-P7-CG	db|PROT01|FOX1_RRM1	200818_LU02_csarnowski_1812_Old.c.05353.05353.3	200818_LU02_csarnowski_1812_Old.c.05564.05564.3	125	666.084	CG	Natural_-H2	CG Natural_-H2	1747.69	1747.68	583.569	3	-1.2	0.01633	24.37	Old
LHVSNIPFR-P7-GU	db|PROT01|FOX1_RRM1	200818_LU02_csarnowski_2012_Old.c.06090.06090.3	200818_LU02_csarnowski_2012_Old.c.06111.06111.3	125	669.083	GU	Natural	GU Natural	1750.69	1750.68	584.569	3	-1.3	0.02312	24.35	Old
GFGFVTFENSADADR-F4-ACGU	db|PROT01|FOX1_RRM1	200818_LU02_csarnowski_1812_New.c.21684.21684.2	200818_LU02_csarnowski_1812_New.c.21670.21670.2	160	1239.21	ACGU	Natural_-HPO2	ACGU Natural_-HPO2	2870.93	2870.93	1436.47	2	-0.5	0.02021	24.35	New
LHVSNIPFR-P7-CG	db|PROT01|FOX1_RRM1	200818_LU02_csarnowski_1812_New.c.04002.04002.3	200818_LU02_csarnowski_1812_New.c.04464.04464.3	125	668.099	CG	Natural	CG Natural	1749.7	1749.7	584.241	3	-1.2	0.02329	24.35	New
GFGFVTFENSADADR-F4-AGUU	db|PROT01|FOX1_RRM1	200818_LU02_csarnowski_2012_Old.c.13267.13267.3	200818_LU02_csarnowski_2012_Old.c.13199.13199.3	160	1224.19	AGUU	Natural_-HPO3	AGUU Natural_-HPO3	2855.92	2855.91	952.979	3	-1.5	0.01885	24.33	Old
LHVSNIPFR-F8-CGU	db|PROT01|FOX1_RRM1	200818_LU02_csarnowski_2012_Old.c.05937.05937.3	200818_LU02_csarnowski_2012_Old.c.05759.05759.3	126	974.125	CGU	Natural	CGU Natural	2055.73	2055.73	686.25	3	-0.4	0.01925	24.3	Old
LHVSNIPFR-F8-GU	db|PROT01|FOX1_RRM1	200818_LU02_csarnowski_2012_New.c.06040.06040.3	200818_LU02_csarnowski_2012_New.c.05894.05894.3	126	667.068	GU	Natural_-H2	GU Natural_-H2	1748.67	1748.67	583.897	3	-1.1	0.13568	24.29	New
GFGFVTFENSADADR-F4-AGU	db|PROT01|FOX1_RRM1	200818_LU02_csarnowski_1812_New.c.18750.18750.3	200818_LU02_csarnowski_1812_New.c.19017.19017.3	160	998.136	AGU	Natural	AGU Natural	2629.86	2629.85	877.625	3	-1.8	0.0264	24.29	New
LHVSNIPFRFRDPDLR-F8-CGU	db|PROT01|FOX1_RRM1	200818_LU02_csarnowski_1812_New.c.16819.16819.4	200818_LU02_csarnowski_1812_New.c.16818.16818.4	126	972.109	CGU	Natural_-H2	CGU Natural_-H2	2953.17	2953.17	739.3	4	-1.7	0.02232	24.28	New
LHVSNIPFR-L1-AU	db|PROT01|FOX1_RRM1	200818_LU02_csarnowski_1812_New.c.17494.17494.2	200818_LU02_csarnowski_1812_New.c.17009.17009.2	119	653.088	AU	Natural	AU Natural	1734.69	1734.69	868.352	2	-2.3	0.06305	24.27	New
GSKGFGFVTFENSADADR-G6-AGUU	db|PROT01|FOX1_RRM1	200818_LU02_csarnowski_2012_New.c.10193.10193.3	200818_LU02_csarnowski_2012_New.c.10488.10488.3	159	1224.19	AGUU	Natural_-HPO3	AGUU Natural_-HPO3	3128.06	3128.06	1043.7	3	-0.1	0.01351	24.27	New
GFGFVTFENSADADR-F4-AGUU	db|PROT01|FOX1_RRM1	200818_LU02_csarnowski_2012_New.c.14076.14076.3	200818_LU02_csarnowski_2012_New.c.13844.13844.3	160	1224.19	AGUU	Natural_-HPO3	AGUU Natural_-HPO3	2855.92	2855.91	952.979	3	-1.3	0.06145	24.23	New
GFGFVTFENSADADR-F4-GU	db|PROT01|FOX1_RRM1	200818_LU02_csarnowski_2012_New.c.09357.09357.3	200818_LU02_csarnowski_2012_New.c.09335.09335.3	160	587.101	GU	Natural_-H3PO3	GU Natural_-H3PO3	2218.82	2218.82	740.616	3	0.3	0.02119	24.2	New
RLHVSNIPFR-F9-U	db|PROT01|FOX1_RRM1	200818_LU02_csarnowski_2012_New.c.06779.06779.2	200818_LU02_csarnowski_2012_New.c.06467.06467.2	126	322.02	U	Natural_-H2	U Natural_-H2	1559.72	1559.72	780.87	2	-0.8	0.21064	24.19	New
GFGFVTFENSADADR-V5-GUU	db|PROT01|FOX1_RRM1	200818_LU02_csarnowski_1812_New.c.17321.17321.2	200818_LU02_csarnowski_1812_New.c.17791.17791.2	161	913.153	GUU	Natural_-HPO3+H2O	GUU Natural_-HPO3+H2O	2544.87	2544.87	1273.44	2	-0.9	0.01064	24.16	New
LHVSNIPFRFRDPDLR-F10-GU	db|PROT01|FOX1_RRM1	200818_LU02_csarnowski_1812_New.c.11622.11622.3	200818_LU02_csarnowski_1812_New.c.11630.11630.3	128	669.083	GU	Natural	GU Natural	2650.15	2650.15	884.391	3	0.9	0.02969	24.15	New
GSKGFGFVTFENSADADR-F7-CG	db|PROT01|FOX1_RRM1	200818_LU02_csarnowski_1812_New.c.14026.14026.3	200818_LU02_csarnowski_1812_New.c.14056.14056.3	160	604.128	CG	Natural_-HPO2	CG Natural_-HPO2	2508	2508	837.007	3	0.1	0.0315	24.14	New
LHVSNIPFR-F8-CGU	db|PROT01|FOX1_RRM1	200818_LU02_csarnowski_2012_New.c.10830.10830.3	200818_LU02_csarnowski_2012_New.c.11049.11049.3	126	972.109	CGU	Natural_-H2	CGU Natural_-H2	2053.71	2053.71	685.578	3	-1	0.12744	24.09	New
GFGFVTFENSADADR-F2-AGUU	db|PROT01|FOX1_RRM1	200818_LU02_csarnowski_1812_New.c.17745.17745.4	200818_LU02_csarnowski_1812_New.c.17437.17437.4	158	1242.2	AGUU	Natural_-HPO3+H2O	AGUU Natural_-HPO3+H2O	2873.93	2873.93	719.49	4	0.3	0.02144	24.09	New
ILDVEIIFNER-F8-U	db|PROT01|FOX1_RRM1	200818_LU02_csarnowski_2012_Old.c.13623.13623.2	200818_LU02_csarnowski_2012_Old.c.13409.13409.2	150	324.036	U	Natural	U Natural	1683.78	1683.77	842.894	2	-1.4	0.04345	23.99	Old
LHVSNIPFRFR-P7-G	db|PROT01|FOX1_RRM1	200818_LU02_csarnowski_1812_Old.c.06616.06616.4	200818_LU02_csarnowski_1812_Old.c.06590.06590.4	125	345.047	G	Natural_-H2O	G Natural_-H2O/A Natural_-H2	1729.82	1729.82	433.462	4	-2.1	0.0149	23.95	Old
GFGFVTFENSADADR-V5-AGUU	db|PROT01|FOX1_RRM1	200818_LU02_csarnowski_1812_New.c.14718.14718.3	200818_LU02_csarnowski_1812_New.c.14122.14122.3	161	1242.2	AGUU	Natural_-HPO3+H2O	AGUU Natural_-HPO3+H2O	2873.93	2873.93	958.984	3	0.3	0.03662	23.92	New
GFGFVTFENSADADR-V5-GUU	db|PROT01|FOX1_RRM1	200818_LU02_csarnowski_2012_New.c.10737.10737.3	200818_LU02_csarnowski_2012_New.c.10782.10782.3	161	913.153	GUU	Natural_-HPO3+H2O	GUU Natural_-HPO3+H2O	2544.87	2544.87	849.298	3	-1	0.03647	23.92	New
GFGFVTFENSADADR-F4-GU	db|PROT01|FOX1_RRM1	200818_LU02_csarnowski_2012_New.c.09336.09336.2	200818_LU02_csarnowski_2012_New.c.09486.09486.2	160	605.112	GU	Natural_-HPO2	GU Natural_-HPO2	2236.83	2236.83	1119.42	2	0	0.05503	23.91	New
RLHVSNIPFR-R10-CG	db|PROT01|FOX1_RRM1	200818_LU02_csarnowski_2012_New.c.02967.02967.4	200818_LU02_csarnowski_2012_New.c.02760.02760.4	127	668.099	CG	Natural	CG Natural	1905.8	1905.8	477.458	4	-1.5	0.01427	23.89	New
LHVSNIPFR-P7-CGU	db|PROT01|FOX1_RRM1	200818_LU02_csarnowski_2012_New.c.06120.06120.2	200818_LU02_csarnowski_2012_New.c.06475.06475.2	125	972.109	CGU	Natural_-H2	CGU Natural_-H2	2053.71	2053.71	1027.86	2	-1.1	0.06733	23.87	New
GFGFVTFENSADADR-F2-GU	db|PROT01|FOX1_RRM1	200818_LU02_csarnowski_1812_Old.c.10858.10858.3	200818_LU02_csarnowski_1812_Old.c.10866.10866.3	158	589.117	GU	Natural_-HPO3	GU Natural_-HPO3/AU Natural_-HPO2	2220.84	2220.84	741.287	3	-0.7	0.02576	23.83	Old
GSKGFGFVTFENSADADR-G6-GUU	db|PROT01|FOX1_RRM1	200818_LU02_csarnowski_2012_New.c.08953.08953.3	200818_LU02_csarnowski_2012_New.c.08941.08941.3	159	895.142	GUU	Natural_-HPO3	GUU Natural_-HPO3	2799.01	2799.01	934.01	3	-1.7	0.09453	23.82	New
RLHVSNIPFR-F9-CGU	db|PROT01|FOX1_RRM1	200818_LU02_csarnowski_1812_New.c.07802.07802.3	200818_LU02_csarnowski_1812_New.c.07547.07547.3	126	974.125	CGU	Natural	CGU Natural	2211.83	2211.83	738.283	3	-1.3	0.05933	23.81	New
RLHVSNIPFR-H3-AU	db|PROT01|FOX1_RRM1	200818_LU02_csarnowski_1812_New.c.12852.12852.2	200818_LU02_csarnowski_1812_New.c.12925.12925.2	120	653.088	AU	Natural	AU Natural	1890.79	1890.79	946.403	2	-1.8	0.11986	23.8	New
LHVSNIPFR-P7-GU	db|PROT01|FOX1_RRM1	200818_LU02_csarnowski_2012_New.c.07414.07414.2	200818_LU02_csarnowski_2012_New.c.07618.07618.2	125	669.083	GU	Natural	GU Natural	1750.69	1750.69	876.35	2	-0.8	0.09346	23.78	New
GFGFVTFENSADADR-F4-G	db|PROT01|FOX1_RRM1	200818_LU02_csarnowski_2012_New.c.08870.08870.3	200818_LU02_csarnowski_2012_New.c.08796.08796.3	160	363.058	G	Natural	G Natural	1994.78	1994.78	665.933	3	-1.9	0.10471	23.78	New
GFGFVTFENSADADR-F7-AGU	db|PROT01|FOX1_RRM1	200818_LU02_csarnowski_2012_New.c.09962.09962.3	200818_LU02_csarnowski_2012_New.c.09748.09748.3	163	936.18	AGU	Natural_-HPO3+H2O	AGU Natural_-HPO3+H2O	2567.9	2567.9	856.975	3	-0.5	0.0475	23.75	New
LHVSNIPFR-P7-CGU	db|PROT01|FOX1_RRM1	200818_LU02_csarnowski_2012_New.c.08800.08800.3	200818_LU02_csarnowski_2012_New.c.08711.08711.3	125	974.125	CGU	Natural	CGU Natural	2055.73	2055.72	686.249	3	-2.2	0.15731	23.75	New
LHVSNIPFRFR-P7-CGU	db|PROT01|FOX1_RRM1	200818_LU02_csarnowski_1812_New.c.16436.16436.3	200818_LU02_csarnowski_1812_New.c.16437.16437.3	125	972.109	CGU	Natural_-H2	CGU Natural_-H2	2356.88	2356.88	786.635	3	0.2	0.04548	23.71	New
GFGFVTFENSADADR-V5-GU	db|PROT01|FOX1_RRM1	200818_LU02_csarnowski_2012_New.c.14368.14368.3	200818_LU02_csarnowski_2012_New.c.14371.14371.3	161	587.101	GU	Natural_-H3PO3	GU Natural_-H3PO3	2218.82	2218.82	740.615	3	-0.1	0.04414	23.7	New
RLHVSNIPFR-S5-GU	db|PROT01|FOX1_RRM1	200818_LU02_csarnowski_2012_New.c.08662.08662.2	200818_LU02_csarnowski_2012_New.c.08421.08421.2	122	667.068	GU	Natural_-H2	GU Natural_-H2	1904.77	1904.77	953.394	2	0.3	0.09701	23.69	New
LHVSNIPFR-P7-U	db|PROT01|FOX1_RRM1	200818_LU02_csarnowski_2012_Old.c.08610.08610.3	200818_LU02_csarnowski_2012_Old.c.08655.08655.3	125	322.02	U	Natural_-H2	U Natural_-H2	1403.62	1403.62	468.881	3	-1.8	0.07212	23.66	Old
GFGFVTFENSADADR-V5-GUU	db|PROT01|FOX1_RRM1	200818_LU02_csarnowski_1812_New.c.17108.17108.3	200818_LU02_csarnowski_1812_New.c.17061.17061.3	161	895.142	GUU	Natural_-HPO3	GUU Natural_-HPO3	2526.86	2526.86	843.296	3	0	0.03553	23.65	New
GFGFVTFENSADADR-G3-CG	db|PROT01|FOX1_RRM1	200818_LU02_csarnowski_1812_New.c.13562.13562.2	200818_LU02_csarnowski_1812_New.c.13540.13540.2	159	666.084	CG	Natural_-H2	CG Natural_-H2	2297.81	2297.8	1149.91	2	-1.1	0.03315	23.57	New
GFGFVTFENSADADR-F2-AGUU	db|PROT01|FOX1_RRM1	200818_LU02_csarnowski_1812_New.c.19040.19040.3	200818_LU02_csarnowski_1812_New.c.18677.18677.3	158	1224.19	AGUU	Natural_-HPO3	AGUU Natural_-HPO3	2855.92	2855.91	952.978	3	-1.6	0.04293	23.57	New
GFGFVTFENSADADR-V5-G	db|PROT01|FOX1_RRM1	200818_LU02_csarnowski_2012_New.c.09031.09031.2	200818_LU02_csarnowski_2012_New.c.09018.09018.2	161	363.058	G	Natural	G Natural	1994.78	1994.78	998.397	2	-0.8	0.0329	23.47	New
GFGFVTFENSADADR-F4-AU	db|PROT01|FOX1_RRM1	200818_LU02_csarnowski_1812_New.c.19445.19445.2	200818_LU02_csarnowski_1812_New.c.19446.19446.2	160	571.106	AU	Natural_-H3PO3	AU Natural_-H3PO3	2202.83	2202.83	1102.42	2	-1.1	0.04642	23.46	New
GFGFVTFENSADADR-V5-AGUU	db|PROT01|FOX1_RRM1	200818_LU02_csarnowski_1812_New.c.16755.16755.2	200818_LU02_csarnowski_1812_New.c.16579.16579.2	161	1242.2	AGUU	Natural_-HPO3+H2O	AGUU Natural_-HPO3+H2O	2873.93	2873.93	1437.97	2	-0.3	0.02666	23.44	New
LHVSNIPFR-I6-CGU	db|PROT01|FOX1_RRM1	200818_LU02_csarnowski_1812_New.c.08176.08176.2	200818_LU02_csarnowski_1812_New.c.08177.08177.2	124	974.125	CGU	Natural	CGU Natural	2055.73	2055.72	1028.87	2	-1.5	0.05466	23.4	New
LHVSNIPFR-V3-G	db|PROT01|FOX1_RRM1	200818_LU02_csarnowski_2012_Old.c.03476.03476.3	200818_LU02_csarnowski_2012_Old.c.03474.03474.3	121	363.058	G	Natural	G Natural	1444.66	1444.66	482.561	3	-2.1	0.01886	23.39	Old
LHVSNIPFR-P7-CG	db|PROT01|FOX1_RRM1	200818_LU02_csarnowski_1812_New.c.04527.04527.2	200818_LU02_csarnowski_1812_New.c.04159.04159.2	125	668.099	CG	Natural	CG Natural	1749.7	1749.7	875.858	2	-1.1	0.02493	23.35	New
GFGFVTFENSADADR-V5-CG	db|PROT01|FOX1_RRM1	200818_LU02_csarnowski_1812_New.c.13586.13586.3	200818_LU02_csarnowski_1812_New.c.14217.14217.3	161	666.084	CG	Natural_-H2	CG Natural_-H2	2297.81	2297.8	766.942	3	-1.6	0.02004	23.34	New
GFGFVTFENSADADR-F4-AGUU	db|PROT01|FOX1_RRM1	200818_LU02_csarnowski_1812_New.c.20218.20218.3	200818_LU02_csarnowski_1812_New.c.20271.20271.3	160	1224.19	AGUU	Natural_-HPO3	AGUU Natural_-HPO3	2855.92	2855.91	952.979	3	-1.4	0.04885	23.33	New
LHVSNIPFRFR-F8-CG	db|PROT01|FOX1_RRM1	200818_LU02_csarnowski_1812_New.c.08534.08534.4	200818_LU02_csarnowski_1812_New.c.08985.08985.4	126	666.084	CG	Natural_-H2	CG Natural_-H2	2050.86	2050.85	513.721	4	-1.4	0.01272	23.33	New
GFGFVTFENSADADR-F4-GU	db|PROT01|FOX1_RRM1	200818_LU02_csarnowski_1812_New.c.18796.18796.2	200818_LU02_csarnowski_1812_New.c.18918.18918.2	160	589.117	GU	Natural_-HPO3	GU Natural_-HPO3/AU Natural_-HPO2	2220.84	2220.84	1111.43	2	0.6	0.03431	23.32	New
RLHVSNIPFR-P8-CGU	db|PROT01|FOX1_RRM1	200818_LU02_csarnowski_1812_New.c.05926.05926.2	200818_LU02_csarnowski_1812_New.c.06201.06201.2	125	974.125	CGU	Natural	CGU Natural	2211.83	2211.83	1106.92	2	-1.4	0.06402	23.29	New
LHVSNIPFR-P7-CG	db|PROT01|FOX1_RRM1	200818_LU02_csarnowski_1812_New.c.05843.05843.2	200818_LU02_csarnowski_1812_New.c.05893.05893.2	125	666.084	CG	Natural_-H2	CG Natural_-H2	1747.69	1747.68	874.85	2	-1.6	0.03411	23.29	New
GFGFVTFENSADADR-V5-AGUU	db|PROT01|FOX1_RRM1	200818_LU02_csarnowski_2012_New.c.09883.09883.3	200818_LU02_csarnowski_2012_New.c.09927.09927.3	161	1224.19	AGUU	Natural_-HPO3	AGUU Natural_-HPO3	2855.92	2855.91	952.978	3	-2.5	0.04199	23.26	New
RLHVSNIPFR-F9-U	db|PROT01|FOX1_RRM1	200818_LU02_csarnowski_1812_New.c.09231.09231.2	200818_LU02_csarnowski_1812_New.c.08783.08783.2	126	322.02	U	Natural_-H2	U Natural_-H2	1559.72	1559.72	780.869	2	-1.1	0.1974	23.23	New
LHVSNIPFR-P7-CGU	db|PROT01|FOX1_RRM1	200818_LU02_csarnowski_2012_New.c.07461.07461.2	200818_LU02_csarnowski_2012_New.c.07656.07656.2	125	974.125	CGU	Natural	CGU Natural	2055.73	2055.72	1028.87	2	-1.8	0.08772	23.23	New
GFGFVTFENSADADR-V5-GUU	db|PROT01|FOX1_RRM1	200818_LU02_csarnowski_2012_Old.c.11468.11468.3	200818_LU02_csarnowski_2012_Old.c.11377.11377.3	161	913.153	GUU	Natural_-HPO3+H2O	GUU Natural_-HPO3+H2O	2544.87	2544.87	849.297	3	-2.4	0.01801	23.23	Old
LHVSNIPFR-P7-GU	db|PROT01|FOX1_RRM1	200818_LU02_csarnowski_1812_New.c.11713.11713.3	200818_LU02_csarnowski_1812_New.c.11725.11725.3	125	651.073	GU	Natural_-H2O	GU Natural_-H2O/AU Natural_-H2	1732.68	1732.67	578.566	3	-1.6	0.18067	23.18	New
GFGFVTFENSADADR-F2-GU	db|PROT01|FOX1_RRM1	200818_LU02_csarnowski_2012_New.c.12191.12191.2	200818_LU02_csarnowski_2012_New.c.12109.12109.2	158	669.083	GU	Natural	GU Natural	2300.8	2300.8	1151.41	2	-2.8	0.04747	23.13	New
GFGFVTFENSADADR-V5-GU	db|PROT01|FOX1_RRM1	200818_LU02_csarnowski_2012_New.c.08804.08804.3	200818_LU02_csarnowski_2012_New.c.08622.08622.3	161	589.117	GU	Natural_-HPO3	GU Natural_-HPO3/AU Natural_-HPO2	2220.84	2220.83	741.286	3	-1.9	0.0434	23.12	New
LHVSNIPFRFRDPDLR-R9-CG	db|PROT01|FOX1_RRM1	200818_LU02_csarnowski_1812_New.c.09437.09437.3	200818_LU02_csarnowski_1812_New.c.09903.09903.3	127	668.099	CG	Natural	CG Natural	2649.16	2649.16	884.06	3	-2.2	0.03095	23.11	New
ILDVEIIFNER-I7-U	db|PROT01|FOX1_RRM1	200818_LU02_csarnowski_2012_Old.c.14938.14938.2	200818_LU02_csarnowski_2012_Old.c.14951.14951.2	149	324.036	U	Natural	U Natural	1683.78	1683.78	842.896	2	0	0.02235	23.09	Old
GFGFVTFENSADADR-V5-GU	db|PROT01|FOX1_RRM1	200818_LU02_csarnowski_1812_New.c.12447.12447.3	200818_LU02_csarnowski_1812_New.c.12709.12709.3	161	607.128	GU	Natural_-HPO3+H2O	GU Natural_-HPO3+H2O	2238.85	2238.85	747.29	3	-1.2	0.0326	23.07	New
GFGFVTFENSADADR-G1-GU	db|PROT01|FOX1_RRM1	200818_LU02_csarnowski_1812_Old.c.10723.10723.3	200818_LU02_csarnowski_1812_Old.c.10715.10715.3	157	605.112	GU	Natural_-HPO2	GU Natural_-HPO2	2236.83	2236.83	746.619	3	-0.4	0.04041	23.02	Old
GFGFVTFENSADADR-G3-ACGU	db|PROT01|FOX1_RRM1	200818_LU02_csarnowski_2012_New.c.14466.14466.3	200818_LU02_csarnowski_2012_New.c.14542.14542.3	159	1239.21	ACGU	Natural_-HPO2	ACGU Natural_-HPO2	2870.93	2870.93	957.983	3	-0.8	0.01435	23	New
LHVSNIPFR-P7-CG	db|PROT01|FOX1_RRM1	200818_LU02_csarnowski_1812_Old.c.06817.06817.3	200818_LU02_csarnowski_1812_Old.c.06967.06967.3	125	668.099	CG	Natural	CG Natural	1749.7	1749.7	584.241	3	-2	0.01713	22.99	Old
GFGFVTFENSADADR-V5-GUU	db|PROT01|FOX1_RRM1	200818_LU02_csarnowski_2012_Old.c.11691.11691.2	200818_LU02_csarnowski_2012_Old.c.11920.11920.2	161	895.142	GUU	Natural_-HPO3	GUU Natural_-HPO3	2526.86	2526.86	1264.44	2	0.3	0.03787	22.98	Old
GFGFVTFENSADADR-F4-G	db|PROT01|FOX1_RRM1	200818_LU02_csarnowski_2012_New.c.09321.09321.2	200818_LU02_csarnowski_2012_New.c.09288.09288.2	160	361.042	G	Natural_-H2	G Natural_-H2	1992.76	1992.76	997.39	2	-0.2	0.01505	22.95	New
GFGFVTFENSADADR-F4-GUU	db|PROT01|FOX1_RRM1	200818_LU02_csarnowski_2012_New.c.11567.11567.2	200818_LU02_csarnowski_2012_New.c.11526.11526.2	160	911.137	GUU	Natural_-HPO2	GUU Natural_-HPO2	2542.86	2542.86	1272.44	2	-0.6	0.04438	22.95	New
LHVSNIPFR-P7-GU	db|PROT01|FOX1_RRM1	200818_LU02_csarnowski_1812_New.c.05971.05971.3	200818_LU02_csarnowski_1812_New.c.06024.06024.3	125	669.083	GU	Natural	GU Natural	1750.69	1750.69	584.57	3	-0.8	0.02559	22.91	New
GFGFVTFENSADADR-T6-AGU	db|PROT01|FOX1_RRM1	200818_LU02_csarnowski_1812_New.c.15219.15219.3	200818_LU02_csarnowski_1812_New.c.15188.15188.3	162	936.18	AGU	Natural_-HPO3+H2O	AGU Natural_-HPO3+H2O	2567.9	2567.9	856.973	3	-2.5	0.01831	22.9	New
GFGFVTFENSADADR-V5-GUU	db|PROT01|FOX1_RRM1	200818_LU02_csarnowski_1812_New.c.16333.16333.3	200818_LU02_csarnowski_1812_New.c.16624.16624.3	161	913.153	GUU	Natural_-HPO3+H2O	GUU Natural_-HPO3+H2O	2544.87	2544.87	849.298	3	-2.1	0.0546	22.85	New
LHVSNIPFR-N5-CG	db|PROT01|FOX1_RRM1	200818_LU02_csarnowski_2012_New.c.09941.09941.2	200818_LU02_csarnowski_2012_New.c.09733.09733.2	123	668.099	CG	Natural	CG Natural	1749.7	1749.7	875.858	2	-0.7	0.12624	22.82	New
RLHVSNIPFR-P8-CG	db|PROT01|FOX1_RRM1	200818_LU02_csarnowski_1812_Old.c.04796.04796.3	200818_LU02_csarnowski_1812_Old.c.05059.05059.3	125	668.099	CG	Natural	CG Natural	1905.8	1905.8	636.274	3	-2.5	0.01526	22.82	Old
GFGFVTFENSADADR-V5-AGUU	db|PROT01|FOX1_RRM1	200818_LU02_csarnowski_1812_New.c.24704.24704.3	200818_LU02_csarnowski_1812_New.c.24555.24555.3	161	1224.19	AGUU	Natural_-HPO3	AGUU Natural_-HPO3	2855.92	2855.91	952.978	3	-2.5	0.03603	22.81	New
LHVSNIPFRFRDPDLR-F8-CGU	db|PROT01|FOX1_RRM1	200818_LU02_csarnowski_1812_New.c.12177.12177.3	200818_LU02_csarnowski_1812_New.c.12234.12234.3	126	974.125	CGU	Natural	CGU Natural	2955.19	2955.19	986.07	3	-0.9	0.05102	22.8	New
GFGFVTFENSADADR-F4-GU	db|PROT01|FOX1_RRM1	200818_LU02_csarnowski_1812_New.c.17726.17726.3	200818_LU02_csarnowski_1812_New.c.17681.17681.3	160	667.068	GU	Natural_-H2	GU Natural_-H2	2298.79	2298.79	767.27	3	-0.8	0.05373	22.78	New
GFGFVTFENSADADR-F2-GUU	db|PROT01|FOX1_RRM1	200818_LU02_csarnowski_2012_Old.c.12004.12004.3	200818_LU02_csarnowski_2012_Old.c.11978.11978.3	158	893.127	GUU	Natural_-H3PO3	GUU Natural_-H3PO3	2524.85	2524.85	842.623	3	-0.9	0.04786	22.76	Old
LHVSNIPFR-F8-GU	db|PROT01|FOX1_RRM1	200818_LU02_csarnowski_2012_Old.c.05901.05901.2	200818_LU02_csarnowski_2012_Old.c.06105.06105.2	126	669.083	GU	Natural	GU Natural	1750.69	1750.68	876.35	2	-1.6	0.02355	22.75	Old
LHVSNIPFR-N5-CGU	db|PROT01|FOX1_RRM1	200818_LU02_csarnowski_1812_New.c.10515.10515.3	200818_LU02_csarnowski_1812_New.c.10550.10550.3	123	974.125	CGU	Natural	CGU Natural	2055.73	2055.72	686.249	3	-2	0.08074	22.72	New
GFGFVTFENSADADR-F4-GUU	db|PROT01|FOX1_RRM1	200818_LU02_csarnowski_2012_New.c.11985.11985.2	200818_LU02_csarnowski_2012_New.c.12230.12230.2	160	893.127	GUU	Natural_-H3PO3	GUU Natural_-H3PO3	2524.85	2524.85	1263.43	2	0.8	0.08046	22.7	New
LHVSNIPFRFRDPDLR-F8-CGU	db|PROT01|FOX1_RRM1	200818_LU02_csarnowski_1812_New.c.16816.16816.3	200818_LU02_csarnowski_1812_New.c.16797.16797.3	126	972.109	CGU	Natural_-H2	CGU Natural_-H2	2953.17	2953.17	985.398	3	-1.4	0.05538	22.69	New
RLHVSNIPFR-R10-CG	db|PROT01|FOX1_RRM1	200818_LU02_csarnowski_1812_New.c.04901.04901.4	200818_LU02_csarnowski_1812_New.c.04897.04897.4	127	666.084	CG	Natural_-H2	CG Natural_-H2	1903.79	1903.79	476.954	4	-1.4	0.02253	22.69	New
LHVSNIPFR-P7-CGU	db|PROT01|FOX1_RRM1	200818_LU02_csarnowski_2012_New.c.06302.06302.2	200818_LU02_csarnowski_2012_New.c.06131.06131.2	125	972.109	CGU	Natural_-H2	CGU Natural_-H2	2053.71	2053.71	1027.86	2	-0.5	0.07831	22.68	New
LHVSNIPFRFRDPDLR-R11-CGU	db|PROT01|FOX1_RRM1	200818_LU02_csarnowski_1812_New.c.14005.14005.3	200818_LU02_csarnowski_1812_New.c.14065.14065.3	129	972.109	CGU	Natural_-H2	CGU Natural_-H2	2953.17	2953.17	985.399	3	-0.4	0.03986	22.67	New
LHVSNIPFR-P7-CG	db|PROT01|FOX1_RRM1	200818_LU02_csarnowski_1812_Old.c.04349.04349.3	200818_LU02_csarnowski_1812_Old.c.04309.04309.3	125	668.099	CG	Natural	CG Natural	1749.7	1749.7	584.241	3	-1.7	0.00423	22.66	Old
GFGFVTFENSADADR-F4-GU	db|PROT01|FOX1_RRM1	200818_LU02_csarnowski_1812_New.c.13867.13867.2	200818_LU02_csarnowski_1812_New.c.14550.14550.2	160	587.101	GU	Natural_-H3PO3	GU Natural_-H3PO3	2218.82	2218.82	1110.42	2	-0.9	0.03833	22.66	New
LHVSNIPFR-R9-G	db|PROT01|FOX1_RRM1	200818_LU02_csarnowski_2012_New.c.04595.04595.2	200818_LU02_csarnowski_2012_New.c.04596.04596.2	127	361.042	G	Natural_-H2	G Natural_-H2	1442.65	1442.64	722.33	2	-1.1	0.06853	22.65	New
GFGFVTFENSADADR-V5-GU	db|PROT01|FOX1_RRM1	200818_LU02_csarnowski_2012_New.c.11961.11961.3	200818_LU02_csarnowski_2012_New.c.12226.12226.3	161	589.117	GU	Natural_-HPO3	GU Natural_-HPO3/AU Natural_-HPO2	2220.84	2220.84	741.286	3	-1.3	0.03128	22.64	New
GFGFVTFENSADADR-F4-AGUU	db|PROT01|FOX1_RRM1	200818_LU02_csarnowski_1812_New.c.20521.20521.2	200818_LU02_csarnowski_1812_New.c.20127.20127.2	160	1224.19	AGUU	Natural_-HPO3	AGUU Natural_-HPO3	2855.92	2855.92	1428.97	2	0.5	0.01326	22.64	New
GFGFVTFENSADADR-F7-AGUU	db|PROT01|FOX1_RRM1	200818_LU02_csarnowski_1812_New.c.22492.22492.2	200818_LU02_csarnowski_1812_New.c.22233.22233.2	163	1224.19	AGUU	Natural_-HPO3	AGUU Natural_-HPO3	2855.92	2855.92	1428.97	2	-0.1	0.01118	22.62	New
GFGFVTFENSADADR-F2-AGUU	db|PROT01|FOX1_RRM1	200818_LU02_csarnowski_1812_New.c.11413.11413.3	200818_LU02_csarnowski_1812_New.c.11423.11423.3	158	1242.2	AGUU	Natural_-HPO3+H2O	AGUU Natural_-HPO3+H2O	2873.93	2873.93	958.984	3	0.3	0.07953	22.6	New
LHVSNIPFR-P7-GU	db|PROT01|FOX1_RRM1	200818_LU02_csarnowski_2012_New.c.10630.10630.3	200818_LU02_csarnowski_2012_New.c.10647.10647.3	125	667.068	GU	Natural_-H2	GU Natural_-H2	1748.67	1748.67	583.897	3	-1.8	0.04727	22.6	New
LHVSNIPFR-N5-CGU	db|PROT01|FOX1_RRM1	200818_LU02_csarnowski_2012_New.c.06553.06553.3	200818_LU02_csarnowski_2012_New.c.06743.06743.3	123	972.109	CGU	Natural_-H2	CGU Natural_-H2	2053.71	2053.71	685.578	3	-1.3	0.03163	22.59	New
GFGFVTFENSADADR-F4-GU	db|PROT01|FOX1_RRM1	200818_LU02_csarnowski_1812_New.c.19206.19206.2	200818_LU02_csarnowski_1812_New.c.19398.19398.2	160	605.112	GU	Natural_-HPO2	GU Natural_-HPO2	2236.83	2236.84	1119.43	2	1	0.04625	22.59	New
RLHVSNIPFR-R1-AU	db|PROT01|FOX1_RRM1	200818_LU02_csarnowski_2012_New.c.09242.09242.3	200818_LU02_csarnowski_2012_New.c.09239.09239.3	118	653.088	AU	Natural	AU Natural	1890.79	1890.79	631.271	3	-1.8	0.22363	22.59	New
RLHVSNIPFR-P8-CG	db|PROT01|FOX1_RRM1	200818_LU02_csarnowski_1812_New.c.05590.05590.4	200818_LU02_csarnowski_1812_New.c.05530.05530.4	125	668.099	CG	Natural	CG Natural	1905.8	1905.8	477.458	4	-2	0.01469	22.59	New
RLHVSNIPFR-P8-CGU	db|PROT01|FOX1_RRM1	200818_LU02_csarnowski_1812_New.c.06772.06772.3	200818_LU02_csarnowski_1812_New.c.06790.06790.3	125	972.109	CGU	Natural_-H2	CGU Natural_-H2	2209.81	2209.81	737.611	3	-1.5	0.05737	22.59	New
RLHVSNIPFR-P8-GU	db|PROT01|FOX1_RRM1	200818_LU02_csarnowski_2012_New.c.08437.08437.2	200818_LU02_csarnowski_2012_New.c.08635.08635.2	125	667.068	GU	Natural_-H2	GU Natural_-H2	1904.77	1904.77	953.392	2	-2.2	0.1437	22.58	New
RLHVSNIPFR-F9-CG	db|PROT01|FOX1_RRM1	200818_LU02_csarnowski_1812_New.c.03383.03383.4	200818_LU02_csarnowski_1812_New.c.03636.03636.4	126	668.099	CG	Natural	CG Natural	1905.8	1905.8	477.458	4	-0.8	0.00904	22.56	New
GFGFVTFENSADADR-F4-AGUU	db|PROT01|FOX1_RRM1	200818_LU02_csarnowski_1812_New.c.15947.15947.3	200818_LU02_csarnowski_1812_New.c.15742.15742.3	160	1242.2	AGUU	Natural_-HPO3+H2O	AGUU Natural_-HPO3+H2O	2873.93	2873.93	958.984	3	0	0.01928	22.55	New
RLHVSNIPFR-P8-CGU	db|PROT01|FOX1_RRM1	200818_LU02_csarnowski_2012_New.c.05320.05320.3	200818_LU02_csarnowski_2012_New.c.05140.05140.3	125	972.109	CGU	Natural_-H2	CGU Natural_-H2	2209.81	2209.81	737.612	3	-0.9	0.02932	22.54	New
LHVSNIPFR-P7-CG	db|PROT01|FOX1_RRM1	200818_LU02_csarnowski_1812_Old.c.04187.04187.3	200818_LU02_csarnowski_1812_Old.c.03976.03976.3	125	668.099	CG	Natural	CG Natural	1749.7	1749.7	584.241	3	-1.6	0.01572	22.53	Old
RLHVSNIPFR-P8-GU	db|PROT01|FOX1_RRM1	200818_LU02_csarnowski_2012_New.c.05259.05259.3	200818_LU02_csarnowski_2012_New.c.04906.04906.3	125	667.068	GU	Natural_-H2	GU Natural_-H2	1904.77	1904.77	635.931	3	-0.8	0.13521	22.53	New
GFGFVTFENSADADR-F4-GU	db|PROT01|FOX1_RRM1	200818_LU02_csarnowski_1812_New.c.13225.13225.2	200818_LU02_csarnowski_1812_New.c.13254.13254.2	160	607.128	GU	Natural_-HPO3+H2O	GU Natural_-HPO3+H2O	2238.85	2238.84	1120.43	2	-2	0.02387	22.53	New
LHVSNIPFRFRDPDLR-I6-CG	db|PROT01|FOX1_RRM1	200818_LU02_csarnowski_1812_New.c.09801.09801.4	200818_LU02_csarnowski_1812_New.c.09959.09959.4	124	668.099	CG	Natural	CG Natural	2649.16	2649.16	663.298	4	-1.5	0.01455	22.52	New
LHVSNIPFR-P7-CG	db|PROT01|FOX1_RRM1	200818_LU02_csarnowski_1812_Old.c.03864.03864.3	200818_LU02_csarnowski_1812_Old.c.03786.03786.3	125	668.099	CG	Natural	CG Natural	1749.7	1749.7	584.241	3	-1.6	0.019	22.5	Old
RLHVSNIPFR-P8-G	db|PROT01|FOX1_RRM1	200818_LU02_csarnowski_1812_New.c.02935.02935.4	200818_LU02_csarnowski_1812_New.c.02924.02924.4	125	363.058	G	Natural	G Natural	1600.76	1600.76	401.198	4	-1.3	0.01826	22.49	New
LHVSNIPFRFR-P7-G	db|PROT01|FOX1_RRM1	200818_LU02_csarnowski_1812_New.c.06637.06637.3	200818_LU02_csarnowski_1812_New.c.06557.06557.3	125	363.058	G	Natural	G Natural	1747.83	1747.83	583.617	3	-1.3	0.03974	22.49	New
GSKGFGFVTFENSADADR-F7-CGU	db|PROT01|FOX1_RRM1	200818_LU02_csarnowski_2012_New.c.14846.14846.3	200818_LU02_csarnowski_2012_New.c.14875.14875.3	160	972.109	CGU	Natural_-H2	CGU Natural_-H2	2875.98	2875.98	959.668	3	0.5	0.03589	22.44	New
GFGFVTFENSADADR-F4-G	db|PROT01|FOX1_RRM1	200818_LU02_csarnowski_1812_New.c.13294.13294.2	200818_LU02_csarnowski_1812_New.c.13519.13519.2	160	363.058	G	Natural	G Natural	1994.78	1994.78	998.397	2	-1.1	0.02116	22.43	New
RLHVSNIPFR-F9-GU	db|PROT01|FOX1_RRM1	200818_LU02_csarnowski_2012_New.c.04140.04140.3	200818_LU02_csarnowski_2012_New.c.04285.04285.3	126	669.083	GU	Natural	GU Natural	1906.79	1906.79	636.604	3	-0.3	0.09463	22.33	New
LHVSNIPFRFRDPDLR-R11-CG	db|PROT01|FOX1_RRM1	200818_LU02_csarnowski_1812_New.c.11015.11015.3	200818_LU02_csarnowski_1812_New.c.11589.11589.3	129	668.099	CG	Natural	CG Natural	2649.16	2649.16	884.061	3	-1.3	0.03948	22.33	New
GFGFVTFENSADADR-F4-CG	db|PROT01|FOX1_RRM1	200818_LU02_csarnowski_1812_New.c.13130.13130.3	200818_LU02_csarnowski_1812_New.c.13164.13164.3	160	668.099	CG	Natural	CG Natural	2299.82	2299.82	767.615	3	-0.1	0.0263	22.3	New
RLHVSNIPFR-F9-CGU	db|PROT01|FOX1_RRM1	200818_LU02_csarnowski_1812_New.c.12563.12563.2	200818_LU02_csarnowski_1812_New.c.12566.12566.2	126	972.109	CGU	Natural_-H2	CGU Natural_-H2	2209.81	2209.81	1105.91	2	-1.5	0.08996	22.28	New
LHVSNIPFR-F8-CG	db|PROT01|FOX1_RRM1	200818_LU02_csarnowski_1812_New.c.06904.06904.2	200818_LU02_csarnowski_1812_New.c.07127.07127.2	126	668.099	CG	Natural	CG Natural	1749.7	1749.7	875.858	2	-0.9	0.08152	22.28	New
LHVSNIPFR-P7-CG	db|PROT01|FOX1_RRM1	200818_LU02_csarnowski_1812_New.c.04526.04526.3	200818_LU02_csarnowski_1812_New.c.04730.04730.3	125	668.099	CG	Natural	CG Natural	1749.7	1749.7	584.241	3	-1.7	0.01482	22.27	New
LHVSNIPFR-F8-U	db|PROT01|FOX1_RRM1	200818_LU02_csarnowski_2012_New.c.09275.09275.3	200818_LU02_csarnowski_2012_New.c.09205.09205.3	126	322.02	U	Natural_-H2	U Natural_-H2	1403.62	1403.62	468.882	3	-1	0.08995	22.26	New
GFGFVTFENSADADR-G3-GU	db|PROT01|FOX1_RRM1	200818_LU02_csarnowski_2012_New.c.09029.09029.2	200818_LU02_csarnowski_2012_New.c.09137.09137.2	159	605.112	GU	Natural_-HPO2	GU Natural_-HPO2	2236.83	2236.83	1119.42	2	-1.4	0.14254	22.24	New
RLHVSNIPFR-F9-CG	db|PROT01|FOX1_RRM1	200818_LU02_csarnowski_1812_New.c.04135.04135.4	200818_LU02_csarnowski_1812_New.c.04141.04141.4	126	668.099	CG	Natural	CG Natural	1905.8	1905.8	477.458	4	-1.5	0.01082	22.24	New
LHVSNIPFR-P7-ACG	db|PROT01|FOX1_RRM1	200818_LU02_csarnowski_1812_New.c.07402.07402.2	200818_LU02_csarnowski_1812_New.c.07907.07907.2	125	995.136	ACG	Natural_-H2	ACG Natural_-H2	2076.74	2076.74	1039.38	2	-2.1	0.07633	22.22	New
GSKGFGFVTFENSADADR-G6-AGUU	db|PROT01|FOX1_RRM1	200818_LU02_csarnowski_2012_New.c.09892.09892.3	200818_LU02_csarnowski_2012_New.c.10037.10037.3	159	1224.19	AGUU	Natural_-HPO3	AGUU Natural_-HPO3	3128.06	3128.06	1043.7	3	-0.2	0.01564	22.19	New
RLHVSNIPFR-R10-CG	db|PROT01|FOX1_RRM1	200818_LU02_csarnowski_2012_New.c.02804.02804.4	200818_LU02_csarnowski_2012_New.c.02922.02922.4	127	668.099	CG	Natural	CG Natural	1905.8	1905.8	477.458	4	-1.7	0.01741	22.14	New
LHVSNIPFR-F8-CGU	db|PROT01|FOX1_RRM1	200818_LU02_csarnowski_2012_New.c.05193.05193.3	200818_LU02_csarnowski_2012_New.c.05124.05124.3	126	974.125	CGU	Natural	CGU Natural	2055.73	2055.72	686.249	3	-2.1	0.13267	22.09	New
GFGFVTFENSADADR-F4-GU	db|PROT01|FOX1_RRM1	200818_LU02_csarnowski_2012_New.c.11473.11473.3	200818_LU02_csarnowski_2012_New.c.11324.11324.3	160	669.083	GU	Natural	GU Natural	2300.8	2300.8	767.942	3	-1.2	0.08395	22.08	New
GFGFVTFENSADADR-V5-AGUU	db|PROT01|FOX1_RRM1	200818_LU02_csarnowski_1812_New.c.19705.19705.2	200818_LU02_csarnowski_1812_New.c.19826.19826.2	161	1224.19	AGUU	Natural_-HPO3	AGUU Natural_-HPO3	2855.92	2855.91	1428.96	2	-1.8	0.02148	22.07	New
GFGFVTFENSADADR-V5-GU	db|PROT01|FOX1_RRM1	200818_LU02_csarnowski_1812_New.c.13778.13778.2	200818_LU02_csarnowski_1812_New.c.13754.13754.2	161	605.112	GU	Natural_-HPO2	GU Natural_-HPO2	2236.83	2236.83	1119.42	2	-0.3	0.09475	22.07	New
GFGFVTFENSADADR-T6-GU	db|PROT01|FOX1_RRM1	200818_LU02_csarnowski_1812_New.c.11371.11371.3	200818_LU02_csarnowski_1812_New.c.11253.11253.3	162	607.128	GU	Natural_-HPO3+H2O	GU Natural_-HPO3+H2O	2238.85	2238.85	747.29	3	-1.4	0.01941	22.06	New
GFGFVTFENSADADR-V5-GUU	db|PROT01|FOX1_RRM1	200818_LU02_csarnowski_2012_Old.c.11475.11475.3	200818_LU02_csarnowski_2012_Old.c.11480.11480.3	161	911.137	GUU	Natural_-HPO2	GUU Natural_-HPO2	2542.86	2542.86	848.627	3	-0.9	0.03219	22.06	Old
GFGFVTFENSADADR-T6-AGUU	db|PROT01|FOX1_RRM1	200818_LU02_csarnowski_2012_New.c.14374.14374.3	200818_LU02_csarnowski_2012_New.c.14558.14558.3	162	1224.19	AGUU	Natural_-HPO3	AGUU Natural_-HPO3	2855.92	2855.91	952.979	3	-1.1	0.00936	22.06	New
LHVSNIPFR-P7-G	db|PROT01|FOX1_RRM1	200818_LU02_csarnowski_1812_New.c.05471.05471.3	200818_LU02_csarnowski_1812_New.c.05764.05764.3	125	361.042	G	Natural_-H2	G Natural_-H2	1442.65	1442.64	481.889	3	-0.7	0.0941	22.01	New
LHVSNIPFR-I6-ACG	db|PROT01|FOX1_RRM1	200818_LU02_csarnowski_1812_New.c.07273.07273.3	200818_LU02_csarnowski_1812_New.c.07126.07126.3	124	995.136	ACG	Natural_-H2	ACG Natural_-H2	2076.74	2076.73	693.252	3	-2.9	0.06774	22.01	New
LHVSNIPFR-P7-CGU	db|PROT01|FOX1_RRM1	200818_LU02_csarnowski_2012_New.c.07195.07195.3	200818_LU02_csarnowski_2012_New.c.07538.07538.3	125	974.125	CGU	Natural	CGU Natural	2055.73	2055.72	686.249	3	-1.8	0.15306	22.01	New
GFGFVTFENSADADR-F2-AGUU	db|PROT01|FOX1_RRM1	200818_LU02_csarnowski_1812_New.c.18803.18803.2	200818_LU02_csarnowski_1812_New.c.18436.18436.2	158	1222.18	AGUU	Natural_-H3PO3	AGUU Natural_-H3PO3	2853.9	2853.9	1427.96	2	-0.2	0.01629	21.98	New
RLHVSNIPFR-R10-CG	db|PROT01|FOX1_RRM1	200818_LU02_csarnowski_2012_New.c.03852.03852.4	200818_LU02_csarnowski_2012_New.c.03848.03848.4	127	666.084	CG	Natural_-H2	CG Natural_-H2	1903.79	1903.79	476.954	4	-1.2	0.02533	21.97	New
GFGFVTFENSADADR-F4-AGUU	db|PROT01|FOX1_RRM1	200818_LU02_csarnowski_2012_New.c.12707.12707.2	200818_LU02_csarnowski_2012_New.c.12910.12910.2	160	1224.19	AGUU	Natural_-HPO3	AGUU Natural_-HPO3	2855.92	2855.91	1428.96	2	-2.3	0.01619	21.96	New
RLHVSNIPFR-F9-GU	db|PROT01|FOX1_RRM1	200818_LU02_csarnowski_1812_New.c.04576.04576.4	200818_LU02_csarnowski_1812_New.c.04582.04582.4	126	669.083	GU	Natural	GU Natural	1906.79	1906.79	477.704	4	-0.8	0.03942	21.96	New
GFGFVTFENSADADR-T6-GUU	db|PROT01|FOX1_RRM1	200818_LU02_csarnowski_2012_New.c.10970.10970.2	200818_LU02_csarnowski_2012_New.c.11027.11027.2	162	913.153	GUU	Natural_-HPO3+H2O	GUU Natural_-HPO3+H2O	2544.87	2544.87	1273.44	2	-0.5	0.00377	21.95	New
LHVSNIPFRFRDPDLR-F10-GU	db|PROT01|FOX1_RRM1	200818_LU02_csarnowski_1812_New.c.12038.12038.3	200818_LU02_csarnowski_1812_New.c.12082.12082.3	128	669.083	GU	Natural	GU Natural	2650.15	2650.15	884.391	3	1	0.03788	21.92	New
LHVSNIPFR-P7-CG	db|PROT01|FOX1_RRM1	200818_LU02_csarnowski_2012_New.c.05137.05137.3	200818_LU02_csarnowski_2012_New.c.04951.04951.3	125	666.084	CG	Natural_-H2	CG Natural_-H2	1747.69	1747.68	583.569	3	-1.2	0.07596	21.91	New
LHVSNIPFR-P7-CG	db|PROT01|FOX1_RRM1	200818_LU02_csarnowski_1812_New.c.07850.07850.3	200818_LU02_csarnowski_1812_New.c.07958.07958.3	125	666.084	CG	Natural_-H2	CG Natural_-H2	1747.69	1747.69	583.57	3	-0.6	0.09698	21.9	New
LHVSNIPFR-S4-GUU	db|PROT01|FOX1_RRM1	200818_LU02_csarnowski_2012_New.c.07743.07743.3	200818_LU02_csarnowski_2012_New.c.07966.07966.3	122	973.093	GUU	Natural_-H2	GUU Natural_-H2	2054.7	2054.7	685.907	3	0.1	0.20239	21.87	New
GFGFVTFENSADADR-G1-GU	db|PROT01|FOX1_RRM1	200818_LU02_csarnowski_1812_Old.c.10491.10491.3	200818_LU02_csarnowski_1812_Old.c.10365.10365.3	157	607.128	GU	Natural_-HPO3+H2O	GU Natural_-HPO3+H2O	2238.85	2238.85	747.29	3	-1.3	0.00478	21.86	Old
GFGFVTFENSADADR-F4-AU	db|PROT01|FOX1_RRM1	200818_LU02_csarnowski_1812_New.c.20887.20887.2	200818_LU02_csarnowski_1812_New.c.20897.20897.2	160	571.106	AU	Natural_-H3PO3	AU Natural_-H3PO3	2202.83	2202.82	1102.42	2	-1.4	0.02009	21.83	New
GSKGFGFVTFENSADADR-G6-GU	db|PROT01|FOX1_RRM1	200818_LU02_csarnowski_1812_New.c.09904.09904.3	200818_LU02_csarnowski_1812_New.c.09873.09873.3	159	589.117	GU	Natural_-HPO3	GU Natural_-HPO3/AU Natural_-HPO2	2492.99	2492.99	832.003	3	-0.2	0.14918	21.81	New
RLHVSNIPFR-P8-U	db|PROT01|FOX1_RRM1	200818_LU02_csarnowski_2012_New.c.06985.06985.2	200818_LU02_csarnowski_2012_New.c.06708.06708.2	125	322.02	U	Natural_-H2	U Natural_-H2	1559.72	1559.72	780.869	2	-1.2	0.27805	21.78	New
GFGFVTFENSADADR-V5-GU	db|PROT01|FOX1_RRM1	200818_LU02_csarnowski_2012_Old.c.09080.09080.3	200818_LU02_csarnowski_2012_Old.c.09211.09211.3	161	589.117	GU	Natural_-HPO3	GU Natural_-HPO3/AU Natural_-HPO2	2220.84	2220.84	741.286	3	-1.2	0.01414	21.77	Old
LHVSNIPFR-P7-CG	db|PROT01|FOX1_RRM1	200818_LU02_csarnowski_1812_New.c.04752.04752.3	200818_LU02_csarnowski_1812_New.c.04986.04986.3	125	668.099	CG	Natural	CG Natural	1749.7	1749.7	584.241	3	-1.8	0.03911	21.76	New
GFGFVTFENSADADR-V5-CG	db|PROT01|FOX1_RRM1	200818_LU02_csarnowski_2012_New.c.07539.07539.3	200818_LU02_csarnowski_2012_New.c.07537.07537.3	161	606.144	CG	Natural_-HPO3+H2O	CG Natural_-HPO3+H2O	2237.87	2237.86	746.962	3	-1.1	0.06394	21.75	New
LHVSNIPFR-P7-GU	db|PROT01|FOX1_RRM1	200818_LU02_csarnowski_1812_New.c.06256.06256.2	200818_LU02_csarnowski_1812_New.c.05999.05999.2	125	669.083	GU	Natural	GU Natural	1750.69	1750.69	876.351	2	0.2	0.04031	21.75	New
GFGFVTFENSADADR-F4-GU	db|PROT01|FOX1_RRM1	200818_LU02_csarnowski_1812_Old.c.10688.10688.3	200818_LU02_csarnowski_1812_Old.c.10671.10671.3	160	589.117	GU	Natural_-HPO3	GU Natural_-HPO3/AU Natural_-HPO2	2220.84	2220.84	741.287	3	-0.2	0.01308	21.75	Old
LHVSNIPFR-F8-CG	db|PROT01|FOX1_RRM1	200818_LU02_csarnowski_1812_Old.c.04732.04732.3	200818_LU02_csarnowski_1812_Old.c.04795.04795.3	126	668.099	CG	Natural	CG Natural	1749.7	1749.7	584.241	3	-2	0.01437	21.71	Old
GFGFVTFENSADADR-V5-AGUU	db|PROT01|FOX1_RRM1	200818_LU02_csarnowski_2012_New.c.11748.11748.4	200818_LU02_csarnowski_2012_New.c.11727.11727.4	161	1242.2	AGUU	Natural_-HPO3+H2O	AGUU Natural_-HPO3+H2O	2873.93	2873.93	719.49	4	0.3	0.03123	21.69	New
LHVSNIPFR-P7-GU	db|PROT01|FOX1_RRM1	200818_LU02_csarnowski_1812_New.c.13397.13397.3	200818_LU02_csarnowski_1812_New.c.13797.13797.3	125	669.083	GU	Natural	GU Natural	1750.69	1750.68	584.569	3	-1.5	0.03283	21.67	New
GFGFVTFENSADADR-V5-AGUU	db|PROT01|FOX1_RRM1	200818_LU02_csarnowski_1812_New.c.24565.24565.3	200818_LU02_csarnowski_1812_New.c.24407.24407.3	161	1224.19	AGUU	Natural_-HPO3	AGUU Natural_-HPO3	2855.92	2855.92	952.98	3	0	0.02604	21.64	New
RLHVSNIPFR-R10-CG	db|PROT01|FOX1_RRM1	200818_LU02_csarnowski_1812_New.c.04784.04784.4	200818_LU02_csarnowski_1812_New.c.05015.05015.4	127	668.099	CG	Natural	CG Natural	1905.8	1905.8	477.458	4	-0.7	0.02756	21.63	New
LHVSNIPFRFRDPDLR-R11-CG	db|PROT01|FOX1_RRM1	200818_LU02_csarnowski_1812_New.c.22098.22098.4	200818_LU02_csarnowski_1812_New.c.22405.22405.4	129	668.099	CG	Natural	CG Natural	2649.16	2649.16	663.298	4	-1.7	0.06314	21.62	New
LHVSNIPFR-P7-GU	db|PROT01|FOX1_RRM1	200818_LU02_csarnowski_2012_New.c.05875.05875.2	200818_LU02_csarnowski_2012_New.c.05945.05945.2	125	669.083	GU	Natural	GU Natural	1750.69	1750.68	876.35	2	-1	0.08113	21.61	New
GFGFVTFENSADADR-F4-GUU	db|PROT01|FOX1_RRM1	200818_LU02_csarnowski_2012_New.c.11243.11243.2	200818_LU02_csarnowski_2012_New.c.11273.11273.2	160	895.142	GUU	Natural_-HPO3	GUU Natural_-HPO3	2526.86	2526.86	1264.44	2	-1.4	0.01564	21.61	New
RLHVSNIPFR-F9-CGU	db|PROT01|FOX1_RRM1	200818_LU02_csarnowski_1812_New.c.05363.05363.2	200818_LU02_csarnowski_1812_New.c.05408.05408.2	126	974.125	CGU	Natural	CGU Natural	2211.83	2211.83	1106.92	2	-1.6	0.07787	21.61	New
GFGFVTFENSADADR-V5-GUU	db|PROT01|FOX1_RRM1	200818_LU02_csarnowski_1812_New.c.17172.17172.3	200818_LU02_csarnowski_1812_New.c.17407.17407.3	161	913.153	GUU	Natural_-HPO3+H2O	GUU Natural_-HPO3+H2O	2544.87	2544.87	849.297	3	-2.8	0.04299	21.61	New
KTVNPYTNG-P5-GU	db|PROT01|FOX1_RRM1	200818_LU02_csarnowski_1812_Old.c.03394.03394.2	200818_LU02_csarnowski_1812_Old.c.03083.03083.2	204	589.117	GU	Natural_-HPO3	GU Natural_-HPO3/AU Natural_-HPO2	1581.61	1581.61	791.811	2	-2.4	0.02341	21.6	Old
LHVSNIPFR-P7-GU	db|PROT01|FOX1_RRM1	200818_LU02_csarnowski_1812_New.c.09236.09236.2	200818_LU02_csarnowski_1812_New.c.09698.09698.2	125	651.073	GU	Natural_-H2O	GU Natural_-H2O/AU Natural_-H2	1732.68	1732.68	867.346	2	-0.1	0.08173	21.6	New
LHVSNIPFR-P7-CG	db|PROT01|FOX1_RRM1	200818_LU02_csarnowski_1812_New.c.04756.04756.2	200818_LU02_csarnowski_1812_New.c.04447.04447.2	125	668.099	CG	Natural	CG Natural	1749.7	1749.7	875.858	2	-1.1	0.04766	21.58	New
LHVSNIPFR-F8-GU	db|PROT01|FOX1_RRM1	200818_LU02_csarnowski_2012_New.c.06061.06061.2	200818_LU02_csarnowski_2012_New.c.06060.06060.2	126	667.068	GU	Natural_-H2	GU Natural_-H2	1748.67	1748.67	875.342	2	-1.1	0.05067	21.58	New
LHVSNIPFRFR-F8-CG	db|PROT01|FOX1_RRM1	200818_LU02_csarnowski_1812_Old.c.06734.06734.3	200818_LU02_csarnowski_1812_Old.c.06710.06710.3	126	668.099	CG	Natural	CG Natural	2052.87	2052.87	685.298	3	-1.1	0.00494	21.57	Old
GFGFVTFENSADADR-F4-GU	db|PROT01|FOX1_RRM1	200818_LU02_csarnowski_1812_New.c.17443.17443.3	200818_LU02_csarnowski_1812_New.c.17479.17479.3	160	669.083	GU	Natural	GU Natural	2300.8	2300.8	767.942	3	-0.7	0.01661	21.54	New
GFGFVTFENSADADR-F4-AGU	db|PROT01|FOX1_RRM1	200818_LU02_csarnowski_2012_New.c.12680.12680.3	200818_LU02_csarnowski_2012_New.c.12436.12436.3	160	998.136	AGU	Natural	AGU Natural	2629.86	2629.86	877.627	3	-0.3	0.03245	21.52	New
GFGFVTFENSADADR-F4-AGUU	db|PROT01|FOX1_RRM1	200818_LU02_csarnowski_2012_Old.c.11321.11321.3	200818_LU02_csarnowski_2012_Old.c.11325.11325.3	160	1224.19	AGUU	Natural_-HPO3	AGUU Natural_-HPO3	2855.92	2855.91	952.979	3	-1.4	0.01744	21.5	Old
LHVSNIPFR-P7-CG	db|PROT01|FOX1_RRM1	200818_LU02_csarnowski_1812_Old.c.05557.05557.3	200818_LU02_csarnowski_1812_Old.c.05352.05352.3	125	666.084	CG	Natural_-H2	CG Natural_-H2	1747.69	1747.69	583.57	3	-0.7	0.00445	21.5	Old
GFGFVTFENSADADR-F4-AGU	db|PROT01|FOX1_RRM1	200818_LU02_csarnowski_2012_New.c.12718.12718.2	200818_LU02_csarnowski_2012_New.c.12487.12487.2	160	998.136	AGU	Natural	AGU Natural	2629.86	2629.86	1315.94	2	0.6	0.01562	21.5	New
LHVSNIPFR-R9-CG	db|PROT01|FOX1_RRM1	200818_LU02_csarnowski_1812_Old.c.09634.09634.3	200818_LU02_csarnowski_1812_Old.c.09501.09501.3	127	668.099	CG	Natural	CG Natural	1749.7	1749.7	584.24	3	-3	0.01806	21.48	Old
GFGFVTFENSADADR-F2-AGUU	db|PROT01|FOX1_RRM1	200818_LU02_csarnowski_1812_New.c.18388.18388.4	200818_LU02_csarnowski_1812_New.c.18417.18417.4	158	1242.2	AGUU	Natural_-HPO3+H2O	AGUU Natural_-HPO3+H2O	2873.93	2873.92	719.489	4	-1.4	0.02431	21.48	New
RLHVSNIPFR-P8-CG	db|PROT01|FOX1_RRM1	200818_LU02_csarnowski_1812_New.c.05887.05887.4	200818_LU02_csarnowski_1812_New.c.05902.05902.4	125	666.084	CG	Natural_-H2	CG Natural_-H2	1903.79	1903.78	476.954	4	-1.9	0.00884	21.47	New
LHVSNIPFR-P7-CG	db|PROT01|FOX1_RRM1	200818_LU02_csarnowski_2012_New.c.03424.03424.3	200818_LU02_csarnowski_2012_New.c.03609.03609.3	125	668.099	CG	Natural	CG Natural	1749.7	1749.7	584.241	3	-1.3	0.0478	21.44	New
GFGFVTFENSADADR-V5-GU	db|PROT01|FOX1_RRM1	200818_LU02_csarnowski_2012_Old.c.09017.09017.3	200818_LU02_csarnowski_2012_Old.c.09086.09086.3	161	607.128	GU	Natural_-HPO3+H2O	GU Natural_-HPO3+H2O	2238.85	2238.85	747.291	3	-0.3	0.00756	21.43	Old
LHVSNIPFR-P7-CG	db|PROT01|FOX1_RRM1	200818_LU02_csarnowski_1812_New.c.05627.05627.3	200818_LU02_csarnowski_1812_New.c.05625.05625.3	125	666.084	CG	Natural_-H2	CG Natural_-H2	1747.69	1747.68	583.569	3	-1.7	0.02875	21.42	New
LHVSNIPFR-F8-CGU	db|PROT01|FOX1_RRM1	200818_LU02_csarnowski_1812_New.c.09035.09035.3	200818_LU02_csarnowski_1812_New.c.09255.09255.3	126	972.109	CGU	Natural_-H2	CGU Natural_-H2	2053.71	2053.71	685.577	3	-1.6	0.05924	21.42	New
GFGFVTFENSADADR-F4-AGUU	db|PROT01|FOX1_RRM1	200818_LU02_csarnowski_1812_New.c.18300.18300.2	200818_LU02_csarnowski_1812_New.c.18275.18275.2	160	1222.18	AGUU	Natural_-H3PO3	AGUU Natural_-H3PO3	2853.9	2853.9	1427.96	2	-0.6	0.02239	21.39	New
LHVSNIPFRFRDPDLR-P7-CGU	db|PROT01|FOX1_RRM1	200818_LU02_csarnowski_1812_New.c.15213.15213.4	200818_LU02_csarnowski_1812_New.c.15661.15661.4	125	974.125	CGU	Natural	CGU Natural	2955.19	2955.19	739.805	4	-0.7	0.02204	21.37	New
LHVSNIPFR-P7-CG	db|PROT01|FOX1_RRM1	200818_LU02_csarnowski_2012_New.c.04000.04000.3	200818_LU02_csarnowski_2012_New.c.03818.03818.3	125	668.099	CG	Natural	CG Natural	1749.7	1749.7	584.241	3	-2.1	0.02596	21.36	New
LHVSNIPFR-I6-G	db|PROT01|FOX1_RRM1	200818_LU02_csarnowski_1812_Old.c.03806.03806.3	200818_LU02_csarnowski_1812_Old.c.03760.03760.3	124	363.058	G	Natural	G Natural	1444.66	1444.66	482.561	3	-1.3	0.00787	21.36	Old
RLHVSNIPFR-F9-GU	db|PROT01|FOX1_RRM1	200818_LU02_csarnowski_2012_New.c.08409.08409.3	200818_LU02_csarnowski_2012_New.c.08416.08416.3	126	667.068	GU	Natural_-H2	GU Natural_-H2	1904.77	1904.77	635.932	3	-0.3	0.13096	21.31	New
GFGFVTFENSADADR-F4-GU	db|PROT01|FOX1_RRM1	200818_LU02_csarnowski_1812_Old.c.10300.10300.3	200818_LU02_csarnowski_1812_Old.c.10474.10474.3	160	589.117	GU	Natural_-HPO3	GU Natural_-HPO3/AU Natural_-HPO2	2220.84	2220.84	741.288	3	0.6	0.01151	21.27	Old
LHVSNIPFRFR-R9-CGU	db|PROT01|FOX1_RRM1	200818_LU02_csarnowski_1812_New.c.09313.09313.2	200818_LU02_csarnowski_1812_New.c.09655.09655.2	127	974.125	CGU	Natural	CGU Natural	2358.9	2358.89	1180.45	2	-1.6	0.02815	21.25	New
GFGFVTFENSADADR-F4-GU	db|PROT01|FOX1_RRM1	200818_LU02_csarnowski_2012_New.c.07987.07987.3	200818_LU02_csarnowski_2012_New.c.07926.07926.3	160	607.128	GU	Natural_-HPO3+H2O	GU Natural_-HPO3+H2O	2238.85	2238.85	747.29	3	-0.7	0.01688	21.24	New
GSKGFGFVTFENSADADR-F10-AGUU	db|PROT01|FOX1_RRM1	200818_LU02_csarnowski_2012_New.c.13480.13480.3	200818_LU02_csarnowski_2012_New.c.13750.13750.3	163	1222.18	AGUU	Natural_-H3PO3	AGUU Natural_-H3PO3	3126.05	3126.05	1043.02	3	-1.2	0.01335	21.23	New
LHVSNIPFR-P7-CG	db|PROT01|FOX1_RRM1	200818_LU02_csarnowski_2012_New.c.04694.04694.2	200818_LU02_csarnowski_2012_New.c.04740.04740.2	125	666.084	CG	Natural_-H2	CG Natural_-H2	1747.69	1747.68	874.85	2	-1.8	0.03017	21.21	New
GFGFVTFENSADADR-F2-GUU	db|PROT01|FOX1_RRM1	200818_LU02_csarnowski_2012_Old.c.11195.11195.3	200818_LU02_csarnowski_2012_Old.c.11047.11047.3	158	913.153	GUU	Natural_-HPO3+H2O	GUU Natural_-HPO3+H2O	2544.87	2544.87	849.298	3	-1.9	0.01173	21.21	Old
LHVSNIPFRFR-P7-CGU	db|PROT01|FOX1_RRM1	200818_LU02_csarnowski_1812_New.c.10024.10024.3	200818_LU02_csarnowski_1812_New.c.09633.09633.3	125	974.125	CGU	Natural	CGU Natural	2358.9	2358.89	787.306	3	-1.2	0.01939	21.21	New
GFGFVTFENSADADR-G3-GU	db|PROT01|FOX1_RRM1	200818_LU02_csarnowski_2012_Old.c.09437.09437.3	200818_LU02_csarnowski_2012_Old.c.09411.09411.3	159	605.112	GU	Natural_-HPO2	GU Natural_-HPO2	2236.83	2236.83	746.618	3	-0.9	0.00657	21.2	Old
LHVSNIPFRFRDPDLR-R9-CG	db|PROT01|FOX1_RRM1	200818_LU02_csarnowski_1812_New.c.09535.09535.2	200818_LU02_csarnowski_1812_New.c.09495.09495.2	127	668.099	CG	Natural	CG Natural	2649.16	2649.16	1325.59	2	-0.3	0.01405	21.19	New
GSKGFGFVTFENSADADR-T9-AGUU	db|PROT01|FOX1_RRM1	200818_LU02_csarnowski_1812_New.c.15498.15498.3	200818_LU02_csarnowski_1812_New.c.15417.15417.3	162	1222.18	AGUU	Natural_-H3PO3	AGUU Natural_-H3PO3	3126.05	3126.04	1043.02	3	-1.5	0.01091	21.19	New
LHVSNIPFR-P7-CG	db|PROT01|FOX1_RRM1	200818_LU02_csarnowski_1812_New.c.05222.05222.2	200818_LU02_csarnowski_1812_New.c.05525.05525.2	125	668.099	CG	Natural	CG Natural	1749.7	1749.7	875.858	2	-1.4	0.03506	21.15	New
GFGFVTFENSADADR-V5-AGUU	db|PROT01|FOX1_RRM1	200818_LU02_csarnowski_1812_New.c.17959.17959.3	200818_LU02_csarnowski_1812_New.c.17942.17942.3	161	1240.19	AGUU	Natural_-HPO2	AGUU Natural_-HPO2	2871.91	2871.91	958.311	3	-0.8	0.00719	21.15	New
GFGFVTFENSADADR-V5-GU	db|PROT01|FOX1_RRM1	200818_LU02_csarnowski_1812_New.c.18053.18053.3	200818_LU02_csarnowski_1812_New.c.18030.18030.3	161	589.117	GU	Natural_-HPO3	GU Natural_-HPO3/AU Natural_-HPO2	2220.84	2220.84	741.287	3	-0.9	0.03087	21.14	New
RLHVSNIPFR-H3-AU	db|PROT01|FOX1_RRM1	200818_LU02_csarnowski_1812_New.c.13490.13490.2	200818_LU02_csarnowski_1812_New.c.13214.13214.2	120	653.088	AU	Natural	AU Natural	1890.79	1890.79	946.404	2	-0.4	0.13792	21.14	New
LHVSNIPFRFR-R9-CG	db|PROT01|FOX1_RRM1	200818_LU02_csarnowski_1812_New.c.09141.09141.4	200818_LU02_csarnowski_1812_New.c.09440.09440.4	127	668.099	CG	Natural	CG Natural	2052.87	2052.87	514.224	4	-2.6	0.0268	21.14	New
LHVSNIPFR-F8-GU	db|PROT01|FOX1_RRM1	200818_LU02_csarnowski_1812_New.c.06604.06604.2	200818_LU02_csarnowski_1812_New.c.06357.06357.2	126	669.083	GU	Natural	GU Natural	1750.69	1750.69	876.351	2	0.4	0.02383	21.12	New
GFGFVTFENSADADR-V5-GU	db|PROT01|FOX1_RRM1	200818_LU02_csarnowski_1812_New.c.12909.12909.2	200818_LU02_csarnowski_1812_New.c.12926.12926.2	161	607.128	GU	Natural_-HPO3+H2O	GU Natural_-HPO3+H2O	2238.85	2238.85	1120.43	2	-1.2	0.02404	21.11	New
LHVSNIPFR-V3-G	db|PROT01|FOX1_RRM1	200818_LU02_csarnowski_2012_Old.c.05254.05254.3	200818_LU02_csarnowski_2012_Old.c.05087.05087.3	121	361.042	G	Natural_-H2	G Natural_-H2	1442.65	1442.64	481.889	3	-2.4	0.01248	21.1	Old
RLHVSNIPFR-P8-CG	db|PROT01|FOX1_RRM1	200818_LU02_csarnowski_1812_Old.c.04208.04208.3	200818_LU02_csarnowski_1812_Old.c.04388.04388.3	125	666.084	CG	Natural_-H2	CG Natural_-H2	1903.79	1903.79	635.603	3	-1	0.00347	21.09	Old
GFGFVTFENSADADR-F4-GU	db|PROT01|FOX1_RRM1	200818_LU02_csarnowski_2012_New.c.09079.09079.2	200818_LU02_csarnowski_2012_New.c.09078.09078.2	160	607.128	GU	Natural_-HPO3+H2O	GU Natural_-HPO3+H2O	2238.85	2238.84	1120.43	2	-2.5	0.02329	21.05	New
GFGFVTFENSADADR-T6-AGUU	db|PROT01|FOX1_RRM1	200818_LU02_csarnowski_2012_New.c.13263.13263.2	200818_LU02_csarnowski_2012_New.c.13570.13570.2	162	1224.19	AGUU	Natural_-HPO3	AGUU Natural_-HPO3	2855.92	2855.91	1428.97	2	-0.6	0.01239	21.04	New
GFGFVTFENSADADR-V5-AGUU	db|PROT01|FOX1_RRM1	200818_LU02_csarnowski_2012_New.c.09458.09458.3	200818_LU02_csarnowski_2012_New.c.09708.09708.3	161	1224.19	AGUU	Natural_-HPO3	AGUU Natural_-HPO3	2855.92	2855.92	952.981	3	0.7	0.04508	21.03	New
LHVSNIPFR-P7-CG	db|PROT01|FOX1_RRM1	200818_LU02_csarnowski_2012_New.c.04185.04185.3	200818_LU02_csarnowski_2012_New.c.04194.04194.3	125	668.099	CG	Natural	CG Natural	1749.7	1749.7	584.241	3	-1.5	0.01957	21.02	New
RLHVSNIPFR-L2-AU	db|PROT01|FOX1_RRM1	200818_LU02_csarnowski_1812_Old.c.10650.10650.3	200818_LU02_csarnowski_1812_Old.c.10725.10725.3	119	653.088	AU	Natural	AU Natural	1890.79	1890.79	631.271	3	-1.2	0.01436	21	Old
LHVSNIPFR-R9-CGU	db|PROT01|FOX1_RRM1	200818_LU02_csarnowski_2012_New.c.11171.11171.2	200818_LU02_csarnowski_2012_New.c.11561.11561.2	127	972.109	CGU	Natural_-H2	CGU Natural_-H2	2053.71	2053.71	1027.86	2	-0.7	0.05509	20.95	New
GSKGFGFVTFENSADADR-F7-ACGU	db|PROT01|FOX1_RRM1	200818_LU02_csarnowski_1812_New.c.17841.17841.3	200818_LU02_csarnowski_1812_New.c.17829.17829.3	160	1239.21	ACGU	Natural_-HPO2	ACGU Natural_-HPO2	3143.08	3143.07	1048.7	3	-1.2	0.00981	20.94	New
GFGFVTFENSADADR-F2-AGUU	db|PROT01|FOX1_RRM1	200818_LU02_csarnowski_2012_New.c.11538.11538.4	200818_LU02_csarnowski_2012_New.c.11534.11534.4	158	1242.2	AGUU	Natural_-HPO3+H2O	AGUU Natural_-HPO3+H2O	2873.93	2873.92	719.489	4	-1.4	0.01933	20.94	New
GFGFVTFENSADADR-F4-CG	db|PROT01|FOX1_RRM1	200818_LU02_csarnowski_1812_New.c.13828.13828.2	200818_LU02_csarnowski_1812_New.c.13940.13940.2	160	668.099	CG	Natural	CG Natural	2299.82	2299.82	1150.92	2	-0.9	0.04578	20.9	New
RLHVSNIPFR-H3-AGUU	db|PROT01|FOX1_RRM1	200818_LU02_csarnowski_1812_New.c.16035.16035.3	200818_LU02_csarnowski_1812_New.c.15776.15776.3	120	1224.19	AGUU	Natural_-HPO3	AGUU Natural_-HPO3	2461.9	2461.9	821.64	3	-1	0.07077	20.9	New
LHVSNIPFR-P7-G	db|PROT01|FOX1_RRM1	200818_LU02_csarnowski_1812_Old.c.03714.03714.2	200818_LU02_csarnowski_1812_Old.c.03525.03525.2	125	345.047	G	Natural_-H2O	G Natural_-H2O/A Natural_-H2	1426.65	1426.65	714.332	2	-1	0.04147	20.89	Old
LHVSNIPFR-P7-CG	db|PROT01|FOX1_RRM1	200818_LU02_csarnowski_1812_Old.c.05286.05286.3	200818_LU02_csarnowski_1812_Old.c.05169.05169.3	125	668.099	CG	Natural	CG Natural	1749.7	1749.7	584.241	3	-1.3	0.00409	20.84	Old
LHVSNIPFR-S4-CGU	db|PROT01|FOX1_RRM1	200818_LU02_csarnowski_2012_Old.c.06078.06078.3	200818_LU02_csarnowski_2012_Old.c.06236.06236.3	122	974.125	CGU	Natural	CGU Natural	2055.73	2055.73	686.25	3	-0.7	0.01618	20.84	Old
GFGFVTFENSADADR-G3-GU	db|PROT01|FOX1_RRM1	200818_LU02_csarnowski_2012_Old.c.08876.08876.3	200818_LU02_csarnowski_2012_Old.c.08869.08869.3	159	607.128	GU	Natural_-HPO3+H2O	GU Natural_-HPO3+H2O	2238.85	2238.85	747.29	3	-1.2	0.01079	20.83	Old
GFGFVTFENSADADR-F4-AGU	db|PROT01|FOX1_RRM1	200818_LU02_csarnowski_1812_New.c.17906.17906.3	200818_LU02_csarnowski_1812_New.c.17513.17513.3	160	998.136	AGU	Natural	AGU Natural	2629.86	2629.86	877.627	3	0.2	0.04814	20.82	New
LHVSNIPFRFRDPDLR-R11-CG	db|PROT01|FOX1_RRM1	200818_LU02_csarnowski_1812_New.c.11164.11164.4	200818_LU02_csarnowski_1812_New.c.11538.11538.4	129	666.084	CG	Natural_-H2	CG Natural_-H2	2647.15	2647.14	662.794	4	-1.2	0.01916	20.82	New
GFGFVTFENSADADR-T6-AGUU	db|PROT01|FOX1_RRM1	200818_LU02_csarnowski_2012_New.c.11603.11603.2	200818_LU02_csarnowski_2012_New.c.11231.11231.2	162	1242.2	AGUU	Natural_-HPO3+H2O	AGUU Natural_-HPO3+H2O	2873.93	2873.93	1437.97	2	0.3	0.01606	20.81	New
GFGFVTFENSADADR-F4-GU	db|PROT01|FOX1_RRM1	200818_LU02_csarnowski_2012_New.c.12003.12003.2	200818_LU02_csarnowski_2012_New.c.12001.12001.2	160	667.068	GU	Natural_-H2	GU Natural_-H2	2298.79	2298.79	1150.4	2	-0.5	0.01917	20.75	New
LHVSNIPFRFRDPDLR-I6-CG	db|PROT01|FOX1_RRM1	200818_LU02_csarnowski_1812_New.c.10786.10786.5	200818_LU02_csarnowski_1812_New.c.10221.10221.5	124	668.099	CG	Natural	CG Natural	2649.16	2649.16	530.84	5	-0.7	0.01178	20.74	New
LHVSNIPFR-P7-CG	db|PROT01|FOX1_RRM1	200818_LU02_csarnowski_2012_New.c.04700.04700.3	200818_LU02_csarnowski_2012_New.c.04762.04762.3	125	666.084	CG	Natural_-H2	CG Natural_-H2	1747.69	1747.68	583.569	3	-1.8	0.06743	20.74	New
GFGFVTFENSADADR-F2-GU	db|PROT01|FOX1_RRM1	200818_LU02_csarnowski_1812_Old.c.09958.09958.3	200818_LU02_csarnowski_1812_Old.c.09957.09957.3	158	607.128	GU	Natural_-HPO3+H2O	GU Natural_-HPO3+H2O	2238.85	2238.85	747.292	3	0.9	0.00729	20.73	Old
GFGFVTFENSADADR-V5-GU	db|PROT01|FOX1_RRM1	200818_LU02_csarnowski_2012_New.c.14354.14354.2	200818_LU02_csarnowski_2012_New.c.14341.14341.2	161	587.101	GU	Natural_-H3PO3	GU Natural_-H3PO3	2218.82	2218.82	1110.42	2	-0.5	0.03072	20.72	New
LHVSNIPFR-V3-AU	db|PROT01|FOX1_RRM1	200818_LU02_csarnowski_1812_New.c.17010.17010.2	200818_LU02_csarnowski_1812_New.c.16708.16708.2	121	653.088	AU	Natural	AU Natural	1734.69	1734.69	868.353	2	-0.9	0.06388	20.72	New
LHVSNIPFR-P7-G	db|PROT01|FOX1_RRM1	200818_LU02_csarnowski_2012_New.c.03569.03569.3	200818_LU02_csarnowski_2012_New.c.03383.03383.3	125	363.058	G	Natural	G Natural	1444.66	1444.66	482.561	3	-1.8	0.01678	20.71	New
RLHVSNIPFR-F9-G	db|PROT01|FOX1_RRM1	200818_LU02_csarnowski_1812_Old.c.02829.02829.4	200818_LU02_csarnowski_1812_Old.c.02845.02845.4	126	345.047	G	Natural_-H2O	G Natural_-H2O/A Natural_-H2	1582.75	1582.75	396.696	4	0.7	0.00896	20.7	Old
LHVSNIPFR-R9-GU	db|PROT01|FOX1_RRM1	200818_LU02_csarnowski_1812_New.c.08216.08216.2	200818_LU02_csarnowski_1812_New.c.08189.08189.2	127	667.068	GU	Natural_-H2	GU Natural_-H2	1748.67	1748.67	875.342	2	-1.4	0.04579	20.69	New
GSKGFGFVTFENSADADR-F7-CGU	db|PROT01|FOX1_RRM1	200818_LU02_csarnowski_1812_New.c.25802.25802.3	200818_LU02_csarnowski_1812_New.c.25836.25836.3	160	974.125	CGU	Natural	CGU Natural	2877.99	2877.99	960.337	3	-2	0.02575	20.68	New
GFGFVTFENSADADR-F2-G	db|PROT01|FOX1_RRM1	200818_LU02_csarnowski_2012_New.c.09218.09218.3	200818_LU02_csarnowski_2012_New.c.09151.09151.3	158	345.047	G	Natural_-H2O	G Natural_-H2O/A Natural_-H2	1976.77	1976.77	659.931	3	-0.4	0.04031	20.68	New
GFGFVTFENSADADR-F4-GU	db|PROT01|FOX1_RRM1	200818_LU02_csarnowski_2012_New.c.11726.11726.2	200818_LU02_csarnowski_2012_New.c.11513.11513.2	160	669.083	GU	Natural	GU Natural	2300.8	2300.8	1151.41	2	-2.4	0.03801	20.64	New
GFGFVTFENSADADR-F7-AGUU	db|PROT01|FOX1_RRM1	200818_LU02_csarnowski_1812_New.c.13672.13672.2	200818_LU02_csarnowski_1812_New.c.14168.14168.2	163	1224.19	AGUU	Natural_-HPO3	AGUU Natural_-HPO3	2855.92	2855.91	1428.96	2	-2.6	0.03129	20.63	New
LHVSNIPFR-F8-ACG	db|PROT01|FOX1_RRM1	200818_LU02_csarnowski_1812_New.c.07055.07055.2	200818_LU02_csarnowski_1812_New.c.07279.07279.2	126	995.136	ACG	Natural_-H2	ACG Natural_-H2	2076.74	2076.74	1039.38	2	-1.1	0.06035	20.63	New
GFGFVTFENSADADR-V5-AGUU	db|PROT01|FOX1_RRM1	200818_LU02_csarnowski_1812_New.c.26739.26739.3	200818_LU02_csarnowski_1812_New.c.26740.26740.3	161	1224.19	AGUU	Natural_-HPO3	AGUU Natural_-HPO3	2855.92	2855.92	952.98	3	-0.4	0.04359	20.63	New
LHVSNIPFR-F8-CG	db|PROT01|FOX1_RRM1	200818_LU02_csarnowski_2012_New.c.08507.08507.3	200818_LU02_csarnowski_2012_New.c.08688.08688.3	126	666.084	CG	Natural_-H2	CG Natural_-H2	1747.69	1747.68	583.569	3	-2.3	0.02474	20.62	New
GSKGFGFVTFENSADADR-G6-GU	db|PROT01|FOX1_RRM1	200818_LU02_csarnowski_1812_Old.c.08669.08669.3	200818_LU02_csarnowski_1812_Old.c.08666.08666.3	159	589.117	GU	Natural_-HPO3	GU Natural_-HPO3/AU Natural_-HPO2	2492.99	2492.99	832.004	3	0.5	0.0908	20.62	Old
RLHVSNIPFR-P8-CGU	db|PROT01|FOX1_RRM1	200818_LU02_csarnowski_2012_New.c.05141.05141.3	200818_LU02_csarnowski_2012_New.c.05422.05422.3	125	972.109	CGU	Natural_-H2	CGU Natural_-H2	2209.81	2209.81	737.611	3	-1.1	0.02002	20.58	New
LHVSNIPFR-P7-CG	db|PROT01|FOX1_RRM1	200818_LU02_csarnowski_1812_New.c.05617.05617.2	200818_LU02_csarnowski_1812_New.c.05618.05618.2	125	666.084	CG	Natural_-H2	CG Natural_-H2	1747.69	1747.68	874.85	2	-1.6	0.0292	20.55	New
LHVSNIPFR-P7-CG	db|PROT01|FOX1_RRM1	200818_LU02_csarnowski_2012_Old.c.03960.03960.3	200818_LU02_csarnowski_2012_Old.c.03957.03957.3	125	668.099	CG	Natural	CG Natural	1749.7	1749.7	584.242	3	-0.5	0.00484	20.54	Old
GFGFVTFENSADADR-V5-GU	db|PROT01|FOX1_RRM1	200818_LU02_csarnowski_2012_New.c.08668.08668.2	200818_LU02_csarnowski_2012_New.c.08744.08744.2	161	607.128	GU	Natural_-HPO3+H2O	GU Natural_-HPO3+H2O	2238.85	2238.85	1120.43	2	-1.5	0.02079	20.49	New
LHVSNIPFR-N5-CG	db|PROT01|FOX1_RRM1	200818_LU02_csarnowski_2012_New.c.05834.05834.3	200818_LU02_csarnowski_2012_New.c.05936.05936.3	123	668.099	CG	Natural	CG Natural	1749.7	1749.7	584.242	3	-0.7	0.02949	20.48	New
LHVSNIPFR-F8-CG	db|PROT01|FOX1_RRM1	200818_LU02_csarnowski_2012_New.c.03796.03796.2	200818_LU02_csarnowski_2012_New.c.04125.04125.2	126	668.099	CG	Natural	CG Natural	1749.7	1749.7	875.858	2	-1.1	0.06444	20.48	New
GFGFVTFENSADADR-F4-GUU	db|PROT01|FOX1_RRM1	200818_LU02_csarnowski_2012_Old.c.11873.11873.2	200818_LU02_csarnowski_2012_Old.c.11737.11737.2	160	895.142	GUU	Natural_-HPO3	GUU Natural_-HPO3	2526.86	2526.86	1264.44	2	-0.1	0.02515	20.46	Old
GFGFVTFENSADADR-V5-GUU	db|PROT01|FOX1_RRM1	200818_LU02_csarnowski_1812_New.c.17025.17025.2	200818_LU02_csarnowski_1812_New.c.17055.17055.2	161	895.142	GUU	Natural_-HPO3	GUU Natural_-HPO3	2526.86	2526.86	1264.44	2	0.3	0.01873	20.44	New
GFGFVTFENSADADR-V5-AGU	db|PROT01|FOX1_RRM1	200818_LU02_csarnowski_1812_New.c.19154.19154.2	200818_LU02_csarnowski_1812_New.c.19189.19189.2	161	998.136	AGU	Natural	AGU Natural	2629.86	2629.86	1315.94	2	-0.6	0.01416	20.43	New
LHVSNIPFR-P7-CG	db|PROT01|FOX1_RRM1	200818_LU02_csarnowski_1812_Old.c.09296.09296.3	200818_LU02_csarnowski_1812_Old.c.09315.09315.3	125	668.099	CG	Natural	CG Natural	1749.7	1749.7	584.242	3	-0.8	0.02728	20.42	Old
LHVSNIPFRFRDPDLR-S4-CGU	db|PROT01|FOX1_RRM1	200818_LU02_csarnowski_1812_New.c.13574.13574.4	200818_LU02_csarnowski_1812_New.c.13597.13597.4	122	972.109	CGU	Natural_-H2	CGU Natural_-H2	2953.17	2953.17	739.3	4	-1.2	0.02008	20.42	New
GFGFVTFENSADADR-V5-GU	db|PROT01|FOX1_RRM1	200818_LU02_csarnowski_2012_Old.c.09178.09178.3	200818_LU02_csarnowski_2012_Old.c.09349.09349.3	161	607.128	GU	Natural_-HPO3+H2O	GU Natural_-HPO3+H2O	2238.85	2238.85	747.29	3	-1.1	0.01572	20.37	Old
GFGFVTFENSADADR-F4-CGU	db|PROT01|FOX1_RRM1	200818_LU02_csarnowski_1812_New.c.17624.17624.3	200818_LU02_csarnowski_1812_New.c.17484.17484.3	160	974.125	CGU	Natural	CGU Natural	2605.85	2605.84	869.622	3	-1.7	0.02089	20.36	New
LHVSNIPFR-L1-CG	db|PROT01|FOX1_RRM1	200818_LU02_csarnowski_1812_New.c.04107.04107.4	200818_LU02_csarnowski_1812_New.c.04115.04115.4	119	668.099	CG	Natural	CG Natural	1749.7	1749.7	438.432	4	-2.4	0.00899	20.34	New
LHVSNIPFR-P7-GU	db|PROT01|FOX1_RRM1	200818_LU02_csarnowski_2012_New.c.05102.05102.3	200818_LU02_csarnowski_2012_New.c.05256.05256.3	125	669.083	GU	Natural	GU Natural	1750.69	1750.68	584.569	3	-1.1	0.04095	20.34	New
LHVSNIPFR-V3-G	db|PROT01|FOX1_RRM1	200818_LU02_csarnowski_2012_New.c.03327.03327.3	200818_LU02_csarnowski_2012_New.c.03228.03228.3	121	363.058	G	Natural	G Natural	1444.66	1444.66	482.561	3	-1.2	0.03255	20.31	New
GFGFVTFENSADADR-V5-CG	db|PROT01|FOX1_RRM1	200818_LU02_csarnowski_1812_New.c.18510.18510.2	200818_LU02_csarnowski_1812_New.c.18496.18496.2	161	604.128	CG	Natural_-HPO2	CG Natural_-HPO2	2235.85	2235.85	1118.93	2	0.1	0.01894	20.31	New
RLHVSNIPFR-P8-CGU	db|PROT01|FOX1_RRM1	200818_LU02_csarnowski_2012_New.c.08444.08444.2	200818_LU02_csarnowski_2012_New.c.08594.08594.2	125	972.109	CGU	Natural_-H2	CGU Natural_-H2	2209.81	2209.81	1105.91	2	-0.7	0.04972	20.3	New
LHVSNIPFRFR-P7-CGU	db|PROT01|FOX1_RRM1	200818_LU02_csarnowski_2012_New.c.06855.06855.3	200818_LU02_csarnowski_2012_New.c.07120.07120.3	125	974.125	CGU	Natural	CGU Natural	2358.9	2358.89	787.305	3	-1.9	0.07375	20.29	New
GFGFVTFENSADADR-V5-AGUU	db|PROT01|FOX1_RRM1	200818_LU02_csarnowski_2012_New.c.13744.13744.3	200818_LU02_csarnowski_2012_New.c.14013.14013.3	161	1224.19	AGUU	Natural_-HPO3	AGUU Natural_-HPO3	2855.92	2855.92	952.98	3	-0.2	0.01995	20.28	New
LHVSNIPFRFR-F8-CG	db|PROT01|FOX1_RRM1	200818_LU02_csarnowski_1812_Old.c.07950.07950.3	200818_LU02_csarnowski_1812_Old.c.07949.07949.3	126	666.084	CG	Natural_-H2	CG Natural_-H2	2050.86	2050.86	684.626	3	-0.3	0.02151	20.27	Old
GFGFVTFENSADADR-F7-CGU	db|PROT01|FOX1_RRM1	200818_LU02_csarnowski_2012_New.c.11550.11550.2	200818_LU02_csarnowski_2012_New.c.11591.11591.2	163	974.125	CGU	Natural	CGU Natural	2605.85	2605.84	1303.93	2	-1.1	0.01247	20.21	New
LHVSNIPFR-F8-G	db|PROT01|FOX1_RRM1	200818_LU02_csarnowski_1812_Old.c.03784.03784.2	200818_LU02_csarnowski_1812_Old.c.03888.03888.2	126	363.058	G	Natural	G Natural	1444.66	1444.66	723.337	2	-2.5	0.02597	20.21	Old
GFGFVTFENSADADR-F4-GUU	db|PROT01|FOX1_RRM1	200818_LU02_csarnowski_1812_Old.c.11943.11943.3	200818_LU02_csarnowski_1812_Old.c.11922.11922.3	160	913.153	GUU	Natural_-HPO3+H2O	GUU Natural_-HPO3+H2O	2544.87	2544.87	849.299	3	-0.6	0.0127	20.21	Old
LHVSNIPFR-P7-CGU	db|PROT01|FOX1_RRM1	200818_LU02_csarnowski_1812_Old.c.07585.07585.3	200818_LU02_csarnowski_1812_Old.c.07736.07736.3	125	972.109	CGU	Natural_-H2	CGU Natural_-H2	2053.71	2053.71	685.577	3	-1.6	0.04109	20.2	Old
LHVSNIPFR-I6-GU	db|PROT01|FOX1_RRM1	200818_LU02_csarnowski_1812_New.c.10629.10629.3	200818_LU02_csarnowski_1812_New.c.10986.10986.3	124	667.068	GU	Natural_-H2	GU Natural_-H2	1748.67	1748.67	583.898	3	0.6	0.01459	20.17	New
GSKGFGFVTFENSADADR-V8-GU	db|PROT01|FOX1_RRM1	200818_LU02_csarnowski_1812_New.c.09489.09489.3	200818_LU02_csarnowski_1812_New.c.09526.09526.3	161	607.128	GU	Natural_-HPO3+H2O	GU Natural_-HPO3+H2O	2511	2510.99	838.005	3	-1.9	0.01135	20.12	New
GFGFVTFENSADADR-T6-GU	db|PROT01|FOX1_RRM1	200818_LU02_csarnowski_2012_New.c.09155.09155.3	200818_LU02_csarnowski_2012_New.c.09524.09524.3	162	605.112	GU	Natural_-HPO2	GU Natural_-HPO2	2236.83	2236.83	746.617	3	-2	0.0484	20.11	New
LHVSNIPFRFR-F8-CG	db|PROT01|FOX1_RRM1	200818_LU02_csarnowski_1812_Old.c.07788.07788.4	200818_LU02_csarnowski_1812_Old.c.07787.07787.4	126	666.084	CG	Natural_-H2	CG Natural_-H2	2050.86	2050.85	513.721	4	-1.1	0.03291	20.1	Old
GFGFVTFENSADADR-T6-GUU	db|PROT01|FOX1_RRM1	200818_LU02_csarnowski_1812_New.c.16366.16366.2	200818_LU02_csarnowski_1812_New.c.16937.16937.2	162	913.153	GUU	Natural_-HPO3+H2O	GUU Natural_-HPO3+H2O	2544.87	2544.87	1273.44	2	-1.1	0.00499	20.08	New
LHVSNIPFRFRDPDLR-D12-CG	db|PROT01|FOX1_RRM1	200818_LU02_csarnowski_1812_New.c.15499.15499.4	200818_LU02_csarnowski_1812_New.c.15365.15365.4	130	666.084	CG	Natural_-H2	CG Natural_-H2	2647.15	2647.14	662.794	4	-1.2	0.02099	20.08	New
GFGFVTFENSADADR-F4-GU	db|PROT01|FOX1_RRM1	200818_LU02_csarnowski_1812_New.c.21532.21532.2	200818_LU02_csarnowski_1812_New.c.21540.21540.2	160	587.101	GU	Natural_-H3PO3	GU Natural_-H3PO3	2218.82	2218.82	1110.42	2	-1	0.02597	20.08	New
GSKGFGFVTFENSADADR-V8-GU	db|PROT01|FOX1_RRM1	200818_LU02_csarnowski_2012_New.c.06899.06899.4	200818_LU02_csarnowski_2012_New.c.07085.07085.4	161	607.128	GU	Natural_-HPO3+H2O	GU Natural_-HPO3+H2O	2511	2511	628.757	4	-0.6	0.01352	20.07	New
ILDVEIIFNERGSK-V4-GUU	db|PROT01|FOX1_RRM1	200818_LU02_csarnowski_1812_New.c.07507.07507.3	200818_LU02_csarnowski_1812_New.c.07933.07933.3	146	859.121	GUU	Natural_-H5PO5	GUU Natural_-H5PO5	2491.01	2491	831.342	3	-2.6	0.06605	20.07	New
RLHVSNIPFR-F9-CGU	db|PROT01|FOX1_RRM1	200818_LU02_csarnowski_2012_New.c.08833.08833.3	200818_LU02_csarnowski_2012_New.c.08857.08857.3	126	972.109	CGU	Natural_-H2	CGU Natural_-H2	2209.81	2209.81	737.612	3	-0.4	0.08665	20.06	New
GFGFVTFENSADADR-F2-GU	db|PROT01|FOX1_RRM1	200818_LU02_csarnowski_1812_Old.c.10502.10502.3	200818_LU02_csarnowski_1812_Old.c.10281.10281.3	158	589.117	GU	Natural_-HPO3	GU Natural_-HPO3/AU Natural_-HPO2	2220.84	2220.84	741.287	3	0.2	0.00948	20.06	Old
LHVSNIPFRFRDPDLR-R11-CGU	db|PROT01|FOX1_RRM1	200818_LU02_csarnowski_1812_New.c.14487.14487.3	200818_LU02_csarnowski_1812_New.c.14407.14407.3	129	972.109	CGU	Natural_-H2	CGU Natural_-H2	2953.17	2953.18	985.4	3	1	0.04015	20.06	New
GFGFVTFENSADADR-V5-AGUU	db|PROT01|FOX1_RRM1	200818_LU02_csarnowski_1812_New.c.25662.25662.3	200818_LU02_csarnowski_1812_New.c.25575.25575.3	161	1224.19	AGUU	Natural_-HPO3	AGUU Natural_-HPO3	2855.92	2855.92	952.981	3	0.7	0.0368	20.05	New
GFGFVTFENSADADR-G3-ACGU	db|PROT01|FOX1_RRM1	200818_LU02_csarnowski_2012_New.c.15688.15688.3	200818_LU02_csarnowski_2012_New.c.15660.15660.3	159	1239.21	ACGU	Natural_-HPO2	ACGU Natural_-HPO2	2870.93	2870.92	957.982	3	-1.3	0.03748	20.02	New

## Sheet: Fig2_S4_Fig3_FOX1_xQ
Id	Protein	Light_spectrum	Heavy_spectrum	AbsPos1	RNA_Mr	RNA_composition	Neutral_Loss	Isobaric_RNA_Composition	Mr_Calculated	Mr_measured	Mz	z	Error_rel_ppm	TIC	ld-score	Sample_Type	Restricted_Or_Full_Search
RLHVSNIPFR-F9-U	db|PROT01|FOX1_RRM1	sarnowsc_D1903_040.c.08910.08910.3	sarnowsc_D1903_040.c.08814.08814.3	126	322.02	U	Natural_-H2	U Natural_-H2	1559.72	1559.72	520.914	3	-3.5	0.18826	47.9	Unif	Full_Only
RLHVSNIPFR-P8-U	db|PROT01|FOX1_RRM1	sarnowsc_D1903_043.c.08695.08695.3	sarnowsc_D1903_043.c.08189.08189.3	125	322.02	U	Natural_-H2	U Natural_-H2	1559.72	1559.72	520.914	3	-3.2	0.19533	46.4	Unif	Full_Only
RLHVSNIPFR-R10-U	db|PROT01|FOX1_RRM1	sarnowsc_D1903_043.c.09085.09085.3	sarnowsc_D1903_043.c.08991.08991.3	127	322.02	U	Natural_-H2	U Natural_-H2	1559.72	1559.72	520.914	3	-3.1	0.1982	46.36	Unif	Full_Only
RLHVSNIPFR-P8-U	db|PROT01|FOX1_RRM1	sarnowsc_D1903_040.c.08470.08470.3	sarnowsc_D1903_040.c.07993.07993.3	125	322.02	U	Natural_-H2	U Natural_-H2	1559.72	1559.72	520.914	3	-3.2	0.19086	46.32	Unif	Full_Only
RLHVSNIPFR-P8-U	db|PROT01|FOX1_RRM1	sarnowsc_D1903_041.c.08534.08534.3	sarnowsc_D1903_041.c.08357.08357.3	125	322.02	U	Natural_-H2	U Natural_-H2	1559.72	1559.72	520.914	3	-3.1	0.19243	46.13	Unif	Full_Only
RLHVSNIPFR-F9-U	db|PROT01|FOX1_RRM1	sarnowsc_D1903_044.c.09377.09377.3	sarnowsc_D1903_044.c.09366.09366.3	126	322.02	U	Natural_-H2	U Natural_-H2	1559.72	1559.72	520.914	3	-3.1	0.19575	45.81	Unif	Full_Only
RLHVSNIPFR-P8-U	db|PROT01|FOX1_RRM1	sarnowsc_D1903_044.c.08898.08898.3	sarnowsc_D1903_044.c.08540.08540.3	125	322.02	U	Natural_-H2	U Natural_-H2	1559.72	1559.72	520.915	3	-2.6	0.18236	45.77	Unif	Full_Only
RLHVSNIPFR-F9-U	db|PROT01|FOX1_RRM1	sarnowsc_D1903_040.c.08140.08140.3	sarnowsc_D1903_040.c.08388.08388.3	126	322.02	U	Natural_-H2	U Natural_-H2	1559.72	1559.72	520.914	3	-3.2	0.17121	42.92	Unif	Full_Only
LHVSNIPFR-F8-U	db|PROT01|FOX1_RRM1	sarnowsc_D1903_041.c.12035.12035.2	sarnowsc_D1903_041.c.11869.11869.2	126	322.02	U	Natural_-H2	U Natural_-H2	1403.62	1403.62	702.818	2	-2	0.21958	42.51	Unif	Full_Only
LHVSNIPFR-P7-U	db|PROT01|FOX1_RRM1	sarnowsc_D1903_044.c.12458.12458.2	sarnowsc_D1903_044.c.12294.12294.2	125	322.02	U	Natural_-H2	U Natural_-H2	1403.62	1403.62	702.819	2	-1.3	0.20354	41.33	Unif	Full_Only
RLHVSNIPFR-F9-U	db|PROT01|FOX1_RRM1	sarnowsc_D1903_043.c.08361.08361.3	sarnowsc_D1903_043.c.08533.08533.3	126	322.02	U	Natural_-H2	U Natural_-H2	1559.72	1559.72	520.915	3	-2.1	0.17994	40.51	Unif	Full_Only
GFGFVTFENSADADR-F4-U	db|PROT01|FOX1_RRM1	sarnowsc_D1903_041.c.15855.15855.2	sarnowsc_D1903_041.c.16279.16279.2	160	244.07	U	Natural_-HPO3	U Natural_-HPO3	1875.79	1875.79	938.901	2	-2.9	0.10151	38.95	Unif	Full_Only
RLHVSNIPFR-H3-U	db|PROT01|FOX1_RRM1	sarnowsc_D1903_041.c.09738.09738.3	sarnowsc_D1903_041.c.09746.09746.3	120	324.036	U	Natural	U Natural	1561.74	1561.74	521.587	3	-2.6	0.1248	38.69	Unif	Restricted_and_Full
RLHVSNIPFR-V4-U	db|PROT01|FOX1_RRM1	sarnowsc_D1903_040.c.09462.09462.3	sarnowsc_D1903_040.c.09079.09079.3	121	324.036	U	Natural	U Natural	1561.74	1561.74	521.587	3	-2	0.12554	37.96	Unif	Restricted_and_Full
RLHVSNIPFR-H3-U	db|PROT01|FOX1_RRM1	sarnowsc_D1903_044.c.10126.10126.3	sarnowsc_D1903_044.c.10002.10002.3	120	324.036	U	Natural	U Natural	1561.74	1561.74	521.586	3	-3.1	0.11037	37.6	Unif	Restricted_and_Full
GFGFVTFENSADADR-G1-U	db|PROT01|FOX1_RRM1	sarnowsc_D1903_044.c.16836.16836.2	sarnowsc_D1903_044.c.16569.16569.2	157	244.07	U	Natural_-HPO3	U Natural_-HPO3	1875.79	1875.79	938.901	2	-3	0.11584	37.44	Unif	Full_Only
GFGFVTFENSADADR-F4-U	db|PROT01|FOX1_RRM1	sarnowsc_D1903_043.c.15875.15875.2	sarnowsc_D1903_043.c.16275.16275.2	160	244.07	U	Natural_-HPO3	U Natural_-HPO3	1875.79	1875.79	938.901	2	-2.9	0.11736	37.13	Unif	Full_Only
GFGFVTFENSADADR-V5-CGU	db|PROT01|FOX1_RRM1	sarnowsc_D1903_041.c.14372.14372.3	sarnowsc_D1903_041.c.14322.14322.3	161	912.169	CGU	Natural_-HPO3+H2O	CGU Natural_-HPO3+H2O	2543.89	2543.89	848.97	3	-1.1	0.05315	36.79	Unif	Full_Only
LHVSNIPFRFRDPDLR-F10-U	db|PROT01|FOX1_RRM1	sarnowsc_D1903_044.c.14207.14207.4	sarnowsc_D1903_044.c.15067.15067.4	128	322.02	U	Natural_-H2	U Natural_-H2	2303.08	2303.08	576.778	4	-2.4	0.07538	36.71	Unif	Full_Only
RLHVSNIPFR-V4-U	db|PROT01|FOX1_RRM1	sarnowsc_D1903_043.c.09787.09787.3	sarnowsc_D1903_043.c.09662.09662.3	121	324.036	U	Natural	U Natural	1561.74	1561.74	521.587	3	-2.4	0.12293	36.43	Unif	Restricted_and_Full
GFGFVTFENSADADR-F4-U	db|PROT01|FOX1_RRM1	sarnowsc_D1903_043.c.16187.16187.2	sarnowsc_D1903_043.c.15608.15608.2	160	244.07	U	Natural_-HPO3	U Natural_-HPO3	1875.79	1875.79	938.902	2	-1.8	0.08929	36.43	Unif	Full_Only
LHVSNIPFRFRDPDLR-R9-GU	db|PROT01|FOX1_RRM1	sarnowsc_D1903_040.c.16216.16216.3	sarnowsc_D1903_040.c.16347.16347.3	127	667.068	GU	Natural_-H2	GU Natural_-H2	2648.13	2648.13	883.717	3	-2.1	0.08212	36.17	Unif	Full_Only
RLHVSNIPFR-R1-U	db|PROT01|FOX1_RRM1	sarnowsc_D1903_040.c.09884.09884.3	sarnowsc_D1903_040.c.09571.09571.3	118	324.036	U	Natural	U Natural	1561.74	1561.74	521.587	3	-1.8	0.11448	35.75	Unif	Restricted_and_Full
LHVSNIPFR-F8-U	db|PROT01|FOX1_RRM1	sarnowsc_D1903_041.c.12139.12139.3	sarnowsc_D1903_041.c.12177.12177.3	126	322.02	U	Natural_-H2	U Natural_-H2	1403.62	1403.62	468.881	3	-1.8	0.15619	35.52	Unif	Full_Only
LHVSNIPFRFRDPDLR-F8-U	db|PROT01|FOX1_RRM1	sarnowsc_D1903_040.c.13757.13757.4	sarnowsc_D1903_040.c.14130.14130.4	126	322.02	U	Natural_-H2	U Natural_-H2	2303.08	2303.08	576.777	4	-2.8	0.05196	35.47	Unif	Full_Only
GSKGFGFVTFENSADADR-G6-U	db|PROT01|FOX1_RRM1	sarnowsc_D1903_041.c.11562.11562.2	sarnowsc_D1903_041.c.11566.11566.2	159	244.07	U	Natural_-HPO3	U Natural_-HPO3	2147.94	2147.93	1074.97	2	-2.6	0.10108	35.37	Unif	Full_Only
RLHVSNIPFR-F9-U	db|PROT01|FOX1_RRM1	sarnowsc_D1903_043.c.08190.08190.2	sarnowsc_D1903_043.c.08229.08229.2	126	322.02	U	Natural_-H2	U Natural_-H2	1559.72	1559.72	780.868	2	-2.4	0.14009	34.97	Unif	Full_Only
GFGFVTFENSADADR-V5-G	db|PROT01|FOX1_RRM1	sarnowsc_D1903_041.c.13330.13330.3	sarnowsc_D1903_041.c.13122.13122.3	161	363.058	G	Natural	G Natural	1994.78	1994.77	665.932	3	-2.9	0.06801	34.96	Unif	Restricted_and_Full
LHVSNIPFR-F8-U	db|PROT01|FOX1_RRM1	sarnowsc_D1903_043.c.11757.11757.3	sarnowsc_D1903_043.c.11795.11795.3	126	322.02	U	Natural_-H2	U Natural_-H2	1403.62	1403.62	468.881	3	-3.1	0.13175	34.74	Unif	Full_Only
GFGFVTFENSADADR-F4-U	db|PROT01|FOX1_RRM1	sarnowsc_D1903_040.c.15994.15994.2	sarnowsc_D1903_040.c.15655.15655.2	160	244.07	U	Natural_-HPO3	U Natural_-HPO3	1875.79	1875.79	938.901	2	-2.3	0.10698	34.74	Unif	Full_Only
RLHVSNIPFR-F9-U	db|PROT01|FOX1_RRM1	sarnowsc_D1903_041.c.08015.08015.2	sarnowsc_D1903_041.c.08237.08237.2	126	322.02	U	Natural_-H2	U Natural_-H2	1559.72	1559.72	780.868	2	-2.3	0.13612	34.59	Unif	Full_Only
LHVSNIPFRFRDPDLR-P7-U	db|PROT01|FOX1_RRM1	sarnowsc_D1903_041.c.14747.14747.3	sarnowsc_D1903_041.c.14516.14516.3	125	322.02	U	Natural_-H2	U Natural_-H2	2303.08	2303.08	768.702	3	-1.6	0.06663	34.07	Unif	Full_Only
LHVSNIPFR-P7-U	db|PROT01|FOX1_RRM1	sarnowsc_D1903_040.c.12630.12630.3	sarnowsc_D1903_040.c.13362.13362.3	125	322.02	U	Natural_-H2	U Natural_-H2	1403.62	1403.62	468.88	3	-4.7	0.16912	34.01	Unif	Full_Only
RLHVSNIPFR-H3-U	db|PROT01|FOX1_RRM1	sarnowsc_D1903_043.c.09288.09288.3	sarnowsc_D1903_043.c.09208.09208.3	120	324.036	U	Natural	U Natural	1561.74	1561.73	521.586	3	-3.5	0.08381	33.56	Unif	Restricted_and_Full
LHVSNIPFR-F8-U	db|PROT01|FOX1_RRM1	sarnowsc_D1903_044.c.12135.12135.3	sarnowsc_D1903_044.c.12247.12247.3	126	322.02	U	Natural_-H2	U Natural_-H2	1403.62	1403.62	468.881	3	-2.2	0.10511	33.13	Unif	Full_Only
GFGFVTFENSADADR-G3-GU	db|PROT01|FOX1_RRM1	sarnowsc_D1903_043.c.12468.12468.2	sarnowsc_D1903_043.c.12768.12768.2	159	607.128	GU	Natural_-HPO3+H2O	GU Natural_-HPO3+H2O	2238.85	2238.84	1120.43	2	-1.9	0.01465	32.96	Unif	Full_Only
GFGFVTFENSADADR-F4-GU	db|PROT01|FOX1_RRM1	sarnowsc_D1903_044.c.19506.19506.2	sarnowsc_D1903_044.c.19343.19343.2	160	589.117	GU	Natural_-HPO3	GU Natural_-HPO3/AU Natural_-HPO2	2220.84	2220.84	1111.43	2	-0.3	0.09484	32.95	Unif	Full_Only
GSKGFGFVTFENSADADR-G6-GUU	db|PROT01|FOX1_RRM1	sarnowsc_D1903_040.c.12949.12949.3	sarnowsc_D1903_040.c.12979.12979.3	159	895.142	GUU	Natural_-HPO3	GUU Natural_-HPO3	2799.01	2799	934.009	3	-3.6	0.06254	32.79	Unif	Full_Only
GFGFVTFENSADADR-T6-GUU	db|PROT01|FOX1_RRM1	sarnowsc_D1903_044.c.17826.17826.3	sarnowsc_D1903_044.c.18318.18318.3	162	895.142	GUU	Natural_-HPO3	GUU Natural_-HPO3	2526.86	2526.86	843.295	3	-1	0.04326	32.73	Unif	Full_Only
LHVSNIPFRFRDPDLR-R11-GU	db|PROT01|FOX1_RRM1	sarnowsc_D1903_043.c.16119.16119.3	sarnowsc_D1903_043.c.16123.16123.3	129	667.068	GU	Natural_-H2	GU Natural_-H2	2648.13	2648.13	883.717	3	-1.9	0.07757	32.72	Unif	Full_Only
LHVSNIPFR-F8-U	db|PROT01|FOX1_RRM1	sarnowsc_D1903_041.c.11693.11693.3	sarnowsc_D1903_041.c.11800.11800.3	126	322.02	U	Natural_-H2	U Natural_-H2	1403.62	1403.62	468.88	3	-4.4	0.11173	32.7	Unif	Full_Only
GFGFVTFENSADADR-T6-G	db|PROT01|FOX1_RRM1	sarnowsc_D1903_043.c.13869.13869.3	sarnowsc_D1903_043.c.13614.13614.3	162	361.042	G	Natural_-H2	G Natural_-H2	1992.76	1992.76	665.261	3	-2.1	0.0615	32.7	Unif	Full_Only
LHVSNIPFRFRDPDLR-F8-U	db|PROT01|FOX1_RRM1	sarnowsc_D1903_041.c.13954.13954.4	sarnowsc_D1903_041.c.13551.13551.4	126	322.02	U	Natural_-H2	U Natural_-H2	2303.08	2303.08	576.777	4	-3.8	0.0596	32.62	Unif	Full_Only
GFGFVTFENSADADR-F4-U	db|PROT01|FOX1_RRM1	sarnowsc_D1903_041.c.16181.16181.2	sarnowsc_D1903_041.c.15877.15877.2	160	244.07	U	Natural_-HPO3	U Natural_-HPO3	1875.79	1875.79	938.901	2	-2.5	0.1207	32.37	Unif	Full_Only
RLHVSNIPFR-F9-U	db|PROT01|FOX1_RRM1	sarnowsc_D1903_040.c.08089.08089.2	sarnowsc_D1903_040.c.08034.08034.2	126	322.02	U	Natural_-H2	U Natural_-H2	1559.72	1559.72	780.868	2	-3	0.16091	32.32	Unif	Full_Only
LHVSNIPFR-F8-U	db|PROT01|FOX1_RRM1	sarnowsc_D1903_040.c.11627.11627.3	sarnowsc_D1903_040.c.12084.12084.3	126	322.02	U	Natural_-H2	U Natural_-H2	1403.62	1403.62	468.881	3	-3.5	0.13035	32.3	Unif	Full_Only
LHVSNIPFRFRDPDLR-I6-U	db|PROT01|FOX1_RRM1	sarnowsc_D1903_040.c.12215.12215.3	sarnowsc_D1903_040.c.12249.12249.3	124	324.036	U	Natural	U Natural	2305.1	2305.09	769.372	3	-3.4	0.08789	32.21	Unif	Restricted_and_Full
GFGFVTFENSADADR-V5-GU	db|PROT01|FOX1_RRM1	sarnowsc_D1903_043.c.11973.11973.3	sarnowsc_D1903_043.c.11990.11990.3	161	607.128	GU	Natural_-HPO3+H2O	GU Natural_-HPO3+H2O	2238.85	2238.85	747.29	3	-1.4	0.0687	31.78	Unif	Full_Only
GFGFVTFENSADADR-G3-GU	db|PROT01|FOX1_RRM1	sarnowsc_D1903_040.c.18020.18020.2	sarnowsc_D1903_040.c.18382.18382.2	159	589.117	GU	Natural_-HPO3	GU Natural_-HPO3/AU Natural_-HPO2	2220.84	2220.83	1111.43	2	-1.7	0.10525	31.78	Unif	Full_Only
GFGFVTFENSADADR-G3-GU	db|PROT01|FOX1_RRM1	sarnowsc_D1903_044.c.20668.20668.2	sarnowsc_D1903_044.c.20767.20767.2	159	589.117	GU	Natural_-HPO3	GU Natural_-HPO3/AU Natural_-HPO2	2220.84	2220.83	1111.43	2	-1.7	0.09829	31.69	Unif	Full_Only
GFGFVTFENSADADR-T6-GU	db|PROT01|FOX1_RRM1	sarnowsc_D1903_040.c.11851.11851.3	sarnowsc_D1903_040.c.11843.11843.3	162	607.128	GU	Natural_-HPO3+H2O	GU Natural_-HPO3+H2O	2238.85	2238.84	747.289	3	-1.9	0.05783	31.68	Unif	Full_Only
GFGFVTFENSADADR-G3-GU	db|PROT01|FOX1_RRM1	sarnowsc_D1903_040.c.18349.18349.2	sarnowsc_D1903_040.c.18085.18085.2	159	589.117	GU	Natural_-HPO3	GU Natural_-HPO3/AU Natural_-HPO2	2220.84	2220.83	1111.43	2	-1.9	0.10126	31.45	Unif	Full_Only
GSKGFGFVTFENSADADR-G6-GU	db|PROT01|FOX1_RRM1	sarnowsc_D1903_043.c.09433.09433.3	sarnowsc_D1903_043.c.09384.09384.3	159	589.117	GU	Natural_-HPO3	GU Natural_-HPO3/AU Natural_-HPO2	2492.99	2492.98	832.001	3	-2.4	0.06446	31.4	Unif	Full_Only
LHVSNIPFRFRDPDLR-R9-GU	db|PROT01|FOX1_RRM1	sarnowsc_D1903_044.c.17071.17071.3	sarnowsc_D1903_044.c.17094.17094.3	127	667.068	GU	Natural_-H2	GU Natural_-H2	2648.13	2648.13	883.717	3	-1.8	0.06614	31.15	Unif	Full_Only
RLHVSNIPFR-F9-U	db|PROT01|FOX1_RRM1	sarnowsc_D1903_044.c.08534.08534.2	sarnowsc_D1903_044.c.08541.08541.2	126	322.02	U	Natural_-H2	U Natural_-H2	1559.72	1559.72	780.869	2	-2	0.13759	31.1	Unif	Full_Only
GFGFVTFENSADADR-G3-GU	db|PROT01|FOX1_RRM1	sarnowsc_D1903_043.c.18143.18143.2	sarnowsc_D1903_043.c.18170.18170.2	159	589.117	GU	Natural_-HPO3	GU Natural_-HPO3/AU Natural_-HPO2	2220.84	2220.84	1111.43	2	-1.2	0.09825	31.05	Unif	Full_Only
GFGFVTFENSADADR-F4-GU	db|PROT01|FOX1_RRM1	sarnowsc_D1903_041.c.18585.18585.2	sarnowsc_D1903_041.c.18752.18752.2	160	589.117	GU	Natural_-HPO3	GU Natural_-HPO3/AU Natural_-HPO2	2220.84	2220.83	1111.42	2	-2.3	0.09642	30.99	Unif	Full_Only
GFGFVTFENSADADR-G3-GU	db|PROT01|FOX1_RRM1	sarnowsc_D1903_040.c.18617.18617.2	sarnowsc_D1903_040.c.18785.18785.2	159	589.117	GU	Natural_-HPO3	GU Natural_-HPO3/AU Natural_-HPO2	2220.84	2220.83	1111.42	2	-2.2	0.10266	30.93	Unif	Full_Only
GFGFVTFENSADADR-F4-GU	db|PROT01|FOX1_RRM1	sarnowsc_D1903_040.c.17901.17901.3	sarnowsc_D1903_040.c.17935.17935.3	160	669.083	GU	Natural	GU Natural	2300.8	2300.8	767.94	3	-3.4	0.06093	30.82	Unif	Restricted_and_Full
LHVSNIPFR-P7-GU	db|PROT01|FOX1_RRM1	sarnowsc_D1903_043.c.07879.07879.3	sarnowsc_D1903_043.c.08208.08208.3	125	667.068	GU	Natural_-H2	GU Natural_-H2	1748.67	1748.67	583.897	3	-2.2	0.065	30.82	Unif	Full_Only
GFGFVTFENSADADR-V5-GU	db|PROT01|FOX1_RRM1	sarnowsc_D1903_043.c.18437.18437.2	sarnowsc_D1903_043.c.18848.18848.2	161	589.117	GU	Natural_-HPO3	GU Natural_-HPO3/AU Natural_-HPO2	2220.84	2220.83	1111.42	2	-2.1	0.1022	30.72	Unif	Full_Only
GFGFVTFENSADADR-V5-GUU	db|PROT01|FOX1_RRM1	sarnowsc_D1903_041.c.19390.19390.3	sarnowsc_D1903_041.c.19236.19236.3	161	895.142	GUU	Natural_-HPO3	GUU Natural_-HPO3	2526.86	2526.86	843.294	3	-2.2	0.06204	30.69	Unif	Full_Only
GFGFVTFENSADADR-V5-GUU	db|PROT01|FOX1_RRM1	sarnowsc_D1903_041.c.16141.16141.3	sarnowsc_D1903_041.c.16118.16118.3	161	913.153	GUU	Natural_-HPO3+H2O	GUU Natural_-HPO3+H2O	2544.87	2544.87	849.297	3	-3.2	0.05915	30.56	Unif	Full_Only
LHVSNIPFRFRDPDLR-F8-U	db|PROT01|FOX1_RRM1	sarnowsc_D1903_044.c.15148.15148.4	sarnowsc_D1903_044.c.14668.14668.4	126	322.02	U	Natural_-H2	U Natural_-H2	2303.08	2303.08	576.778	4	-2.4	0.04665	30.46	Unif	Full_Only
LHVSNIPFR-F8-GU	db|PROT01|FOX1_RRM1	sarnowsc_D1903_040.c.15545.15545.2	sarnowsc_D1903_040.c.15542.15542.2	126	667.068	GU	Natural_-H2	GU Natural_-H2	1748.67	1748.67	875.341	2	-2.3	0.07544	30.42	Unif	Full_Only
GFGFVTFENSADADR-F4-GU	db|PROT01|FOX1_RRM1	sarnowsc_D1903_041.c.18860.18860.2	sarnowsc_D1903_041.c.19383.19383.2	160	589.117	GU	Natural_-HPO3	GU Natural_-HPO3/AU Natural_-HPO2	2220.84	2220.83	1111.42	2	-2.2	0.1006	30.42	Unif	Full_Only
GFGFVTFENSADADR-F2-GU	db|PROT01|FOX1_RRM1	sarnowsc_D1903_041.c.17971.17971.3	sarnowsc_D1903_041.c.18487.18487.3	158	669.083	GU	Natural	GU Natural	2300.8	2300.8	767.942	3	-1.4	0.06149	30.36	Unif	Restricted_and_Full
GSKGFGFVTFENSADADR-F7-U	db|PROT01|FOX1_RRM1	sarnowsc_D1903_044.c.11994.11994.2	sarnowsc_D1903_044.c.11929.11929.2	160	244.07	U	Natural_-HPO3	U Natural_-HPO3	2147.94	2147.93	1074.97	2	-3.3	0.09118	30.34	Unif	Full_Only
GFGFVTFENSADADR-T6-G	db|PROT01|FOX1_RRM1	sarnowsc_D1903_043.c.13038.13038.3	sarnowsc_D1903_043.c.13176.13176.3	162	345.047	G	Natural_-H2O	G Natural_-H2O/A Natural_-H2	1976.77	1976.76	659.929	3	-3.2	0.05908	30.31	Unif	Restricted_and_Full
GFGFVTFENSADADR-V5-GUU	db|PROT01|FOX1_RRM1	sarnowsc_D1903_043.c.31006.31006.3	sarnowsc_D1903_043.c.31026.31026.3	161	895.142	GUU	Natural_-HPO3	GUU Natural_-HPO3	2526.86	2526.85	843.293	3	-3.7	0.10275	30.25	Unif	Full_Only
LHVSNIPFRFRDPDLR-P7-U	db|PROT01|FOX1_RRM1	sarnowsc_D1903_043.c.14429.14429.4	sarnowsc_D1903_043.c.14354.14354.4	125	322.02	U	Natural_-H2	U Natural_-H2	2303.08	2303.08	576.778	4	-2.6	0.04787	30.23	Unif	Full_Only
LHVSNIPFR-R9-GU	db|PROT01|FOX1_RRM1	sarnowsc_D1903_041.c.16044.16044.2	sarnowsc_D1903_041.c.16038.16038.2	127	667.068	GU	Natural_-H2	GU Natural_-H2	1748.67	1748.67	875.341	2	-3	0.10494	30.18	Unif	Full_Only
GFGFVTFENSADADR-G3-GU	db|PROT01|FOX1_RRM1	sarnowsc_D1903_041.c.20035.20035.2	sarnowsc_D1903_041.c.20112.20112.2	159	589.117	GU	Natural_-HPO3	GU Natural_-HPO3/AU Natural_-HPO2	2220.84	2220.83	1111.42	2	-3.4	0.10727	30.18	Unif	Full_Only
GFGFVTFENSADADR-V5-G	db|PROT01|FOX1_RRM1	sarnowsc_D1903_041.c.13911.13911.3	sarnowsc_D1903_041.c.13669.13669.3	161	361.042	G	Natural_-H2	G Natural_-H2	1992.76	1992.76	665.261	3	-2.5	0.06739	30.1	Unif	Full_Only
RLHVSNIPFR-N6-U	db|PROT01|FOX1_RRM1	sarnowsc_D1903_044.c.08103.08103.3	sarnowsc_D1903_044.c.08174.08174.3	123	322.02	U	Natural_-H2	U Natural_-H2	1559.72	1559.72	520.915	3	-2.1	0.07799	30.06	Unif	Full_Only
GFGFVTFENSADADR-F4-GU	db|PROT01|FOX1_RRM1	sarnowsc_D1903_040.c.19133.19133.2	sarnowsc_D1903_040.c.19512.19512.2	160	589.117	GU	Natural_-HPO3	GU Natural_-HPO3/AU Natural_-HPO2	2220.84	2220.83	1111.42	2	-3	0.0652	29.96	Unif	Full_Only
LHVSNIPFR-F8-U	db|PROT01|FOX1_RRM1	sarnowsc_D1903_044.c.13315.13315.3	sarnowsc_D1903_044.c.13608.13608.3	126	322.02	U	Natural_-H2	U Natural_-H2	1403.62	1403.62	468.881	3	-3.6	0.1336	29.95	Unif	Full_Only
GFGFVTFENSADADR-V5-G	db|PROT01|FOX1_RRM1	sarnowsc_D1903_040.c.13420.13420.3	sarnowsc_D1903_040.c.13143.13143.3	161	363.058	G	Natural	G Natural	1994.78	1994.77	665.932	3	-3.4	0.05584	29.94	Unif	Restricted_and_Full
LHVSNIPFRFRDPDLR-P7-U	db|PROT01|FOX1_RRM1	sarnowsc_D1903_043.c.13506.13506.4	sarnowsc_D1903_043.c.13910.13910.4	125	322.02	U	Natural_-H2	U Natural_-H2	2303.08	2303.08	576.777	4	-3.1	0.05065	29.89	Unif	Full_Only
LHVSNIPFRFRDPDLR-R9-GU	db|PROT01|FOX1_RRM1	sarnowsc_D1903_041.c.16345.16345.3	sarnowsc_D1903_041.c.16612.16612.3	127	667.068	GU	Natural_-H2	GU Natural_-H2	2648.13	2648.12	883.716	3	-2.8	0.06203	29.84	Unif	Full_Only
GFGFVTFENSADADR-F4-GU	db|PROT01|FOX1_RRM1	sarnowsc_D1903_041.c.19370.19370.2	sarnowsc_D1903_041.c.19061.19061.2	160	589.117	GU	Natural_-HPO3	GU Natural_-HPO3/AU Natural_-HPO2	2220.84	2220.84	1111.43	2	-1.5	0.07776	29.8	Unif	Full_Only
GFGFVTFENSADADR-F4-GU	db|PROT01|FOX1_RRM1	sarnowsc_D1903_041.c.20469.20469.2	sarnowsc_D1903_041.c.20449.20449.2	160	589.117	GU	Natural_-HPO3	GU Natural_-HPO3/AU Natural_-HPO2	2220.84	2220.83	1111.42	2	-4.6	0.09399	29.78	Unif	Full_Only
GFGFVTFENSADADR-V5-AGUU	db|PROT01|FOX1_RRM1	sarnowsc_D1903_043.c.19228.19228.4	sarnowsc_D1903_043.c.19082.19082.4	161	1224.19	AGUU	Natural_-HPO3	AGUU Natural_-HPO3	2855.92	2855.91	714.985	4	-3.1	0.05412	29.65	Unif	Full_Only
GFGFVTFENSADADR-F2-GUU	db|PROT01|FOX1_RRM1	sarnowsc_D1903_041.c.18562.18562.3	sarnowsc_D1903_041.c.18583.18583.3	158	893.127	GUU	Natural_-H3PO3	GUU Natural_-H3PO3	2524.85	2524.84	842.622	3	-2.2	0.06541	29.64	Unif	Full_Only
GFGFVTFENSADADR-V5-GU	db|PROT01|FOX1_RRM1	sarnowsc_D1903_044.c.19570.19570.2	sarnowsc_D1903_044.c.19020.19020.2	161	669.083	GU	Natural	GU Natural	2300.8	2300.8	1151.41	2	-2.2	0.10164	29.6	Unif	Restricted_and_Full
GFGFVTFENSADADR-F4-GU	db|PROT01|FOX1_RRM1	sarnowsc_D1903_041.c.19336.19336.2	sarnowsc_D1903_041.c.19304.19304.2	160	605.112	GU	Natural_-HPO2	GU Natural_-HPO2	2236.83	2236.82	1119.42	2	-4.3	0.06973	29.58	Unif	Full_Only
GFGFVTFENSADADR-V5-GUU	db|PROT01|FOX1_RRM1	sarnowsc_D1903_043.c.15883.15883.3	sarnowsc_D1903_043.c.15876.15876.3	161	913.153	GUU	Natural_-HPO3+H2O	GUU Natural_-HPO3+H2O	2544.87	2544.87	849.297	3	-2.2	0.0626	29.52	Unif	Full_Only
RLHVSNIPFR-P8-GU	db|PROT01|FOX1_RRM1	sarnowsc_D1903_044.c.05938.05938.3	sarnowsc_D1903_044.c.06279.06279.3	125	667.068	GU	Natural_-H2	GU Natural_-H2	1904.77	1904.77	635.931	3	-1.6	0.05042	29.49	Unif	Full_Only
LHVSNIPFR-P7-GU	db|PROT01|FOX1_RRM1	sarnowsc_D1903_043.c.07878.07878.2	sarnowsc_D1903_043.c.07802.07802.2	125	667.068	GU	Natural_-H2	GU Natural_-H2	1748.67	1748.67	875.342	2	-1.3	0.08042	29.25	Unif	Full_Only
LHVSNIPFRFRDPDLR-F10-U	db|PROT01|FOX1_RRM1	sarnowsc_D1903_044.c.14703.14703.4	sarnowsc_D1903_044.c.14194.14194.4	128	322.02	U	Natural_-H2	U Natural_-H2	2303.08	2303.08	576.778	4	-2.5	0.04194	29.25	Unif	Full_Only
LHVSNIPFR-F8-GU	db|PROT01|FOX1_RRM1	sarnowsc_D1903_044.c.16487.16487.2	sarnowsc_D1903_044.c.16477.16477.2	126	649.057	GU	Natural_-H4O	GU Natural_-H4O	1730.66	1730.65	866.335	2	-3.2	0.07641	29.16	Unif	Full_Only
GFGFVTFENSADADR-F2-GU	db|PROT01|FOX1_RRM1	sarnowsc_D1903_041.c.18311.18311.3	sarnowsc_D1903_041.c.17814.17814.3	158	669.083	GU	Natural	GU Natural	2300.8	2300.8	767.942	3	-1.2	0.06467	29.16	Unif	Restricted_and_Full
LHVSNIPFRFRDPDLR-R9-U	db|PROT01|FOX1_RRM1	sarnowsc_D1903_041.c.14620.14620.4	sarnowsc_D1903_041.c.13971.13971.4	127	322.02	U	Natural_-H2	U Natural_-H2	2303.08	2303.08	576.778	4	-2.3	0.04933	29.07	Unif	Full_Only
GFGFVTFENSADADR-F4-GUU	db|PROT01|FOX1_RRM1	sarnowsc_D1903_040.c.17955.17955.2	sarnowsc_D1903_040.c.17380.17380.2	160	895.142	GUU	Natural_-HPO3	GUU Natural_-HPO3	2526.86	2526.86	1264.44	2	-2.2	0.08774	28.93	Unif	Full_Only
GFGFVTFENSADADR-V5-GUU	db|PROT01|FOX1_RRM1	sarnowsc_D1903_041.c.29831.29831.3	sarnowsc_D1903_041.c.29771.29771.3	161	895.142	GUU	Natural_-HPO3	GUU Natural_-HPO3	2526.86	2526.85	843.293	3	-3.7	0.06851	28.91	Unif	Full_Only
GFGFVTFENSADADR-F4-GU	db|PROT01|FOX1_RRM1	sarnowsc_D1903_043.c.17624.17624.3	sarnowsc_D1903_043.c.17963.17963.3	160	669.083	GU	Natural	GU Natural	2300.8	2300.8	767.94	3	-3	0.05944	28.9	Unif	Restricted_and_Full
LHVSNIPFR-P7-CGU	db|PROT01|FOX1_RRM1	sarnowsc_D1903_044.c.09033.09033.3	sarnowsc_D1903_044.c.09108.09108.3	125	972.109	CGU	Natural_-H2	CGU Natural_-H2	2053.71	2053.7	685.576	3	-4.1	0.08905	28.8	Unif	Full_Only
LHVSNIPFR-P7-GU	db|PROT01|FOX1_RRM1	sarnowsc_D1903_043.c.06132.06132.2	sarnowsc_D1903_043.c.06117.06117.2	125	669.083	GU	Natural	GU Natural	1750.69	1750.68	876.349	2	-2.1	0.07639	28.75	Unif	Restricted_and_Full
LHVSNIPFR-R9-GU	db|PROT01|FOX1_RRM1	sarnowsc_D1903_044.c.16768.16768.2	sarnowsc_D1903_044.c.16492.16492.2	127	667.068	GU	Natural_-H2	GU Natural_-H2	1748.67	1748.67	875.341	2	-3	0.09767	28.7	Unif	Full_Only
GFGFVTFENSADADR-F4-U	db|PROT01|FOX1_RRM1	sarnowsc_D1903_041.c.19599.19599.2	sarnowsc_D1903_041.c.19629.19629.2	160	324.036	U	Natural	U Natural	1955.76	1955.75	978.885	2	-1.9	0.06185	28.69	Unif	Restricted_and_Full
GFGFVTFENSADADR-F2-GU	db|PROT01|FOX1_RRM1	sarnowsc_D1903_044.c.19820.19820.2	sarnowsc_D1903_044.c.20106.20106.2	158	589.117	GU	Natural_-HPO3	GU Natural_-HPO3/AU Natural_-HPO2	2220.84	2220.83	1111.43	2	-1.7	0.0927	28.61	Unif	Full_Only
LHVSNIPFR-P7-GU	db|PROT01|FOX1_RRM1	sarnowsc_D1903_040.c.07309.07309.3	sarnowsc_D1903_040.c.08021.08021.3	125	667.068	GU	Natural_-H2	GU Natural_-H2	1748.67	1748.67	583.897	3	-2.6	0.09282	28.6	Unif	Full_Only
GSKGFGFVTFENSADADR-G6-U	db|PROT01|FOX1_RRM1	sarnowsc_D1903_040.c.11440.11440.2	sarnowsc_D1903_040.c.11397.11397.2	159	244.07	U	Natural_-HPO3	U Natural_-HPO3	2147.94	2147.93	1074.97	2	-2.5	0.09551	28.53	Unif	Full_Only
GFGFVTFENSADADRAR-V5-GU	db|PROT01|FOX1_RRM1	sarnowsc_D1903_043.c.14650.14650.3	sarnowsc_D1903_043.c.14662.14662.3	161	589.117	GU	Natural_-HPO3	GU Natural_-HPO3/AU Natural_-HPO2	2447.98	2447.97	816.999	3	-1.8	0.03447	28.42	Unif	Full_Only
LHVSNIPFR-L1-AU	db|PROT01|FOX1_RRM1	sarnowsc_D1903_040.c.16414.16414.2	sarnowsc_D1903_040.c.16396.16396.2	119	653.088	AU	Natural	AU Natural	1734.69	1734.68	868.35	2	-4.6	0.08161	28.4	Unif	Restricted_and_Full
GFGFVTFENSADADR-V5-GU	db|PROT01|FOX1_RRM1	sarnowsc_D1903_040.c.17706.17706.3	sarnowsc_D1903_040.c.17724.17724.3	161	589.117	GU	Natural_-HPO3	GU Natural_-HPO3/AU Natural_-HPO2	2220.84	2220.83	741.285	3	-2.9	0.06512	28.33	Unif	Full_Only
GFGFVTFENSADADR-F4-AGUU	db|PROT01|FOX1_RRM1	sarnowsc_D1903_044.c.28255.28255.3	sarnowsc_D1903_044.c.28348.28348.3	160	1224.19	AGUU	Natural_-HPO3	AGUU Natural_-HPO3	2855.92	2855.91	952.978	3	-2.4	0.0472	28.23	Unif	Full_Only
GFGFVTFENSADADR-G1-GU	db|PROT01|FOX1_RRM1	sarnowsc_D1903_040.c.13332.13332.3	sarnowsc_D1903_040.c.12957.12957.3	157	589.117	GU	Natural_-HPO3	GU Natural_-HPO3/AU Natural_-HPO2	2220.84	2220.83	741.286	3	-2.2	0.06066	28.19	Unif	Full_Only
LHVSNIPFRFR-P7-GU	db|PROT01|FOX1_RRM1	sarnowsc_D1903_044.c.10879.10879.3	sarnowsc_D1903_044.c.11466.11466.3	125	667.068	GU	Natural_-H2	GU Natural_-H2	2051.84	2051.84	684.953	3	-2.1	0.07829	28.18	Unif	Full_Only
LHVSNIPFR-P7-GU	db|PROT01|FOX1_RRM1	sarnowsc_D1903_044.c.08262.08262.3	sarnowsc_D1903_044.c.08637.08637.3	125	667.068	GU	Natural_-H2	GU Natural_-H2	1748.67	1748.67	583.897	3	-2.2	0.06984	28.15	Unif	Full_Only
GFGFVTFENSADADR-F4-GUU	db|PROT01|FOX1_RRM1	sarnowsc_D1903_044.c.18589.18589.2	sarnowsc_D1903_044.c.18267.18267.2	160	895.142	GUU	Natural_-HPO3	GUU Natural_-HPO3	2526.86	2526.86	1264.44	2	-1.6	0.02649	28.14	Unif	Full_Only
LHVSNIPFR-P7-CG	db|PROT01|FOX1_RRM1	sarnowsc_D1903_043.c.07044.07044.3	sarnowsc_D1903_043.c.06682.06682.3	125	666.084	CG	Natural_-H2	CG Natural_-H2	1747.69	1747.68	583.568	3	-2.8	0.04893	28.13	Unif	Full_Only
GFGFVTFENSADADR-G1-GUU	db|PROT01|FOX1_RRM1	sarnowsc_D1903_044.c.19308.19308.3	sarnowsc_D1903_044.c.19342.19342.3	157	893.127	GUU	Natural_-H3PO3	GUU Natural_-H3PO3	2524.85	2524.84	842.622	3	-1.7	0.06036	28.11	Unif	Full_Only
GFGFVTFENSADADR-F4-U	db|PROT01|FOX1_RRM1	sarnowsc_D1903_041.c.16627.16627.2	sarnowsc_D1903_041.c.16663.16663.2	160	244.07	U	Natural_-HPO3	U Natural_-HPO3	1875.79	1875.78	938.9	2	-3.8	0.05715	28.11	Unif	Full_Only
GFGFVTFENSADADR-G3-GU	db|PROT01|FOX1_RRM1	sarnowsc_D1903_043.c.17835.17835.2	sarnowsc_D1903_043.c.17787.17787.2	159	589.117	GU	Natural_-HPO3	GU Natural_-HPO3/AU Natural_-HPO2	2220.84	2220.83	1111.42	2	-2.6	0.12062	28.1	Unif	Full_Only
LHVSNIPFR-F8-GU	db|PROT01|FOX1_RRM1	sarnowsc_D1903_041.c.15731.15731.2	sarnowsc_D1903_041.c.15753.15753.2	126	667.068	GU	Natural_-H2	GU Natural_-H2	1748.67	1748.67	875.343	2	-0.7	0.07277	28.1	Unif	Full_Only
GFGFVTFENSADADR-G1-GUU	db|PROT01|FOX1_RRM1	sarnowsc_D1903_040.c.21075.21075.3	sarnowsc_D1903_040.c.20690.20690.3	157	895.142	GUU	Natural_-HPO3	GUU Natural_-HPO3	2526.86	2526.86	843.294	3	-1.5	0.04908	28.05	Unif	Full_Only
GFGFVTFENSADADR-F4-AU	db|PROT01|FOX1_RRM1	sarnowsc_D1903_040.c.18444.18444.2	sarnowsc_D1903_040.c.18475.18475.2	160	635.078	AU	Natural_-H2O	AU Natural_-H2O	2266.8	2266.8	1134.41	2	-0.8	0.06507	28.03	Unif	Restricted_and_Full
GFGFVTFENSADADR-G3-GU	db|PROT01|FOX1_RRM1	sarnowsc_D1903_044.c.15085.15085.3	sarnowsc_D1903_044.c.15052.15052.3	159	607.128	GU	Natural_-HPO3+H2O	GU Natural_-HPO3+H2O	2238.85	2238.85	747.29	3	-1.2	0.03818	27.99	Unif	Full_Only
GFGFVTFENSADADR-F4-GU	db|PROT01|FOX1_RRM1	sarnowsc_D1903_041.c.20908.20908.3	sarnowsc_D1903_041.c.20991.20991.3	160	589.117	GU	Natural_-HPO3	GU Natural_-HPO3/AU Natural_-HPO2	2220.84	2220.83	741.284	3	-4.1	0.06443	27.98	Unif	Full_Only
LHVSNIPFRFRDPDLR-R9-CGU	db|PROT01|FOX1_RRM1	sarnowsc_D1903_040.c.16312.16312.3	sarnowsc_D1903_040.c.16300.16300.3	127	972.109	CGU	Natural_-H2	CGU Natural_-H2	2953.17	2953.16	985.396	3	-3.3	0.05451	27.97	Unif	Full_Only
GSKGFGFVTFENSADADR-F7-U	db|PROT01|FOX1_RRM1	sarnowsc_D1903_043.c.11539.11539.2	sarnowsc_D1903_043.c.11525.11525.2	160	244.07	U	Natural_-HPO3	U Natural_-HPO3	2147.94	2147.94	1074.98	2	-1.7	0.10758	27.94	Unif	Full_Only
GFGFVTFENSADADR-F4-GU	db|PROT01|FOX1_RRM1	sarnowsc_D1903_041.c.12036.12036.2	sarnowsc_D1903_041.c.12117.12117.2	160	607.128	GU	Natural_-HPO3+H2O	GU Natural_-HPO3+H2O	2238.85	2238.85	1120.43	2	-1.3	0.07716	27.9	Unif	Full_Only
GFGFVTFENSADADR-F4-GUU	db|PROT01|FOX1_RRM1	sarnowsc_D1903_043.c.29951.29951.3	sarnowsc_D1903_043.c.30002.30002.3	160	895.142	GUU	Natural_-HPO3	GUU Natural_-HPO3	2526.86	2526.86	843.294	3	-2.2	0.07034	27.89	Unif	Full_Only
GFGFVTFENSADADR-F4-GU	db|PROT01|FOX1_RRM1	sarnowsc_D1903_041.c.30772.30772.3	sarnowsc_D1903_041.c.30806.30806.3	160	589.117	GU	Natural_-HPO3	GU Natural_-HPO3/AU Natural_-HPO2	2220.84	2220.83	741.285	3	-2.5	0.09266	27.84	Unif	Full_Only
GFGFVTFENSADADR-F4-GU	db|PROT01|FOX1_RRM1	sarnowsc_D1903_044.c.19184.19184.2	sarnowsc_D1903_044.c.18956.18956.2	160	589.117	GU	Natural_-HPO3	GU Natural_-HPO3/AU Natural_-HPO2	2220.84	2220.83	1111.42	2	-2.3	0.10745	27.81	Unif	Full_Only
RLHVSNIPFR-F9-GU	db|PROT01|FOX1_RRM1	sarnowsc_D1903_043.c.11819.11819.3	sarnowsc_D1903_043.c.11846.11846.3	126	649.057	GU	Natural_-H4O	GU Natural_-H4O	1886.76	1886.76	629.927	3	-2.6	0.06805	27.78	Unif	Full_Only
LHVSNIPFR-N5-G	db|PROT01|FOX1_RRM1	sarnowsc_D1903_041.c.03404.03404.3	sarnowsc_D1903_041.c.03595.03595.3	123	363.058	G	Natural	G Natural	1444.66	1444.66	482.56	3	-2.7	0.03546	27.75	Unif	Restricted_and_Full
GSKGFGFVTFENSADADR-F5-GU	db|PROT01|FOX1_RRM1	sarnowsc_D1903_040.c.09329.09329.3	sarnowsc_D1903_040.c.09613.09613.3	158	589.117	GU	Natural_-HPO3	GU Natural_-HPO3/AU Natural_-HPO2	2492.99	2492.98	832.001	3	-2.7	0.07138	27.74	Unif	Full_Only
GFGFVTFENSADADR-F4-GU	db|PROT01|FOX1_RRM1	sarnowsc_D1903_041.c.17843.17843.2	sarnowsc_D1903_041.c.17251.17251.2	160	605.112	GU	Natural_-HPO2	GU Natural_-HPO2	2236.83	2236.82	1119.42	2	-4.5	0.03018	27.71	Unif	Full_Only
GFGFVTFENSADADR-F4-U	db|PROT01|FOX1_RRM1	sarnowsc_D1903_044.c.17173.17173.2	sarnowsc_D1903_044.c.17310.17310.2	160	244.07	U	Natural_-HPO3	U Natural_-HPO3	1875.79	1875.79	938.901	2	-2.6	0.05835	27.66	Unif	Full_Only
GFGFVTFENSADADR-F4-GU	db|PROT01|FOX1_RRM1	sarnowsc_D1903_041.c.18584.18584.3	sarnowsc_D1903_041.c.19016.19016.3	160	589.117	GU	Natural_-HPO3	GU Natural_-HPO3/AU Natural_-HPO2	2220.84	2220.83	741.286	3	-2.5	0.07029	27.61	Unif	Full_Only
GSKGFGFVTFENSADADR-F7-GU	db|PROT01|FOX1_RRM1	sarnowsc_D1903_044.c.15220.15220.3	sarnowsc_D1903_044.c.15226.15226.3	160	589.117	GU	Natural_-HPO3	GU Natural_-HPO3/AU Natural_-HPO2	2492.99	2492.98	832.001	3	-3	0.03827	27.6	Unif	Full_Only
GFGFVTFENSADADR-T6-GU	db|PROT01|FOX1_RRM1	sarnowsc_D1903_040.c.28687.28687.3	sarnowsc_D1903_040.c.28494.28494.3	162	607.128	GU	Natural_-HPO3+H2O	GU Natural_-HPO3+H2O	2238.85	2238.85	747.29	3	-1.3	0.12757	27.58	Unif	Full_Only
LHVSNIPFR-F8-GU	db|PROT01|FOX1_RRM1	sarnowsc_D1903_044.c.06708.06708.2	sarnowsc_D1903_044.c.07049.07049.2	126	669.083	GU	Natural	GU Natural	1750.69	1750.69	876.351	2	0	0.07413	27.5	Unif	Restricted_and_Full
LHVSNIPFR-I6-G	db|PROT01|FOX1_RRM1	sarnowsc_D1903_043.c.03609.03609.3	sarnowsc_D1903_043.c.03128.03128.3	124	363.058	G	Natural	G Natural	1444.66	1444.66	482.56	3	-3.2	0.03915	27.46	Unif	Restricted_and_Full
GFGFVTFENSADADR-F4-AGUU	db|PROT01|FOX1_RRM1	sarnowsc_D1903_044.c.16151.16151.3	sarnowsc_D1903_044.c.16581.16581.3	160	1242.2	AGUU	Natural_-HPO3+H2O	AGUU Natural_-HPO3+H2O	2873.93	2873.92	958.981	3	-2.9	0.0412	27.44	Unif	Full_Only
GFGFVTFENSADADR-V5-U	db|PROT01|FOX1_RRM1	sarnowsc_D1903_044.c.17188.17188.2	sarnowsc_D1903_044.c.17239.17239.2	161	242.054	U	Natural_-H3PO3	U Natural_-H3PO3	1873.78	1873.77	937.892	2	-3.9	0.0434	27.43	Unif	Full_Only
GSKGFGFVTFENSADADR-V8-GU	db|PROT01|FOX1_RRM1	sarnowsc_D1903_043.c.08753.08753.3	sarnowsc_D1903_043.c.09011.09011.3	161	607.128	GU	Natural_-HPO3+H2O	GU Natural_-HPO3+H2O	2511	2510.99	838.005	3	-2.7	0.02203	27.43	Unif	Full_Only
GFGFVTFENSADADR-F4-GU	db|PROT01|FOX1_RRM1	sarnowsc_D1903_040.c.20271.20271.2	sarnowsc_D1903_040.c.20354.20354.2	160	589.117	GU	Natural_-HPO3	GU Natural_-HPO3/AU Natural_-HPO2	2220.84	2220.83	1111.42	2	-2.5	0.10705	27.39	Unif	Full_Only
GFGFVTFENSADADR-F4-GU	db|PROT01|FOX1_RRM1	sarnowsc_D1903_041.c.18281.18281.3	sarnowsc_D1903_041.c.17982.17982.3	160	589.117	GU	Natural_-HPO3	GU Natural_-HPO3/AU Natural_-HPO2	2220.84	2220.83	741.285	3	-2.6	0.05869	27.35	Unif	Full_Only
GFGFVTFENSADADR-G1-GU	db|PROT01|FOX1_RRM1	sarnowsc_D1903_040.c.17553.17553.2	sarnowsc_D1903_040.c.18148.18148.2	157	669.083	GU	Natural	GU Natural	2300.8	2300.8	1151.41	2	-2.3	0.06564	27.35	Unif	Restricted_and_Full
GFGFVTFENSADADR-V5-GUU	db|PROT01|FOX1_RRM1	sarnowsc_D1903_043.c.18470.18470.3	sarnowsc_D1903_043.c.18337.18337.3	161	895.142	GUU	Natural_-HPO3	GUU Natural_-HPO3	2526.86	2526.85	843.292	3	-4.6	0.04756	27.31	Unif	Full_Only
LHVSNIPFR-P7-CG	db|PROT01|FOX1_RRM1	sarnowsc_D1903_043.c.05100.05100.3	sarnowsc_D1903_043.c.05216.05216.3	125	666.084	CG	Natural_-H2	CG Natural_-H2	1747.69	1747.68	583.569	3	-2.5	0.07276	27.3	Unif	Full_Only
LHVSNIPFR-P7-GU	db|PROT01|FOX1_RRM1	sarnowsc_D1903_040.c.15875.15875.2	sarnowsc_D1903_040.c.15872.15872.2	125	667.068	GU	Natural_-H2	GU Natural_-H2	1748.67	1748.67	875.341	2	-3	0.10416	27.27	Unif	Full_Only
LHVSNIPFR-R9-GU	db|PROT01|FOX1_RRM1	sarnowsc_D1903_043.c.15787.15787.2	sarnowsc_D1903_043.c.15474.15474.2	127	667.068	GU	Natural_-H2	GU Natural_-H2	1748.67	1748.67	875.34	2	-3.2	0.09931	27.23	Unif	Full_Only
LHVSNIPFR-P7-GU	db|PROT01|FOX1_RRM1	sarnowsc_D1903_044.c.07831.07831.3	sarnowsc_D1903_044.c.07830.07830.3	125	667.068	GU	Natural_-H2	GU Natural_-H2	1748.67	1748.67	583.897	3	-2.7	0.06962	27.23	Unif	Full_Only
GFGFVTFENSADADR-E8-G	db|PROT01|FOX1_RRM1	sarnowsc_D1903_041.c.17621.17621.3	sarnowsc_D1903_041.c.17728.17728.3	164	363.058	G	Natural	G Natural	1994.78	1994.77	665.932	3	-4.1	0.05182	27.22	Unif	Restricted_and_Full
GFGFVTFENSADADR-F4-GU	db|PROT01|FOX1_RRM1	sarnowsc_D1903_040.c.13919.13919.3	sarnowsc_D1903_040.c.14414.14414.3	160	587.101	GU	Natural_-H3PO3	GU Natural_-H3PO3	2218.82	2218.82	740.614	3	-2	0.06628	27.15	Unif	Full_Only
GFGFVTFENSADADR-F2-GU	db|PROT01|FOX1_RRM1	sarnowsc_D1903_044.c.20908.20908.3	sarnowsc_D1903_044.c.21167.21167.3	158	589.117	GU	Natural_-HPO3	GU Natural_-HPO3/AU Natural_-HPO2	2220.84	2220.83	741.284	3	-4.4	0.0601	27.11	Unif	Full_Only
LHVSNIPFRFRDPDLR-R11-G	db|PROT01|FOX1_RRM1	sarnowsc_D1903_040.c.08332.08332.5	sarnowsc_D1903_040.c.08765.08765.5	129	363.058	G	Natural	G Natural	2344.12	2344.12	469.832	5	-1.8	0.03984	27.09	Unif	Restricted_and_Full
GFGFVTFENSADADR-F4-GU	db|PROT01|FOX1_RRM1	sarnowsc_D1903_040.c.18196.18196.3	sarnowsc_D1903_040.c.18222.18222.3	160	669.083	GU	Natural	GU Natural	2300.8	2300.8	767.94	3	-3.3	0.06209	27.07	Unif	Restricted_and_Full
GFGFVTFENSADADR-F4-GUU	db|PROT01|FOX1_RRM1	sarnowsc_D1903_040.c.18247.18247.2	sarnowsc_D1903_040.c.18228.18228.2	160	895.142	GUU	Natural_-HPO3	GUU Natural_-HPO3	2526.86	2526.86	1264.44	2	-2.6	0.02738	27.07	Unif	Full_Only
GFGFVTFENSADADR-F4-GU	db|PROT01|FOX1_RRM1	sarnowsc_D1903_041.c.30868.30868.3	sarnowsc_D1903_041.c.30981.30981.3	160	589.117	GU	Natural_-HPO3	GU Natural_-HPO3/AU Natural_-HPO2	2220.84	2220.83	741.285	3	-2.5	0.10581	27.03	Unif	Full_Only
RLHVSNIPFR-H3-GU	db|PROT01|FOX1_RRM1	sarnowsc_D1903_043.c.12962.12962.3	sarnowsc_D1903_043.c.13755.13755.3	120	669.083	GU	Natural	GU Natural	1906.79	1906.78	636.602	3	-2.5	0.08616	27	Unif	Restricted_and_Full
GFGFVTFENSADADR-F4-GU	db|PROT01|FOX1_RRM1	sarnowsc_D1903_040.c.29617.29617.3	sarnowsc_D1903_040.c.29453.29453.3	160	589.117	GU	Natural_-HPO3	GU Natural_-HPO3/AU Natural_-HPO2	2220.84	2220.83	741.286	3	-2.3	0.08786	26.94	Unif	Full_Only
LHVSNIPFRFRDPDLR-F10-CGU	db|PROT01|FOX1_RRM1	sarnowsc_D1903_043.c.14569.14569.3	sarnowsc_D1903_043.c.15201.15201.3	128	974.125	CGU	Natural	CGU Natural	2955.19	2955.18	986.068	3	-2.5	0.05212	26.94	Unif	Restricted_and_Full
LHVSNIPFR-F8-GU	db|PROT01|FOX1_RRM1	sarnowsc_D1903_040.c.16339.16339.3	sarnowsc_D1903_040.c.16236.16236.3	126	667.068	GU	Natural_-H2	GU Natural_-H2	1748.67	1748.67	583.897	3	-2.7	0.08296	26.88	Unif	Full_Only
GFGFVTFENSADADR-F4-GUU	db|PROT01|FOX1_RRM1	sarnowsc_D1903_043.c.17989.17989.2	sarnowsc_D1903_043.c.17977.17977.2	160	895.142	GUU	Natural_-HPO3	GUU Natural_-HPO3	2526.86	2526.85	1264.43	2	-3.9	0.07018	26.87	Unif	Full_Only
GFGFVTFENSADADR-T6-GU	db|PROT01|FOX1_RRM1	sarnowsc_D1903_040.c.29342.29342.3	sarnowsc_D1903_040.c.29460.29460.3	162	607.128	GU	Natural_-HPO3+H2O	GU Natural_-HPO3+H2O	2238.85	2238.85	747.29	3	-1.8	0.12099	26.87	Unif	Full_Only
GFGFVTFENSADADR-G3-GU	db|PROT01|FOX1_RRM1	sarnowsc_D1903_040.c.18019.18019.3	sarnowsc_D1903_040.c.18067.18067.3	159	589.117	GU	Natural_-HPO3	GU Natural_-HPO3/AU Natural_-HPO2	2220.84	2220.83	741.286	3	-2	0.06819	26.86	Unif	Full_Only
GFGFVTFENSADADR-V5-GU	db|PROT01|FOX1_RRM1	sarnowsc_D1903_040.c.14252.14252.3	sarnowsc_D1903_040.c.13523.13523.3	161	607.128	GU	Natural_-HPO3+H2O	GU Natural_-HPO3+H2O	2238.85	2238.84	747.289	3	-3.1	0.05441	26.79	Unif	Full_Only
GFGFVTFENSADADR-V5-GUU	db|PROT01|FOX1_RRM1	sarnowsc_D1903_041.c.17911.17911.3	sarnowsc_D1903_041.c.18498.18498.3	161	895.142	GUU	Natural_-HPO3	GUU Natural_-HPO3	2526.86	2526.86	843.293	3	-3	0.06159	26.77	Unif	Full_Only
GFGFVTFENSADADR-F4-GUU	db|PROT01|FOX1_RRM1	sarnowsc_D1903_043.c.17452.17452.3	sarnowsc_D1903_043.c.17110.17110.3	160	895.142	GUU	Natural_-HPO3	GUU Natural_-HPO3	2526.86	2526.86	843.294	3	-2.5	0.07028	26.77	Unif	Full_Only
GSKGFGFVTFENSADADR-F7-GU	db|PROT01|FOX1_RRM1	sarnowsc_D1903_044.c.11066.11066.3	sarnowsc_D1903_044.c.11167.11167.3	160	587.101	GU	Natural_-H3PO3	GU Natural_-H3PO3	2490.97	2490.97	831.331	3	-1	0.03248	26.76	Unif	Full_Only
GFGFVTFENSADADR-F4-GU	db|PROT01|FOX1_RRM1	sarnowsc_D1903_044.c.18799.18799.3	sarnowsc_D1903_044.c.19033.19033.3	160	669.083	GU	Natural	GU Natural	2300.8	2300.8	767.942	3	-1.6	0.05679	26.74	Unif	Restricted_and_Full
GFGFVTFENSADADR-F4-GU	db|PROT01|FOX1_RRM1	sarnowsc_D1903_043.c.13496.13496.3	sarnowsc_D1903_043.c.13548.13548.3	160	589.117	GU	Natural_-HPO3	GU Natural_-HPO3/AU Natural_-HPO2	2220.84	2220.83	741.286	3	-2.4	0.0654	26.73	Unif	Full_Only
GFGFVTFENSADADR-G3-GU	db|PROT01|FOX1_RRM1	sarnowsc_D1903_040.c.26744.26744.3	sarnowsc_D1903_040.c.26588.26588.3	159	589.117	GU	Natural_-HPO3	GU Natural_-HPO3/AU Natural_-HPO2	2220.84	2220.83	741.286	3	-1.7	0.08094	26.71	Unif	Full_Only
GFGFVTFENSADADR-F4-GU	db|PROT01|FOX1_RRM1	sarnowsc_D1903_041.c.25163.25163.3	sarnowsc_D1903_041.c.25221.25221.3	160	589.117	GU	Natural_-HPO3	GU Natural_-HPO3/AU Natural_-HPO2	2220.84	2220.83	741.286	3	-2.3	0.07827	26.7	Unif	Full_Only
GFGFVTFENSADADR-F4-GU	db|PROT01|FOX1_RRM1	sarnowsc_D1903_040.c.21387.21387.3	sarnowsc_D1903_040.c.21371.21371.3	160	587.101	GU	Natural_-H3PO3	GU Natural_-H3PO3	2218.82	2218.82	740.614	3	-1.6	0.06494	26.68	Unif	Full_Only
GFGFVTFENSADADR-V5-GU	db|PROT01|FOX1_RRM1	sarnowsc_D1903_041.c.14823.14823.2	sarnowsc_D1903_041.c.14383.14383.2	161	589.117	GU	Natural_-HPO3	GU Natural_-HPO3/AU Natural_-HPO2	2220.84	2220.83	1111.42	2	-3.1	0.08321	26.67	Unif	Full_Only
GFGFVTFENSADADR-V5-GU	db|PROT01|FOX1_RRM1	sarnowsc_D1903_044.c.31979.31979.3	sarnowsc_D1903_044.c.32106.32106.3	161	589.117	GU	Natural_-HPO3	GU Natural_-HPO3/AU Natural_-HPO2	2220.84	2220.84	741.287	3	-0.7	0.07561	26.66	Unif	Full_Only
GFGFVTFENSADADR-V5-GUU	db|PROT01|FOX1_RRM1	sarnowsc_D1903_044.c.16838.16838.3	sarnowsc_D1903_044.c.16851.16851.3	161	913.153	GUU	Natural_-HPO3+H2O	GUU Natural_-HPO3+H2O	2544.87	2544.87	849.297	3	-3.2	0.05342	26.66	Unif	Full_Only
GFGFVTFENSADADR-F4-GUU	db|PROT01|FOX1_RRM1	sarnowsc_D1903_040.c.30482.30482.3	sarnowsc_D1903_040.c.30626.30626.3	160	895.142	GUU	Natural_-HPO3	GUU Natural_-HPO3	2526.86	2526.86	843.294	3	-2.6	0.10492	26.66	Unif	Full_Only
GFGFVTFENSADADR-F4-GUU	db|PROT01|FOX1_RRM1	sarnowsc_D1903_040.c.29633.29633.3	sarnowsc_D1903_040.c.29539.29539.3	160	895.142	GUU	Natural_-HPO3	GUU Natural_-HPO3	2526.86	2526.86	843.295	3	-1.2	0.09514	26.64	Unif	Full_Only
GFGFVTFENSADADR-F4-GUU	db|PROT01|FOX1_RRM1	sarnowsc_D1903_044.c.17234.17234.2	sarnowsc_D1903_044.c.17597.17597.2	160	913.153	GUU	Natural_-HPO3+H2O	GUU Natural_-HPO3+H2O	2544.87	2544.87	1273.44	2	-1.9	0.00654	26.61	Unif	Full_Only
GFGFVTFENSADADR-F4-GU	db|PROT01|FOX1_RRM1	sarnowsc_D1903_041.c.19965.19965.3	sarnowsc_D1903_041.c.19971.19971.3	160	589.117	GU	Natural_-HPO3	GU Natural_-HPO3/AU Natural_-HPO2	2220.84	2220.83	741.284	3	-4.4	0.04654	26.58	Unif	Full_Only
GFGFVTFENSADADR-F2-GU	db|PROT01|FOX1_RRM1	sarnowsc_D1903_044.c.08429.08429.3	sarnowsc_D1903_044.c.09059.09059.3	158	607.128	GU	Natural_-HPO3+H2O	GU Natural_-HPO3+H2O	2238.85	2238.84	747.289	3	-3.1	0.08138	26.57	Unif	Full_Only
GFGFVTFENSADADR-F4-GU	db|PROT01|FOX1_RRM1	sarnowsc_D1903_044.c.14676.14676.3	sarnowsc_D1903_044.c.14178.14178.3	160	589.117	GU	Natural_-HPO3	GU Natural_-HPO3/AU Natural_-HPO2	2220.84	2220.83	741.285	3	-3.2	0.05612	26.55	Unif	Full_Only
GFGFVTFENSADADR-F2-GU	db|PROT01|FOX1_RRM1	sarnowsc_D1903_043.c.29406.29406.3	sarnowsc_D1903_043.c.29643.29643.3	158	589.117	GU	Natural_-HPO3	GU Natural_-HPO3/AU Natural_-HPO2	2220.84	2220.84	741.286	3	-1.6	0.07894	26.54	Unif	Full_Only
GFGFVTFENSADADR-F4-AGUU	db|PROT01|FOX1_RRM1	sarnowsc_D1903_041.c.23107.23107.3	sarnowsc_D1903_041.c.22712.22712.3	160	1224.19	AGUU	Natural_-HPO3	AGUU Natural_-HPO3	2855.92	2855.91	952.977	3	-2.7	0.04284	26.53	Unif	Full_Only
GSKGFGFVTFENSADADR-F5-GU	db|PROT01|FOX1_RRM1	sarnowsc_D1903_044.c.14290.14290.3	sarnowsc_D1903_044.c.14297.14297.3	158	589.117	GU	Natural_-HPO3	GU Natural_-HPO3/AU Natural_-HPO2	2492.99	2492.98	832.002	3	-2.2	0.05035	26.53	Unif	Full_Only
GSKGFGFVTFENSADADR-G6-GUU	db|PROT01|FOX1_RRM1	sarnowsc_D1903_041.c.13115.13115.3	sarnowsc_D1903_041.c.13131.13131.3	159	895.142	GUU	Natural_-HPO3	GUU Natural_-HPO3	2799.01	2799	934.009	3	-3.2	0.05073	26.53	Unif	Full_Only
LHVSNIPFRFRDPDLR-I6-GU	db|PROT01|FOX1_RRM1	sarnowsc_D1903_040.c.16215.16215.4	sarnowsc_D1903_040.c.16346.16346.4	124	667.068	GU	Natural_-H2	GU Natural_-H2	2648.13	2648.13	663.039	4	-2.5	0.05188	26.51	Unif	Full_Only
GFGFVTFENSADADR-T6-GU	db|PROT01|FOX1_RRM1	sarnowsc_D1903_040.c.25891.25891.3	sarnowsc_D1903_040.c.25917.25917.3	162	589.117	GU	Natural_-HPO3	GU Natural_-HPO3/AU Natural_-HPO2	2220.84	2220.84	741.286	3	-1.2	0.06998	26.48	Unif	Full_Only
LHVSNIPFRFRDPDLR-F8-CG	db|PROT01|FOX1_RRM1	sarnowsc_D1903_043.c.09447.09447.3	sarnowsc_D1903_043.c.09291.09291.3	126	668.099	CG	Natural	CG Natural	2649.16	2649.16	884.062	3	-0.6	0.03724	26.48	Unif	Restricted_and_Full
GFGFVTFENSADADR-V5-GU	db|PROT01|FOX1_RRM1	sarnowsc_D1903_041.c.28489.28489.3	sarnowsc_D1903_041.c.28275.28275.3	161	607.128	GU	Natural_-HPO3+H2O	GU Natural_-HPO3+H2O	2238.85	2238.85	747.29	3	-1.4	0.09599	26.47	Unif	Full_Only
GFGFVTFENSADADR-F4-AGUU	db|PROT01|FOX1_RRM1	sarnowsc_D1903_041.c.17086.17086.3	sarnowsc_D1903_041.c.16763.16763.3	160	1242.2	AGUU	Natural_-HPO3+H2O	AGUU Natural_-HPO3+H2O	2873.93	2873.92	958.982	3	-1.9	0.02792	26.46	Unif	Full_Only
GFGFVTFENSADADR-V5-AGUU	db|PROT01|FOX1_RRM1	sarnowsc_D1903_044.c.20619.20619.4	sarnowsc_D1903_044.c.20675.20675.4	161	1224.19	AGUU	Natural_-HPO3	AGUU Natural_-HPO3	2855.92	2855.91	714.986	4	-1.8	0.04825	26.44	Unif	Full_Only
GFGFVTFENSADADR-F2-GU	db|PROT01|FOX1_RRM1	sarnowsc_D1903_043.c.14129.14129.3	sarnowsc_D1903_043.c.14790.14790.3	158	607.128	GU	Natural_-HPO3+H2O	GU Natural_-HPO3+H2O	2238.85	2238.84	747.288	3	-3.8	0.04381	26.42	Unif	Full_Only
GFGFVTFENSADADR-F4-GU	db|PROT01|FOX1_RRM1	sarnowsc_D1903_043.c.12018.12018.2	sarnowsc_D1903_043.c.12029.12029.2	160	607.128	GU	Natural_-HPO3+H2O	GU Natural_-HPO3+H2O	2238.85	2238.84	1120.43	2	-1.9	0.10678	26.4	Unif	Full_Only
GFGFVTFENSADADR-F4-GUU	db|PROT01|FOX1_RRM1	sarnowsc_D1903_044.c.19295.19295.2	sarnowsc_D1903_044.c.19280.19280.2	160	893.127	GUU	Natural_-H3PO3	GUU Natural_-H3PO3	2524.85	2524.84	1263.43	2	-1.4	0.03823	26.4	Unif	Full_Only
GFGFVTFENSADADR-F2-GU	db|PROT01|FOX1_RRM1	sarnowsc_D1903_043.c.18104.18104.2	sarnowsc_D1903_043.c.18101.18101.2	158	605.112	GU	Natural_-HPO2	GU Natural_-HPO2	2236.83	2236.82	1119.42	2	-3.8	0.0728	26.4	Unif	Full_Only
LHVSNIPFRFRDPDLR-R9-CG	db|PROT01|FOX1_RRM1	sarnowsc_D1903_040.c.09002.09002.4	sarnowsc_D1903_040.c.08532.08532.4	127	668.099	CG	Natural	CG Natural	2649.16	2649.16	663.297	4	-2.2	0.04338	26.36	Unif	Restricted_and_Full
GFGFVTFENSADADR-F4-GU	db|PROT01|FOX1_RRM1	sarnowsc_D1903_040.c.12790.12790.2	sarnowsc_D1903_040.c.12683.12683.2	160	607.128	GU	Natural_-HPO3+H2O	GU Natural_-HPO3+H2O	2238.85	2238.84	1120.43	2	-2	0.06042	26.34	Unif	Full_Only
GFGFVTFENSADADR-F4-GU	db|PROT01|FOX1_RRM1	sarnowsc_D1903_040.c.30543.30543.3	sarnowsc_D1903_040.c.30535.30535.3	160	589.117	GU	Natural_-HPO3	GU Natural_-HPO3/AU Natural_-HPO2	2220.84	2220.83	741.285	3	-3.3	0.105	26.34	Unif	Full_Only
GSKGFGFVTFENSADADR-F7-GU	db|PROT01|FOX1_RRM1	sarnowsc_D1903_044.c.09749.09749.2	sarnowsc_D1903_044.c.09726.09726.2	160	589.117	GU	Natural_-HPO3	GU Natural_-HPO3/AU Natural_-HPO2	2492.99	2492.98	1247.5	2	-1.4	0.02894	26.33	Unif	Full_Only
LHVSNIPFR-P7-GU	db|PROT01|FOX1_RRM1	sarnowsc_D1903_043.c.11555.11555.3	sarnowsc_D1903_043.c.11511.11511.3	125	651.073	GU	Natural_-H2O	GU Natural_-H2O/AU Natural_-H2	1732.68	1732.67	578.565	3	-3.2	0.05279	26.32	Unif	Restricted_and_Full
GFGFVTFENSADADR-F2-GU	db|PROT01|FOX1_RRM1	sarnowsc_D1903_043.c.19946.19946.3	sarnowsc_D1903_043.c.19937.19937.3	158	589.117	GU	Natural_-HPO3	GU Natural_-HPO3/AU Natural_-HPO2	2220.84	2220.83	741.285	3	-3.6	0.05289	26.31	Unif	Full_Only
RLHVSNIPFR-P8-CG	db|PROT01|FOX1_RRM1	sarnowsc_D1903_044.c.03036.03036.4	sarnowsc_D1903_044.c.03010.03010.4	125	668.099	CG	Natural	CG Natural	1905.8	1905.8	477.458	4	-2.6	0.03649	26.3	Unif	Restricted_and_Full
LHVSNIPFR-P7-GU	db|PROT01|FOX1_RRM1	sarnowsc_D1903_043.c.15511.15511.2	sarnowsc_D1903_043.c.15487.15487.2	125	649.057	GU	Natural_-H4O	GU Natural_-H4O	1730.66	1730.65	866.335	2	-3.9	0.06651	26.29	Unif	Full_Only
GSKGFGFVTFENSADADR-V8-AGUU	db|PROT01|FOX1_RRM1	sarnowsc_D1903_041.c.15647.15647.3	sarnowsc_D1903_041.c.15185.15185.3	161	1224.19	AGUU	Natural_-HPO3	AGUU Natural_-HPO3	3128.06	3128.06	1043.69	3	-2.2	0.04089	26.28	Unif	Full_Only
GFGFVTFENSADADR-F4-GU	db|PROT01|FOX1_RRM1	sarnowsc_D1903_040.c.13034.13034.2	sarnowsc_D1903_040.c.13437.13437.2	160	589.117	GU	Natural_-HPO3	GU Natural_-HPO3/AU Natural_-HPO2	2220.84	2220.83	1111.42	2	-2.7	0.0429	26.27	Unif	Full_Only
GFGFVTFENSADADR-F4-AGUU	db|PROT01|FOX1_RRM1	sarnowsc_D1903_043.c.20113.20113.3	sarnowsc_D1903_043.c.20035.20035.3	160	1224.19	AGUU	Natural_-HPO3	AGUU Natural_-HPO3	2855.92	2855.91	952.976	3	-3.7	0.03914	26.27	Unif	Full_Only
RLHVSNIPFR-P8-CGU	db|PROT01|FOX1_RRM1	sarnowsc_D1903_044.c.06150.06150.4	sarnowsc_D1903_044.c.06401.06401.4	125	972.109	CGU	Natural_-H2	CGU Natural_-H2	2209.81	2209.81	553.46	4	-2.9	0.03523	26.26	Unif	Full_Only
GFGFVTFENSADADR-F4-GU	db|PROT01|FOX1_RRM1	sarnowsc_D1903_041.c.13518.13518.3	sarnowsc_D1903_041.c.13070.13070.3	160	589.117	GU	Natural_-HPO3	GU Natural_-HPO3/AU Natural_-HPO2	2220.84	2220.83	741.286	3	-2.1	0.062	26.25	Unif	Full_Only
GFGFVTFENSADADR-F4-GU	db|PROT01|FOX1_RRM1	sarnowsc_D1903_041.c.14116.14116.3	sarnowsc_D1903_041.c.14610.14610.3	160	587.101	GU	Natural_-H3PO3	GU Natural_-H3PO3	2218.82	2218.82	740.614	3	-1.8	0.06002	26.24	Unif	Full_Only
GFGFVTFENSADADR-F4-AGUU	db|PROT01|FOX1_RRM1	sarnowsc_D1903_041.c.24932.24932.3	sarnowsc_D1903_041.c.24857.24857.3	160	1224.19	AGUU	Natural_-HPO3	AGUU Natural_-HPO3	2855.92	2855.91	952.977	3	-2.7	0.05016	26.24	Unif	Full_Only
GFGFVTFENSADADR-F4-GU	db|PROT01|FOX1_RRM1	sarnowsc_D1903_040.c.19080.19080.2	sarnowsc_D1903_040.c.19017.19017.2	160	605.112	GU	Natural_-HPO2	GU Natural_-HPO2	2236.83	2236.83	1119.42	2	-3.4	0.06596	26.22	Unif	Full_Only
GFGFVTFENSADADR-F2-GU	db|PROT01|FOX1_RRM1	sarnowsc_D1903_041.c.18613.18613.3	sarnowsc_D1903_041.c.18590.18590.3	158	667.068	GU	Natural_-H2	GU Natural_-H2	2298.79	2298.78	767.269	3	-2	0.05339	26.2	Unif	Full_Only
LHVSNIPFR-P7-CG	db|PROT01|FOX1_RRM1	sarnowsc_D1903_040.c.05245.05245.3	sarnowsc_D1903_040.c.04753.04753.3	125	666.084	CG	Natural_-H2	CG Natural_-H2	1747.69	1747.68	583.568	3	-3.8	0.06885	26.16	Unif	Full_Only
GFGFVTFENSADADR-F4-GU	db|PROT01|FOX1_RRM1	sarnowsc_D1903_044.c.31776.31776.2	sarnowsc_D1903_044.c.31912.31912.2	160	589.117	GU	Natural_-HPO3	GU Natural_-HPO3/AU Natural_-HPO2	2220.84	2220.84	1111.43	2	-0.4	0.0554	26.15	Unif	Full_Only
GFGFVTFENSADADR-F4-GU	db|PROT01|FOX1_RRM1	sarnowsc_D1903_041.c.13529.13529.2	sarnowsc_D1903_041.c.13569.13569.2	160	605.112	GU	Natural_-HPO2	GU Natural_-HPO2	2236.83	2236.83	1119.42	2	-3.4	0.0824	26.14	Unif	Full_Only
GFGFVTFENSADADR-F4-GU	db|PROT01|FOX1_RRM1	sarnowsc_D1903_040.c.30632.30632.3	sarnowsc_D1903_040.c.30786.30786.3	160	589.117	GU	Natural_-HPO3	GU Natural_-HPO3/AU Natural_-HPO2	2220.84	2220.83	741.285	3	-3	0.09696	26.13	Unif	Full_Only
LHVSNIPFR-P7-GU	db|PROT01|FOX1_RRM1	sarnowsc_D1903_040.c.15628.15628.2	sarnowsc_D1903_040.c.15580.15580.2	125	649.057	GU	Natural_-H4O	GU Natural_-H4O	1730.66	1730.66	866.335	2	-3	0.05718	26.08	Unif	Full_Only
GFGFVTFENSADADR-F4-GU	db|PROT01|FOX1_RRM1	sarnowsc_D1903_040.c.13455.13455.2	sarnowsc_D1903_040.c.12910.12910.2	160	589.117	GU	Natural_-HPO3	GU Natural_-HPO3/AU Natural_-HPO2	2220.84	2220.83	1111.42	2	-3.3	0.05175	26.08	Unif	Full_Only
LHVSNIPFRFRDPDLR-F10-GU	db|PROT01|FOX1_RRM1	sarnowsc_D1903_043.c.14663.14663.3	sarnowsc_D1903_043.c.14415.14415.3	128	669.083	GU	Natural	GU Natural	2650.15	2650.15	884.39	3	0	0.04687	26.08	Unif	Restricted_and_Full
LHVSNIPFR-H2-AU	db|PROT01|FOX1_RRM1	sarnowsc_D1903_040.c.16397.16397.3	sarnowsc_D1903_040.c.16404.16404.3	120	653.088	AU	Natural	AU Natural	1734.69	1734.69	579.237	3	-2.6	0.10373	26.07	Unif	Restricted_and_Full
GSKGFGFVTFENSADADR-G6-GU	db|PROT01|FOX1_RRM1	sarnowsc_D1903_040.c.09716.09716.3	sarnowsc_D1903_040.c.09240.09240.3	159	589.117	GU	Natural_-HPO3	GU Natural_-HPO3/AU Natural_-HPO2	2492.99	2492.98	832.002	3	-2.3	0.0416	26.07	Unif	Full_Only
GFGFVTFENSADADR-F4-GU	db|PROT01|FOX1_RRM1	sarnowsc_D1903_040.c.17712.17712.2	sarnowsc_D1903_040.c.17690.17690.2	160	589.117	GU	Natural_-HPO3	GU Natural_-HPO3/AU Natural_-HPO2	2220.84	2220.83	1111.42	2	-3	0.02688	26.06	Unif	Full_Only
RLHVSNIPFR-I7-GU	db|PROT01|FOX1_RRM1	sarnowsc_D1903_040.c.11797.11797.3	sarnowsc_D1903_040.c.11754.11754.3	124	649.057	GU	Natural_-H4O	GU Natural_-H4O	1886.76	1886.76	629.928	3	-0.4	0.05634	26.05	Unif	Full_Only
GSKGFGFVTFENSADADR-G6-GU	db|PROT01|FOX1_RRM1	sarnowsc_D1903_041.c.09555.09555.3	sarnowsc_D1903_041.c.09905.09905.3	159	589.117	GU	Natural_-HPO3	GU Natural_-HPO3/AU Natural_-HPO2	2492.99	2492.98	832.001	3	-2.4	0.07757	26.05	Unif	Full_Only
GFGFVTFENSADADR-G3-GU	db|PROT01|FOX1_RRM1	sarnowsc_D1903_041.c.30694.30694.3	sarnowsc_D1903_041.c.30632.30632.3	159	589.117	GU	Natural_-HPO3	GU Natural_-HPO3/AU Natural_-HPO2	2220.84	2220.83	741.285	3	-2.6	0.11246	26.05	Unif	Full_Only
GSKGFGFVTFENSADADR-V8-GUU	db|PROT01|FOX1_RRM1	sarnowsc_D1903_040.c.14341.14341.3	sarnowsc_D1903_040.c.14327.14327.3	161	893.127	GUU	Natural_-H3PO3	GUU Natural_-H3PO3	2797	2796.99	933.339	3	-1.7	0.03591	26.04	Unif	Full_Only
GFGFVTFENSADADR-T6-GU	db|PROT01|FOX1_RRM1	sarnowsc_D1903_044.c.18947.18947.3	sarnowsc_D1903_044.c.18667.18667.3	162	589.117	GU	Natural_-HPO3	GU Natural_-HPO3/AU Natural_-HPO2	2220.84	2220.83	741.284	3	-4	0.04414	26.02	Unif	Full_Only
GFGFVTFENSADADR-F4-AGUU	db|PROT01|FOX1_RRM1	sarnowsc_D1903_040.c.19370.19370.4	sarnowsc_D1903_040.c.19372.19372.4	160	1224.19	AGUU	Natural_-HPO3	AGUU Natural_-HPO3	2855.92	2855.91	714.985	4	-2.9	0.04494	26.02	Unif	Full_Only
GFGFVTFENSADADR-F4-GU	db|PROT01|FOX1_RRM1	sarnowsc_D1903_040.c.17620.17620.2	sarnowsc_D1903_040.c.17599.17599.2	160	605.112	GU	Natural_-HPO2	GU Natural_-HPO2	2236.83	2236.83	1119.42	2	-1.2	0.07258	26.02	Unif	Full_Only
LHVSNIPFRFR-F8-G	db|PROT01|FOX1_RRM1	sarnowsc_D1903_040.c.05735.05735.4	sarnowsc_D1903_040.c.05682.05682.4	126	363.058	G	Natural	G Natural	1747.83	1747.82	437.964	4	-3.6	0.04778	26	Unif	Restricted_and_Full
GSKGFGFVTFENSADADR-G6-GU	db|PROT01|FOX1_RRM1	sarnowsc_D1903_044.c.09748.09748.3	sarnowsc_D1903_044.c.09672.09672.3	159	589.117	GU	Natural_-HPO3	GU Natural_-HPO3/AU Natural_-HPO2	2492.99	2492.98	832.002	3	-2.1	0.0591	26	Unif	Full_Only
GFGFVTFENSADADR-V5-G	db|PROT01|FOX1_RRM1	sarnowsc_D1903_043.c.13466.13466.3	sarnowsc_D1903_043.c.13245.13245.3	161	363.058	G	Natural	G Natural	1994.78	1994.77	665.932	3	-2.8	0.05457	25.99	Unif	Restricted_and_Full
GFGFVTFENSADADR-F4-GU	db|PROT01|FOX1_RRM1	sarnowsc_D1903_044.c.12113.12113.2	sarnowsc_D1903_044.c.12080.12080.2	160	589.117	GU	Natural_-HPO3	GU Natural_-HPO3/AU Natural_-HPO2	2220.84	2220.83	1111.42	2	-2.4	0.06506	25.95	Unif	Full_Only
GFGFVTFENSADADR-G3-GUU	db|PROT01|FOX1_RRM1	sarnowsc_D1903_043.c.18852.18852.3	sarnowsc_D1903_043.c.18823.18823.3	159	895.142	GUU	Natural_-HPO3	GUU Natural_-HPO3	2526.86	2526.85	843.292	3	-4.5	0.03895	25.93	Unif	Full_Only
LHVSNIPFRFRDPDLR-R11-GU	db|PROT01|FOX1_RRM1	sarnowsc_D1903_044.c.17400.17400.3	sarnowsc_D1903_044.c.17453.17453.3	129	667.068	GU	Natural_-H2	GU Natural_-H2	2648.13	2648.12	883.716	3	-3.1	0.04463	25.93	Unif	Full_Only
LHVSNIPFR-N5-G	db|PROT01|FOX1_RRM1	sarnowsc_D1903_041.c.04828.04828.3	sarnowsc_D1903_041.c.04908.04908.3	123	361.042	G	Natural_-H2	G Natural_-H2	1442.65	1442.64	481.888	3	-3	0.03285	25.92	Unif	Full_Only
LHVSNIPFR-P7-GU	db|PROT01|FOX1_RRM1	sarnowsc_D1903_040.c.15598.15598.3	sarnowsc_D1903_040.c.15868.15868.3	125	667.068	GU	Natural_-H2	GU Natural_-H2	1748.67	1748.67	583.896	3	-3	0.07243	25.91	Unif	Full_Only
GFGFVTFENSADADR-V5-GU	db|PROT01|FOX1_RRM1	sarnowsc_D1903_044.c.19259.19259.3	sarnowsc_D1903_044.c.19326.19326.3	161	667.068	GU	Natural_-H2	GU Natural_-H2	2298.79	2298.78	767.269	3	-2.9	0.04902	25.89	Unif	Full_Only
GFGFVTFENSADADR-F4-GU	db|PROT01|FOX1_RRM1	sarnowsc_D1903_041.c.18083.18083.2	sarnowsc_D1903_041.c.18082.18082.2	160	669.083	GU	Natural	GU Natural	2300.8	2300.8	1151.41	2	-3.5	0.03947	25.89	Unif	Restricted_and_Full
GFGFVTFENSADADR-F4-GU	db|PROT01|FOX1_RRM1	sarnowsc_D1903_040.c.30726.30726.3	sarnowsc_D1903_040.c.30625.30625.3	160	589.117	GU	Natural_-HPO3	GU Natural_-HPO3/AU Natural_-HPO2	2220.84	2220.83	741.286	3	-2.5	0.11834	25.89	Unif	Full_Only
GFGFVTFENSADADR-V5-GU	db|PROT01|FOX1_RRM1	sarnowsc_D1903_041.c.29816.29816.3	sarnowsc_D1903_041.c.29849.29849.3	161	607.128	GU	Natural_-HPO3+H2O	GU Natural_-HPO3+H2O	2238.85	2238.84	747.289	3	-2.7	0.06469	25.89	Unif	Full_Only
RLHVSNIPFR-F9-U	db|PROT01|FOX1_RRM1	sarnowsc_D1903_041.c.08452.08452.2	sarnowsc_D1903_041.c.07840.07840.2	126	322.02	U	Natural_-H2	U Natural_-H2	1559.72	1559.72	780.868	2	-2.7	0.18497	25.87	Unif	Full_Only
GSKGFGFVTFENSADADR-F5-GUU	db|PROT01|FOX1_RRM1	sarnowsc_D1903_044.c.13678.13678.3	sarnowsc_D1903_044.c.13641.13641.3	158	895.142	GUU	Natural_-HPO3	GUU Natural_-HPO3	2799.01	2799.01	934.01	3	-1.9	0.05252	25.86	Unif	Full_Only
GFGFVTFENSADADR-F4-GU	db|PROT01|FOX1_RRM1	sarnowsc_D1903_043.c.31084.31084.3	sarnowsc_D1903_043.c.30989.30989.3	160	589.117	GU	Natural_-HPO3	GU Natural_-HPO3/AU Natural_-HPO2	2220.84	2220.84	741.286	3	-1.6	0.08715	25.86	Unif	Full_Only
GFGFVTFENSADADR-F4-GU	db|PROT01|FOX1_RRM1	sarnowsc_D1903_040.c.11923.11923.2	sarnowsc_D1903_040.c.11905.11905.2	160	607.128	GU	Natural_-HPO3+H2O	GU Natural_-HPO3+H2O	2238.85	2238.84	1120.43	2	-2.1	0.09695	25.84	Unif	Full_Only
GFGFVTFENSADADR-F4-GU	db|PROT01|FOX1_RRM1	sarnowsc_D1903_044.c.30991.30991.3	sarnowsc_D1903_044.c.30740.30740.3	160	589.117	GU	Natural_-HPO3	GU Natural_-HPO3/AU Natural_-HPO2	2220.84	2220.83	741.286	3	-2.5	0.08816	25.84	Unif	Full_Only
GFGFVTFENSADADR-F4-GU	db|PROT01|FOX1_RRM1	sarnowsc_D1903_041.c.24102.24102.3	sarnowsc_D1903_041.c.23825.23825.3	160	589.117	GU	Natural_-HPO3	GU Natural_-HPO3/AU Natural_-HPO2	2220.84	2220.83	741.285	3	-2.9	0.06832	25.83	Unif	Full_Only
GFGFVTFENSADADR-G3-GU	db|PROT01|FOX1_RRM1	sarnowsc_D1903_040.c.19743.19743.3	sarnowsc_D1903_040.c.19614.19614.3	159	589.117	GU	Natural_-HPO3	GU Natural_-HPO3/AU Natural_-HPO2	2220.84	2220.83	741.285	3	-3.7	0.05435	25.83	Unif	Full_Only
GFGFVTFENSADADR-F2-GU	db|PROT01|FOX1_RRM1	sarnowsc_D1903_040.c.30522.30522.3	sarnowsc_D1903_040.c.30687.30687.3	158	607.128	GU	Natural_-HPO3+H2O	GU Natural_-HPO3+H2O	2238.85	2238.84	747.289	3	-2.3	0.08752	25.82	Unif	Full_Only
LHVSNIPFR-P7-CGU	db|PROT01|FOX1_RRM1	sarnowsc_D1903_044.c.06948.06948.3	sarnowsc_D1903_044.c.07076.07076.3	125	974.125	CGU	Natural	CGU Natural	2055.73	2055.72	686.249	3	-2.3	0.0711	25.82	Unif	Restricted_and_Full
GFGFVTFENSADADR-F4-GU	db|PROT01|FOX1_RRM1	sarnowsc_D1903_043.c.14888.14888.3	sarnowsc_D1903_043.c.15121.15121.3	160	589.117	GU	Natural_-HPO3	GU Natural_-HPO3/AU Natural_-HPO2	2220.84	2220.83	741.285	3	-3.8	0.03796	25.81	Unif	Full_Only
GFGFVTFENSADADR-F4-CG	db|PROT01|FOX1_RRM1	sarnowsc_D1903_041.c.18271.18271.2	sarnowsc_D1903_041.c.17879.17879.2	160	604.128	CG	Natural_-HPO2	CG Natural_-HPO2	2235.85	2235.85	1118.93	2	-1.1	0.08801	25.8	Unif	Full_Only
GFGFVTFENSADADR-F4-GUU	db|PROT01|FOX1_RRM1	sarnowsc_D1903_040.c.17611.17611.3	sarnowsc_D1903_040.c.17856.17856.3	160	895.142	GUU	Natural_-HPO3	GUU Natural_-HPO3	2526.86	2526.86	843.293	3	-3	0.0746	25.79	Unif	Full_Only
GFGFVTFENSADADR-F4-G	db|PROT01|FOX1_RRM1	sarnowsc_D1903_040.c.13923.13923.2	sarnowsc_D1903_040.c.13483.13483.2	160	361.042	G	Natural_-H2	G Natural_-H2	1992.76	1992.76	997.387	2	-3	0.08419	25.79	Unif	Full_Only
GFGFVTFENSADADR-V5-GUU	db|PROT01|FOX1_RRM1	sarnowsc_D1903_041.c.18247.18247.3	sarnowsc_D1903_041.c.18780.18780.3	161	895.142	GUU	Natural_-HPO3	GUU Natural_-HPO3	2526.86	2526.86	843.294	3	-2.2	0.0616	25.77	Unif	Full_Only
GFGFVTFENSADADR-V5-GU	db|PROT01|FOX1_RRM1	sarnowsc_D1903_044.c.29355.29355.3	sarnowsc_D1903_044.c.29219.29219.3	161	607.128	GU	Natural_-HPO3+H2O	GU Natural_-HPO3+H2O	2238.85	2238.84	747.289	3	-2.7	0.08798	25.77	Unif	Full_Only
LHVSNIPFRFR-S4-G	db|PROT01|FOX1_RRM1	sarnowsc_D1903_043.c.05896.05896.3	sarnowsc_D1903_043.c.05877.05877.3	122	363.058	G	Natural	G Natural	1747.83	1747.83	583.617	3	-2.2	0.06626	25.74	Unif	Restricted_and_Full
GFGFVTFENSADADR-F4-GU	db|PROT01|FOX1_RRM1	sarnowsc_D1903_040.c.13344.13344.2	sarnowsc_D1903_040.c.13333.13333.2	160	605.112	GU	Natural_-HPO2	GU Natural_-HPO2	2236.83	2236.83	1119.42	2	-2.7	0.01482	25.69	Unif	Full_Only
GFGFVTFENSADADR-V5-GU	db|PROT01|FOX1_RRM1	sarnowsc_D1903_044.c.14123.14123.3	sarnowsc_D1903_044.c.14549.14549.3	161	605.112	GU	Natural_-HPO2	GU Natural_-HPO2	2236.83	2236.83	746.617	3	-2.2	0.05715	25.68	Unif	Full_Only
LHVSNIPFRFR-R9-G	db|PROT01|FOX1_RRM1	sarnowsc_D1903_044.c.05818.05818.4	sarnowsc_D1903_044.c.06231.06231.4	127	363.058	G	Natural	G Natural	1747.83	1747.82	437.964	4	-3.7	0.02803	25.67	Unif	Restricted_and_Full
GFGFVTFENSADADR-F4-GU	db|PROT01|FOX1_RRM1	sarnowsc_D1903_044.c.13820.13820.2	sarnowsc_D1903_044.c.14270.14270.2	160	607.128	GU	Natural_-HPO3+H2O	GU Natural_-HPO3+H2O	2238.85	2238.84	1120.43	2	-2.5	0.06403	25.67	Unif	Full_Only
GFGFVTFENSADADR-G3-GU	db|PROT01|FOX1_RRM1	sarnowsc_D1903_044.c.30744.30744.3	sarnowsc_D1903_044.c.30936.30936.3	159	607.128	GU	Natural_-HPO3+H2O	GU Natural_-HPO3+H2O	2238.85	2238.84	747.289	3	-2.5	0.05471	25.66	Unif	Full_Only
GFGFVTFENSADADR-F4-GU	db|PROT01|FOX1_RRM1	sarnowsc_D1903_040.c.29111.29111.3	sarnowsc_D1903_040.c.28903.28903.3	160	589.117	GU	Natural_-HPO3	GU Natural_-HPO3/AU Natural_-HPO2	2220.84	2220.83	741.286	3	-2.1	0.0864	25.65	Unif	Full_Only
GFGFVTFENSADADR-T6-GU	db|PROT01|FOX1_RRM1	sarnowsc_D1903_040.c.29189.29189.3	sarnowsc_D1903_040.c.29352.29352.3	162	607.128	GU	Natural_-HPO3+H2O	GU Natural_-HPO3+H2O	2238.85	2238.85	747.29	3	-1.5	0.1041	25.64	Unif	Full_Only
LHVSNIPFR-P7-GU	db|PROT01|FOX1_RRM1	sarnowsc_D1903_041.c.08042.08042.3	sarnowsc_D1903_041.c.07588.07588.3	125	667.068	GU	Natural_-H2	GU Natural_-H2	1748.67	1748.66	583.896	3	-3.5	0.08167	25.63	Unif	Full_Only
GFGFVTFENSADADR-F4-GUU	db|PROT01|FOX1_RRM1	sarnowsc_D1903_043.c.18018.18018.3	sarnowsc_D1903_043.c.17634.17634.3	160	895.142	GUU	Natural_-HPO3	GUU Natural_-HPO3	2526.86	2526.85	843.293	3	-3.8	0.04866	25.62	Unif	Full_Only
LHVSNIPFR-I6-GU	db|PROT01|FOX1_RRM1	sarnowsc_D1903_041.c.11581.11581.3	sarnowsc_D1903_041.c.11541.11541.3	124	651.073	GU	Natural_-H2O	GU Natural_-H2O/AU Natural_-H2	1732.68	1732.67	578.565	3	-2.5	0.0652	25.62	Unif	Restricted_and_Full
GFGFVTFENSADADR-F4-GU	db|PROT01|FOX1_RRM1	sarnowsc_D1903_044.c.14124.14124.2	sarnowsc_D1903_044.c.14076.14076.2	160	605.112	GU	Natural_-HPO2	GU Natural_-HPO2	2236.83	2236.83	1119.42	2	-1.9	0.01874	25.61	Unif	Full_Only
GFGFVTFENSADADR-F4-GU	db|PROT01|FOX1_RRM1	sarnowsc_D1903_041.c.22698.22698.3	sarnowsc_D1903_041.c.22361.22361.3	160	589.117	GU	Natural_-HPO3	GU Natural_-HPO3/AU Natural_-HPO2	2220.84	2220.84	741.287	3	-0.6	0.06398	25.58	Unif	Full_Only
LHVSNIPFRFR-P7-G	db|PROT01|FOX1_RRM1	sarnowsc_D1903_040.c.07152.07152.3	sarnowsc_D1903_040.c.07586.07586.3	125	361.042	G	Natural_-H2	G Natural_-H2	1745.82	1745.81	582.944	3	-3.3	0.04463	25.51	Unif	Full_Only
GFGFVTFENSADADR-V5-G	db|PROT01|FOX1_RRM1	sarnowsc_D1903_044.c.14251.14251.3	sarnowsc_D1903_044.c.14548.14548.3	161	361.042	G	Natural_-H2	G Natural_-H2	1992.76	1992.76	665.262	3	-1.2	0.0657	25.51	Unif	Full_Only
LHVSNIPFR-P7-CGU	db|PROT01|FOX1_RRM1	sarnowsc_D1903_040.c.09026.09026.3	sarnowsc_D1903_040.c.08611.08611.3	125	972.109	CGU	Natural_-H2	CGU Natural_-H2	2053.71	2053.71	685.577	3	-2.7	0.06944	25.5	Unif	Full_Only
GFGFVTFENSADADR-F4-AGUU	db|PROT01|FOX1_RRM1	sarnowsc_D1903_041.c.28278.28278.3	sarnowsc_D1903_041.c.28328.28328.3	160	1224.19	AGUU	Natural_-HPO3	AGUU Natural_-HPO3	2855.92	2855.91	952.978	3	-1.8	0.04884	25.49	Unif	Full_Only
GFGFVTFENSADADR-G1-GU	db|PROT01|FOX1_RRM1	sarnowsc_D1903_044.c.31673.31673.3	sarnowsc_D1903_044.c.31686.31686.3	157	589.117	GU	Natural_-HPO3	GU Natural_-HPO3/AU Natural_-HPO2	2220.84	2220.83	741.286	3	-2.1	0.11657	25.47	Unif	Full_Only
GFGFVTFENSADADR-F4-AGUU	db|PROT01|FOX1_RRM1	sarnowsc_D1903_040.c.26850.26850.3	sarnowsc_D1903_040.c.26865.26865.3	160	1224.19	AGUU	Natural_-HPO3	AGUU Natural_-HPO3	2855.92	2855.91	952.978	3	-2.2	0.05332	25.46	Unif	Full_Only
GFGFVTFENSADADR-F4-GU	db|PROT01|FOX1_RRM1	sarnowsc_D1903_044.c.14093.14093.3	sarnowsc_D1903_044.c.13724.13724.3	160	589.117	GU	Natural_-HPO3	GU Natural_-HPO3/AU Natural_-HPO2	2220.84	2220.83	741.286	3	-1.6	0.05723	25.46	Unif	Full_Only
GSKGFGFVTFENSADADR-G6-GU	db|PROT01|FOX1_RRM1	sarnowsc_D1903_041.c.14537.14537.3	sarnowsc_D1903_041.c.14577.14577.3	159	589.117	GU	Natural_-HPO3	GU Natural_-HPO3/AU Natural_-HPO2	2492.99	2492.98	832.001	3	-2.4	0.04312	25.46	Unif	Full_Only
GFGFVTFENSADADR-F4-GUU	db|PROT01|FOX1_RRM1	sarnowsc_D1903_044.c.18150.18150.3	sarnowsc_D1903_044.c.18400.18400.3	160	913.153	GUU	Natural_-HPO3+H2O	GUU Natural_-HPO3+H2O	2544.87	2544.87	849.296	3	-3.6	0.05328	25.45	Unif	Full_Only
GFGFVTFENSADADR-F4-GUU	db|PROT01|FOX1_RRM1	sarnowsc_D1903_044.c.18926.18926.2	sarnowsc_D1903_044.c.18832.18832.2	160	895.142	GUU	Natural_-HPO3	GUU Natural_-HPO3	2526.86	2526.86	1264.44	2	-2.5	0.0776	25.45	Unif	Full_Only
GFGFVTFENSADADR-F4-AGUU	db|PROT01|FOX1_RRM1	sarnowsc_D1903_044.c.26472.26472.3	sarnowsc_D1903_044.c.26121.26121.3	160	1224.19	AGUU	Natural_-HPO3	AGUU Natural_-HPO3	2855.92	2855.91	952.979	3	-1.3	0.0588	25.44	Unif	Full_Only
GFGFVTFENSADADR-F4-GUU	db|PROT01|FOX1_RRM1	sarnowsc_D1903_040.c.18245.18245.3	sarnowsc_D1903_040.c.18219.18219.3	160	895.142	GUU	Natural_-HPO3	GUU Natural_-HPO3	2526.86	2526.85	843.293	3	-3.6	0.06105	25.42	Unif	Full_Only
GFGFVTFENSADADR-F4-GU	db|PROT01|FOX1_RRM1	sarnowsc_D1903_044.c.12436.12436.2	sarnowsc_D1903_044.c.12520.12520.2	160	607.128	GU	Natural_-HPO3+H2O	GU Natural_-HPO3+H2O	2238.85	2238.85	1120.43	2	-1.3	0.08439	25.42	Unif	Full_Only
GFGFVTFENSADADR-F4-CG	db|PROT01|FOX1_RRM1	sarnowsc_D1903_041.c.14246.14246.2	sarnowsc_D1903_041.c.13902.13902.2	160	668.099	CG	Natural	CG Natural	2299.82	2299.81	1150.91	2	-3.4	0.03922	25.4	Unif	Restricted_and_Full
LHVSNIPFRFRDPDLR-F8-CG	db|PROT01|FOX1_RRM1	sarnowsc_D1903_044.c.08987.08987.3	sarnowsc_D1903_044.c.08993.08993.3	126	668.099	CG	Natural	CG Natural	2649.16	2649.16	884.062	3	-0.5	0.04077	25.4	Unif	Restricted_and_Full
GFGFVTFENSADADR-F4-GU	db|PROT01|FOX1_RRM1	sarnowsc_D1903_041.c.30700.30700.2	sarnowsc_D1903_041.c.30612.30612.2	160	589.117	GU	Natural_-HPO3	GU Natural_-HPO3/AU Natural_-HPO2	2220.84	2220.83	1111.42	2	-2.4	0.08515	25.39	Unif	Full_Only
LHVSNIPFR-I6-GU	db|PROT01|FOX1_RRM1	sarnowsc_D1903_041.c.06160.06160.3	sarnowsc_D1903_041.c.06393.06393.3	124	669.083	GU	Natural	GU Natural	1750.69	1750.68	584.568	3	-3.4	0.05697	25.38	Unif	Restricted_and_Full
GFGFVTFENSADADR-F4-CG	db|PROT01|FOX1_RRM1	sarnowsc_D1903_040.c.10093.10093.2	sarnowsc_D1903_040.c.10039.10039.2	160	606.144	CG	Natural_-HPO3+H2O	CG Natural_-HPO3+H2O	2237.87	2237.86	1119.94	2	-4.1	0.07291	25.36	Unif	Full_Only
LHVSNIPFR-P7-GU	db|PROT01|FOX1_RRM1	sarnowsc_D1903_043.c.16136.16136.3	sarnowsc_D1903_043.c.15802.15802.3	125	667.068	GU	Natural_-H2	GU Natural_-H2	1748.67	1748.67	583.897	3	-2.1	0.06664	25.36	Unif	Full_Only
LHVSNIPFR-I6-CGU	db|PROT01|FOX1_RRM1	sarnowsc_D1903_044.c.08337.08337.3	sarnowsc_D1903_044.c.08784.08784.3	124	972.109	CGU	Natural_-H2	CGU Natural_-H2	2053.71	2053.71	685.578	3	-1.5	0.0528	25.36	Unif	Full_Only
LHVSNIPFRFRDPDLR-P7-G	db|PROT01|FOX1_RRM1	sarnowsc_D1903_041.c.08700.08700.5	sarnowsc_D1903_041.c.08642.08642.5	125	363.058	G	Natural	G Natural	2344.12	2344.11	469.831	5	-3.5	0.03072	25.34	Unif	Restricted_and_Full
GFGFVTFENSADADR-F2-GUU	db|PROT01|FOX1_RRM1	sarnowsc_D1903_040.c.14793.14793.3	sarnowsc_D1903_040.c.14752.14752.3	158	913.153	GUU	Natural_-HPO3+H2O	GUU Natural_-HPO3+H2O	2544.87	2544.86	849.296	3	-4.4	0.04298	25.33	Unif	Full_Only
LHVSNIPFRFRDPDLR-R9-GU	db|PROT01|FOX1_RRM1	sarnowsc_D1903_044.c.11828.11828.3	sarnowsc_D1903_044.c.12480.12480.3	127	669.083	GU	Natural	GU Natural	2650.15	2650.14	884.388	3	-3.1	0.04748	25.32	Unif	Restricted_and_Full
GFGFVTFENSADADR-F4-GU	db|PROT01|FOX1_RRM1	sarnowsc_D1903_040.c.21696.21696.3	sarnowsc_D1903_040.c.21770.21770.3	160	589.117	GU	Natural_-HPO3	GU Natural_-HPO3/AU Natural_-HPO2	2220.84	2220.83	741.286	3	-2.5	0.06895	25.29	Unif	Full_Only
GFGFVTFENSADADR-V5-GUU	db|PROT01|FOX1_RRM1	sarnowsc_D1903_044.c.17170.17170.3	sarnowsc_D1903_044.c.17595.17595.3	161	913.153	GUU	Natural_-HPO3+H2O	GUU Natural_-HPO3+H2O	2544.87	2544.87	849.298	3	-1.4	0.04134	25.29	Unif	Full_Only
LHVSNIPFR-P7-CGU	db|PROT01|FOX1_RRM1	sarnowsc_D1903_043.c.09064.09064.3	sarnowsc_D1903_043.c.08748.08748.3	125	972.109	CGU	Natural_-H2	CGU Natural_-H2	2053.71	2053.71	685.577	3	-1.8	0.05248	25.28	Unif	Full_Only
GFGFVTFENSADADR-G3-AU	db|PROT01|FOX1_RRM1	sarnowsc_D1903_040.c.18748.18748.2	sarnowsc_D1903_040.c.18772.18772.2	159	635.078	AU	Natural_-H2O	AU Natural_-H2O	2266.8	2266.8	1134.41	2	-0.7	0.06025	25.28	Unif	Restricted_and_Full
LHVSNIPFRFRDPDLR-R9-G	db|PROT01|FOX1_RRM1	sarnowsc_D1903_043.c.08499.08499.2	sarnowsc_D1903_043.c.08915.08915.2	127	363.058	G	Natural	G Natural	2344.12	2344.11	1173.06	2	-3.9	0.0517	25.28	Unif	Restricted_and_Full
LHVSNIPFRFRDPDLR-R9-CGU	db|PROT01|FOX1_RRM1	sarnowsc_D1903_040.c.14509.14509.3	sarnowsc_D1903_040.c.14731.14731.3	127	974.125	CGU	Natural	CGU Natural	2955.19	2955.18	986.068	3	-3.4	0.04158	25.28	Unif	Restricted_and_Full
RLHVSNIPFR-F9-GU	db|PROT01|FOX1_RRM1	sarnowsc_D1903_044.c.12973.12973.3	sarnowsc_D1903_044.c.12994.12994.3	126	667.068	GU	Natural_-H2	GU Natural_-H2	1904.77	1904.77	635.931	3	-1.6	0.05207	25.26	Unif	Full_Only
GFGFVTFENSADADR-F2-GU	db|PROT01|FOX1_RRM1	sarnowsc_D1903_040.c.14172.14172.2	sarnowsc_D1903_040.c.14723.14723.2	158	589.117	GU	Natural_-HPO3	GU Natural_-HPO3/AU Natural_-HPO2	2220.84	2220.83	1111.42	2	-3.4	0.03909	25.26	Unif	Full_Only
GFGFVTFENSADADR-F2-GU	db|PROT01|FOX1_RRM1	sarnowsc_D1903_043.c.18681.18681.3	sarnowsc_D1903_043.c.19180.19180.3	158	589.117	GU	Natural_-HPO3	GU Natural_-HPO3/AU Natural_-HPO2	2220.84	2220.83	741.285	3	-3	0.02941	25.25	Unif	Full_Only
GFGFVTFENSADADR-V5-GU	db|PROT01|FOX1_RRM1	sarnowsc_D1903_040.c.16633.16633.3	sarnowsc_D1903_040.c.16377.16377.3	161	607.128	GU	Natural_-HPO3+H2O	GU Natural_-HPO3+H2O	2238.85	2238.84	747.289	3	-3.1	0.05326	25.24	Unif	Full_Only
LHVSNIPFR-I6-CGU	db|PROT01|FOX1_RRM1	sarnowsc_D1903_041.c.08832.08832.3	sarnowsc_D1903_041.c.08572.08572.3	124	972.109	CGU	Natural_-H2	CGU Natural_-H2	2053.71	2053.71	685.577	3	-2.9	0.0587	25.23	Unif	Full_Only
GFGFVTFENSADADR-F4-GU	db|PROT01|FOX1_RRM1	sarnowsc_D1903_040.c.18366.18366.2	sarnowsc_D1903_040.c.18367.18367.2	160	667.068	GU	Natural_-H2	GU Natural_-H2	2298.79	2298.78	1150.4	2	-1.9	0.04708	25.23	Unif	Full_Only
LHVSNIPFR-F8-GU	db|PROT01|FOX1_RRM1	sarnowsc_D1903_044.c.16475.16475.2	sarnowsc_D1903_044.c.16778.16778.2	126	667.068	GU	Natural_-H2	GU Natural_-H2	1748.67	1748.67	875.342	2	-1.3	0.08345	25.2	Unif	Full_Only
GFGFVTFENSADADR-F2-GU	db|PROT01|FOX1_RRM1	sarnowsc_D1903_040.c.28545.28545.3	sarnowsc_D1903_040.c.28626.28626.3	158	607.128	GU	Natural_-HPO3+H2O	GU Natural_-HPO3+H2O	2238.85	2238.85	747.29	3	-1.2	0.10585	25.2	Unif	Full_Only
GFGFVTFENSADADR-G3-G	db|PROT01|FOX1_RRM1	sarnowsc_D1903_043.c.12896.12896.2	sarnowsc_D1903_043.c.13269.13269.2	159	363.058	G	Natural	G Natural	1994.78	1994.77	998.395	2	-2.9	0.07908	25.19	Unif	Restricted_and_Full
GFGFVTFENSADADR-F4-GU	db|PROT01|FOX1_RRM1	sarnowsc_D1903_044.c.16955.16955.2	sarnowsc_D1903_044.c.17259.17259.2	160	589.117	GU	Natural_-HPO3	GU Natural_-HPO3/AU Natural_-HPO2	2220.84	2220.83	1111.42	2	-2.1	0.04295	25.19	Unif	Full_Only
GFGFVTFENSADADR-G3-GU	db|PROT01|FOX1_RRM1	sarnowsc_D1903_043.c.14511.14511.2	sarnowsc_D1903_043.c.13859.13859.2	159	587.101	GU	Natural_-H3PO3	GU Natural_-H3PO3	2218.82	2218.82	1110.42	2	-1.8	0.03332	25.18	Unif	Full_Only
GFGFVTFENSADADR-V5-GUU	db|PROT01|FOX1_RRM1	sarnowsc_D1903_041.c.16519.16519.2	sarnowsc_D1903_041.c.16971.16971.2	161	913.153	GUU	Natural_-HPO3+H2O	GUU Natural_-HPO3+H2O	2544.87	2544.87	1273.44	2	-1.7	0.04502	25.16	Unif	Full_Only
LHVSNIPFRFR-F8-CG	db|PROT01|FOX1_RRM1	sarnowsc_D1903_044.c.06075.06075.2	sarnowsc_D1903_044.c.06356.06356.2	126	668.099	CG	Natural	CG Natural	2052.87	2052.87	1027.44	2	-2.4	0.00981	25.16	Unif	Restricted_and_Full
LHVSNIPFRFRDPDLR-F10-CGU	db|PROT01|FOX1_RRM1	sarnowsc_D1903_041.c.16427.16427.3	sarnowsc_D1903_041.c.16834.16834.3	128	972.109	CGU	Natural_-H2	CGU Natural_-H2	2953.17	2953.17	985.396	3	-2.9	0.03911	25.14	Unif	Full_Only
GFGFVTFENSADADR-V5-GU	db|PROT01|FOX1_RRM1	sarnowsc_D1903_043.c.13477.13477.3	sarnowsc_D1903_043.c.13465.13465.3	161	605.112	GU	Natural_-HPO2	GU Natural_-HPO2	2236.83	2236.83	746.617	3	-2	0.04514	25.13	Unif	Full_Only
GFGFVTFENSADADR-V5-GU	db|PROT01|FOX1_RRM1	sarnowsc_D1903_041.c.27943.27943.3	sarnowsc_D1903_041.c.27978.27978.3	161	607.128	GU	Natural_-HPO3+H2O	GU Natural_-HPO3+H2O	2238.85	2238.85	747.29	3	-1.3	0.08322	25.13	Unif	Full_Only
GSKGFGFVTFENSADADR-F5-GUU	db|PROT01|FOX1_RRM1	sarnowsc_D1903_043.c.13023.13023.3	sarnowsc_D1903_043.c.13034.13034.3	158	895.142	GUU	Natural_-HPO3	GUU Natural_-HPO3	2799.01	2799.01	934.011	3	-0.5	0.04358	25.13	Unif	Full_Only
GFGFVTFENSADADR-F4-GU	db|PROT01|FOX1_RRM1	sarnowsc_D1903_041.c.19768.19768.2	sarnowsc_D1903_041.c.19810.19810.2	160	589.117	GU	Natural_-HPO3	GU Natural_-HPO3/AU Natural_-HPO2	2220.84	2220.84	1111.43	2	-1.4	0.07407	25.12	Unif	Full_Only
LHVSNIPFR-I6-CG	db|PROT01|FOX1_RRM1	sarnowsc_D1903_044.c.05546.05546.3	sarnowsc_D1903_044.c.05053.05053.3	124	666.084	CG	Natural_-H2	CG Natural_-H2	1747.69	1747.68	583.569	3	-2.3	0.06442	25.1	Unif	Full_Only
LHVSNIPFRFR-F8-CG	db|PROT01|FOX1_RRM1	sarnowsc_D1903_041.c.06021.06021.2	sarnowsc_D1903_041.c.05742.05742.2	126	668.099	CG	Natural	CG Natural	2052.87	2052.87	1027.44	2	-2.2	0.00693	25.09	Unif	Restricted_and_Full
GFGFVTFENSADADR-F4-GU	db|PROT01|FOX1_RRM1	sarnowsc_D1903_041.c.14357.14357.3	sarnowsc_D1903_041.c.13649.13649.3	160	589.117	GU	Natural_-HPO3	GU Natural_-HPO3/AU Natural_-HPO2	2220.84	2220.83	741.284	3	-4.6	0.04014	25.08	Unif	Full_Only
RLHVSNIPFR-F9-GU	db|PROT01|FOX1_RRM1	sarnowsc_D1903_041.c.05971.05971.3	sarnowsc_D1903_041.c.05766.05766.3	126	667.068	GU	Natural_-H2	GU Natural_-H2	1904.77	1904.77	635.93	3	-2.2	0.06118	25.08	Unif	Full_Only
GFGFVTFENSADADR-F2-GU	db|PROT01|FOX1_RRM1	sarnowsc_D1903_044.c.19185.19185.3	sarnowsc_D1903_044.c.19638.19638.3	158	669.083	GU	Natural	GU Natural	2300.8	2300.8	767.94	3	-3.5	0.04672	25.04	Unif	Restricted_and_Full
LHVSNIPFR-F8-GU	db|PROT01|FOX1_RRM1	sarnowsc_D1903_043.c.15444.15444.2	sarnowsc_D1903_043.c.15780.15780.2	126	667.068	GU	Natural_-H2	GU Natural_-H2	1748.67	1748.67	875.343	2	-0.8	0.07677	25.04	Unif	Full_Only
RLHVSNIPFR-P8-G	db|PROT01|FOX1_RRM1	sarnowsc_D1903_044.c.02514.02514.4	sarnowsc_D1903_044.c.02200.02200.4	125	363.058	G	Natural	G Natural	1600.76	1600.76	401.197	4	-2.5	0.04589	25.04	Unif	Restricted_and_Full
GFGFVTFENSADADR-F4-GU	db|PROT01|FOX1_RRM1	sarnowsc_D1903_044.c.14761.14761.3	sarnowsc_D1903_044.c.15235.15235.3	160	587.101	GU	Natural_-H3PO3	GU Natural_-H3PO3	2218.82	2218.82	740.615	3	-1.3	0.06765	25.03	Unif	Full_Only
GFGFVTFENSADADR-F7-G	db|PROT01|FOX1_RRM1	sarnowsc_D1903_044.c.12949.12949.3	sarnowsc_D1903_044.c.13302.13302.3	163	363.058	G	Natural	G Natural	1994.78	1994.78	665.934	3	-0.5	0.02625	25.02	Unif	Restricted_and_Full
GFGFVTFENSADADR-V5-AGUU	db|PROT01|FOX1_RRM1	sarnowsc_D1903_041.c.18081.18081.4	sarnowsc_D1903_041.c.18031.18031.4	161	1242.2	AGUU	Natural_-HPO3+H2O	AGUU Natural_-HPO3+H2O	2873.93	2873.92	719.488	4	-2.3	0.0413	25	Unif	Full_Only
GFGFVTFENSADADR-F4-GUU	db|PROT01|FOX1_RRM1	sarnowsc_D1903_043.c.18126.18126.2	sarnowsc_D1903_043.c.18098.18098.2	160	893.127	GUU	Natural_-H3PO3	GUU Natural_-H3PO3	2524.85	2524.85	1263.43	2	-1	0.07908	25	Unif	Full_Only
GFGFVTFENSADADR-F4-AGU	db|PROT01|FOX1_RRM1	sarnowsc_D1903_040.c.15544.15544.3	sarnowsc_D1903_040.c.15529.15529.3	160	918.169	AGU	Natural_-HPO3	AGU Natural_-HPO3	2549.89	2549.88	850.969	3	-2.8	0.05032	24.99	Unif	Full_Only
GFGFVTFENSADADR-V5-GU	db|PROT01|FOX1_RRM1	sarnowsc_D1903_040.c.29481.29481.3	sarnowsc_D1903_040.c.29589.29589.3	161	607.128	GU	Natural_-HPO3+H2O	GU Natural_-HPO3+H2O	2238.85	2238.84	747.289	3	-2.7	0.09508	24.99	Unif	Full_Only
GFGFVTFENSADADR-F2-AGUU	db|PROT01|FOX1_RRM1	sarnowsc_D1903_041.c.26463.26463.3	sarnowsc_D1903_041.c.26744.26744.3	158	1224.19	AGUU	Natural_-HPO3	AGUU Natural_-HPO3	2855.92	2855.91	952.977	3	-3.2	0.03828	24.99	Unif	Full_Only
GSKGFGFVTFENSADADR-F5-AGUU	db|PROT01|FOX1_RRM1	sarnowsc_D1903_041.c.15694.15694.4	sarnowsc_D1903_041.c.15721.15721.4	158	1224.19	AGUU	Natural_-HPO3	AGUU Natural_-HPO3	3128.06	3128.05	783.021	4	-3.4	0.02445	24.98	Unif	Full_Only
GSKGFGFVTFENSADADR-D15-GU	db|PROT01|FOX1_RRM1	sarnowsc_D1903_041.c.13740.13740.2	sarnowsc_D1903_041.c.13737.13737.2	168	589.117	GU	Natural_-HPO3	GU Natural_-HPO3/AU Natural_-HPO2	2492.99	2492.98	1247.5	2	-3.1	0.01337	24.98	Unif	Full_Only
GFGFVTFENSADADR-G3-GU	db|PROT01|FOX1_RRM1	sarnowsc_D1903_040.c.12348.12348.3	sarnowsc_D1903_040.c.12652.12652.3	159	607.128	GU	Natural_-HPO3+H2O	GU Natural_-HPO3+H2O	2238.85	2238.85	747.29	3	-1.4	0.04824	24.97	Unif	Full_Only
GSKGFGFVTFENSADADR-F5-AGUU	db|PROT01|FOX1_RRM1	sarnowsc_D1903_041.c.16126.16126.3	sarnowsc_D1903_041.c.16673.16673.3	158	1224.19	AGUU	Natural_-HPO3	AGUU Natural_-HPO3	3128.06	3128.06	1043.69	3	-1.9	0.03018	24.96	Unif	Full_Only
RLHVSNIPFR-P8-GU	db|PROT01|FOX1_RRM1	sarnowsc_D1903_040.c.05586.05586.3	sarnowsc_D1903_040.c.05982.05982.3	125	667.068	GU	Natural_-H2	GU Natural_-H2	1904.77	1904.77	635.93	3	-3.7	0.05317	24.96	Unif	Full_Only
RLHVSNIPFR-P8-GU	db|PROT01|FOX1_RRM1	sarnowsc_D1903_041.c.07627.07627.3	sarnowsc_D1903_041.c.07728.07728.3	125	669.083	GU	Natural	GU Natural	1906.79	1906.78	636.601	3	-4.6	0.0551	24.95	Unif	Restricted_and_Full
GFGFVTFENSADADR-F4-GU	db|PROT01|FOX1_RRM1	sarnowsc_D1903_043.c.31009.31009.3	sarnowsc_D1903_043.c.31071.31071.3	160	589.117	GU	Natural_-HPO3	GU Natural_-HPO3/AU Natural_-HPO2	2220.84	2220.83	741.286	3	-2.5	0.05985	24.93	Unif	Full_Only
LHVSNIPFRFRDPDLR-N5-GUU	db|PROT01|FOX1_RRM1	sarnowsc_D1903_041.c.15573.15573.3	sarnowsc_D1903_041.c.15478.15478.3	123	973.093	GUU	Natural_-H2	GUU Natural_-H2	2954.16	2954.15	985.725	3	-2.3	0.03914	24.92	Unif	Full_Only
GFGFVTFENSADADR-F4-GU	db|PROT01|FOX1_RRM1	sarnowsc_D1903_041.c.18417.18417.2	sarnowsc_D1903_041.c.18416.18416.2	160	669.083	GU	Natural	GU Natural	2300.8	2300.8	1151.41	2	-2.7	0.05079	24.9	Unif	Restricted_and_Full
LHVSNIPFR-P7-CG	db|PROT01|FOX1_RRM1	sarnowsc_D1903_043.c.04107.04107.3	sarnowsc_D1903_043.c.04702.04702.3	125	668.099	CG	Natural	CG Natural	1749.7	1749.7	584.241	3	-1.7	0.07288	24.9	Unif	Restricted_and_Full
LHVSNIPFR-P7-GU	db|PROT01|FOX1_RRM1	sarnowsc_D1903_044.c.12035.12035.3	sarnowsc_D1903_044.c.12004.12004.3	125	651.073	GU	Natural_-H2O	GU Natural_-H2O/AU Natural_-H2	1732.68	1732.67	578.565	3	-2.6	0.07717	24.89	Unif	Restricted_and_Full
LHVSNIPFRFR-P7-G	db|PROT01|FOX1_RRM1	sarnowsc_D1903_044.c.06125.06125.3	sarnowsc_D1903_044.c.05589.05589.3	125	363.058	G	Natural	G Natural	1747.83	1747.83	583.617	3	-2.7	0.04851	24.89	Unif	Restricted_and_Full
GFGFVTFENSADADR-G3-GU	db|PROT01|FOX1_RRM1	sarnowsc_D1903_044.c.13138.13138.2	sarnowsc_D1903_044.c.13139.13139.2	159	589.117	GU	Natural_-HPO3	GU Natural_-HPO3/AU Natural_-HPO2	2220.84	2220.83	1111.42	2	-2.3	0.03967	24.88	Unif	Full_Only
GFGFVTFENSADADRAR-E8-GUU	db|PROT01|FOX1_RRM1	sarnowsc_D1903_040.c.14370.14370.3	sarnowsc_D1903_040.c.14326.14326.3	164	895.142	GUU	Natural_-HPO3	GUU Natural_-HPO3	2754	2754	919.007	3	-1.8	0.02051	24.88	Unif	Full_Only
LHVSNIPFR-F8-G	db|PROT01|FOX1_RRM1	sarnowsc_D1903_044.c.11400.11400.2	sarnowsc_D1903_044.c.11481.11481.2	126	343.032	G	Natural_-H4O	G Natural_-H4O	1424.64	1424.63	713.324	2	-1.2	0.04732	24.86	Unif	Full_Only
LHVSNIPFRFRDPDLR-R11-G	db|PROT01|FOX1_RRM1	sarnowsc_D1903_044.c.10588.10588.5	sarnowsc_D1903_044.c.11059.11059.5	129	361.042	G	Natural_-H2	G Natural_-H2	2342.11	2342.1	469.428	5	-2.1	0.04034	24.86	Unif	Full_Only
LHVSNIPFR-F8-GU	db|PROT01|FOX1_RRM1	sarnowsc_D1903_043.c.06202.06202.3	sarnowsc_D1903_043.c.05760.05760.3	126	669.083	GU	Natural	GU Natural	1750.69	1750.68	584.569	3	-2.5	0.06897	24.85	Unif	Restricted_and_Full
LHVSNIPFRFRDPDLR-F10-G	db|PROT01|FOX1_RRM1	sarnowsc_D1903_043.c.08502.08502.5	sarnowsc_D1903_043.c.08489.08489.5	128	363.058	G	Natural	G Natural	2344.12	2344.12	469.831	5	-3	0.03532	24.84	Unif	Restricted_and_Full
GFGFVTFENSADADR-G1-GU	db|PROT01|FOX1_RRM1	sarnowsc_D1903_043.c.30888.30888.3	sarnowsc_D1903_043.c.30970.30970.3	157	607.128	GU	Natural_-HPO3+H2O	GU Natural_-HPO3+H2O	2238.85	2238.84	747.289	3	-1.8	0.09734	24.82	Unif	Full_Only
GFGFVTFENSADADR-F4-GU	db|PROT01|FOX1_RRM1	sarnowsc_D1903_040.c.16212.16212.2	sarnowsc_D1903_040.c.15985.15985.2	160	589.117	GU	Natural_-HPO3	GU Natural_-HPO3/AU Natural_-HPO2	2220.84	2220.83	1111.43	2	-1.6	0.05085	24.78	Unif	Full_Only
GFGFVTFENSADADR-T6-GUU	db|PROT01|FOX1_RRM1	sarnowsc_D1903_041.c.17440.17440.2	sarnowsc_D1903_041.c.17632.17632.2	162	913.153	GUU	Natural_-HPO3+H2O	GUU Natural_-HPO3+H2O	2544.87	2544.87	1273.44	2	-2	0.00981	24.78	Unif	Full_Only
GFGFVTFENSADADR-G3-GU	db|PROT01|FOX1_RRM1	sarnowsc_D1903_040.c.28940.28940.3	sarnowsc_D1903_040.c.28743.28743.3	159	607.128	GU	Natural_-HPO3+H2O	GU Natural_-HPO3+H2O	2238.85	2238.84	747.289	3	-3	0.11078	24.77	Unif	Full_Only
GFGFVTFENSADADR-V5-CG	db|PROT01|FOX1_RRM1	sarnowsc_D1903_040.c.13286.13286.2	sarnowsc_D1903_040.c.12941.12941.2	161	668.099	CG	Natural	CG Natural	2299.82	2299.81	1150.92	2	-2.8	0.05024	24.77	Unif	Restricted_and_Full
GFGFVTFENSADADR-V5-GU	db|PROT01|FOX1_RRM1	sarnowsc_D1903_041.c.29836.29836.3	sarnowsc_D1903_041.c.29850.29850.3	161	589.117	GU	Natural_-HPO3	GU Natural_-HPO3/AU Natural_-HPO2	2220.84	2220.83	741.286	3	-2.3	0.04961	24.76	Unif	Full_Only
GFGFVTFENSADADR-F2-GU	db|PROT01|FOX1_RRM1	sarnowsc_D1903_040.c.28199.28199.3	sarnowsc_D1903_040.c.28009.28009.3	158	589.117	GU	Natural_-HPO3	GU Natural_-HPO3/AU Natural_-HPO2	2220.84	2220.83	741.286	3	-1.8	0.0931	24.74	Unif	Full_Only
LHVSNIPFRFRDPDLR-F8-CGU	db|PROT01|FOX1_RRM1	sarnowsc_D1903_041.c.13002.13002.3	sarnowsc_D1903_041.c.12367.12367.3	126	974.125	CGU	Natural	CGU Natural	2955.19	2955.19	986.071	3	-0.3	0.03683	24.72	Unif	Restricted_and_Full
GFGFVTFENSADADR-F2-GU	db|PROT01|FOX1_RRM1	sarnowsc_D1903_041.c.12813.12813.3	sarnowsc_D1903_041.c.12804.12804.3	158	607.128	GU	Natural_-HPO3+H2O	GU Natural_-HPO3+H2O	2238.85	2238.84	747.289	3	-2.7	0.05359	24.71	Unif	Full_Only
GFGFVTFENSADADR-G3-GU	db|PROT01|FOX1_RRM1	sarnowsc_D1903_043.c.30919.30919.3	sarnowsc_D1903_043.c.30807.30807.3	159	589.117	GU	Natural_-HPO3	GU Natural_-HPO3/AU Natural_-HPO2	2220.84	2220.83	741.286	3	-2.5	0.08275	24.7	Unif	Full_Only
GFGFVTFENSADADR-G3-GU	db|PROT01|FOX1_RRM1	sarnowsc_D1903_041.c.14974.14974.2	sarnowsc_D1903_041.c.14163.14163.2	159	587.101	GU	Natural_-H3PO3	GU Natural_-H3PO3	2218.82	2218.81	1110.41	2	-3.9	0.10327	24.7	Unif	Full_Only
RLHVSNIPFRFR-P8-G	db|PROT01|FOX1_RRM1	sarnowsc_D1903_044.c.05771.05771.4	sarnowsc_D1903_044.c.05780.05780.4	125	361.042	G	Natural_-H2	G Natural_-H2	1901.92	1901.91	476.486	4	-2.7	0.10579	24.68	Unif	Full_Only
GFGFVTFENSADADR-F4-GUU	db|PROT01|FOX1_RRM1	sarnowsc_D1903_043.c.17440.17440.2	sarnowsc_D1903_043.c.17669.17669.2	160	895.142	GUU	Natural_-HPO3	GUU Natural_-HPO3	2526.86	2526.86	1264.44	2	-2.4	0.0633	24.64	Unif	Full_Only
GFGFVTFENSADADR-F4-AGUU	db|PROT01|FOX1_RRM1	sarnowsc_D1903_044.c.21564.21564.2	sarnowsc_D1903_044.c.21695.21695.2	160	1224.19	AGUU	Natural_-HPO3	AGUU Natural_-HPO3	2855.92	2855.92	1428.97	2	-0.5	0.0317	24.64	Unif	Full_Only
LHVSNIPFR-P7-CGU	db|PROT01|FOX1_RRM1	sarnowsc_D1903_044.c.07325.07325.3	sarnowsc_D1903_044.c.07482.07482.3	125	974.125	CGU	Natural	CGU Natural	2055.73	2055.72	686.249	3	-2.1	0.07102	24.63	Unif	Restricted_and_Full
GSKGFGFVTFENSADADR-F7-GU	db|PROT01|FOX1_RRM1	sarnowsc_D1903_043.c.10740.10740.2	sarnowsc_D1903_043.c.10672.10672.2	160	587.101	GU	Natural_-H3PO3	GU Natural_-H3PO3	2490.97	2490.97	1246.49	2	-1.5	0.01883	24.63	Unif	Full_Only
LHVSNIPFR-F8-CGU	db|PROT01|FOX1_RRM1	sarnowsc_D1903_040.c.08550.08550.3	sarnowsc_D1903_040.c.09048.09048.3	126	972.109	CGU	Natural_-H2	CGU Natural_-H2	2053.71	2053.71	685.577	3	-2.9	0.06769	24.62	Unif	Full_Only
LHVSNIPFRFRDPDLR-P7-CGU	db|PROT01|FOX1_RRM1	sarnowsc_D1903_040.c.12948.12948.3	sarnowsc_D1903_040.c.13505.13505.3	125	972.109	CGU	Natural_-H2	CGU Natural_-H2	2953.17	2953.17	985.397	3	-2.4	0.03302	24.61	Unif	Full_Only
GFGFVTFENSADADR-G3-GU	db|PROT01|FOX1_RRM1	sarnowsc_D1903_041.c.29669.29669.3	sarnowsc_D1903_041.c.29545.29545.3	159	607.128	GU	Natural_-HPO3+H2O	GU Natural_-HPO3+H2O	2238.85	2238.84	747.289	3	-2.7	0.09849	24.6	Unif	Full_Only
GFGFVTFENSADADR-V5-GUU	db|PROT01|FOX1_RRM1	sarnowsc_D1903_044.c.19541.19541.3	sarnowsc_D1903_044.c.19524.19524.3	161	895.142	GUU	Natural_-HPO3	GUU Natural_-HPO3	2526.86	2526.85	843.292	3	-4.5	0.04503	24.6	Unif	Full_Only
GSKGFGFVTFENSADADR-F5-GU	db|PROT01|FOX1_RRM1	sarnowsc_D1903_040.c.08665.08665.3	sarnowsc_D1903_040.c.08958.08958.3	158	607.128	GU	Natural_-HPO3+H2O	GU Natural_-HPO3+H2O	2511	2510.99	838.006	3	-1.5	0.02538	24.59	Unif	Full_Only
GFGFVTFENSADADR-F4-GUU	db|PROT01|FOX1_RRM1	sarnowsc_D1903_043.c.16789.16789.2	sarnowsc_D1903_043.c.16832.16832.2	160	913.153	GUU	Natural_-HPO3+H2O	GUU Natural_-HPO3+H2O	2544.87	2544.87	1273.44	2	-1.6	0.04965	24.59	Unif	Full_Only
GFGFVTFENSADADR-F4-GU	db|PROT01|FOX1_RRM1	sarnowsc_D1903_043.c.12831.12831.2	sarnowsc_D1903_043.c.13639.13639.2	160	607.128	GU	Natural_-HPO3+H2O	GU Natural_-HPO3+H2O	2238.85	2238.84	1120.43	2	-2.1	0.0908	24.56	Unif	Full_Only
GFGFVTFENSADADR-F4-GU	db|PROT01|FOX1_RRM1	sarnowsc_D1903_040.c.28305.28305.3	sarnowsc_D1903_040.c.28211.28211.3	160	589.117	GU	Natural_-HPO3	GU Natural_-HPO3/AU Natural_-HPO2	2220.84	2220.83	741.285	3	-3	0.03713	24.55	Unif	Full_Only
GFGFVTFENSADADR-F4-AGUU	db|PROT01|FOX1_RRM1	sarnowsc_D1903_040.c.19664.19664.4	sarnowsc_D1903_040.c.19703.19703.4	160	1224.19	AGUU	Natural_-HPO3	AGUU Natural_-HPO3	2855.92	2855.91	714.985	4	-2.6	0.04382	24.53	Unif	Full_Only
GFGFVTFENSADADR-F4-GU	db|PROT01|FOX1_RRM1	sarnowsc_D1903_043.c.14243.14243.2	sarnowsc_D1903_043.c.14267.14267.2	160	589.117	GU	Natural_-HPO3	GU Natural_-HPO3/AU Natural_-HPO2	2220.84	2220.83	1111.42	2	-3.2	0.03818	24.53	Unif	Full_Only
GFGFVTFENSADADR-F4-AGUU	db|PROT01|FOX1_RRM1	sarnowsc_D1903_041.c.19935.19935.4	sarnowsc_D1903_041.c.20011.20011.4	160	1224.19	AGUU	Natural_-HPO3	AGUU Natural_-HPO3	2855.92	2855.91	714.985	4	-2.6	0.04441	24.5	Unif	Full_Only
GFGFVTFENSADADR-F2-GU	db|PROT01|FOX1_RRM1	sarnowsc_D1903_041.c.15893.15893.3	sarnowsc_D1903_041.c.16507.16507.3	158	589.117	GU	Natural_-HPO3	GU Natural_-HPO3/AU Natural_-HPO2	2220.84	2220.83	741.286	3	-2.4	0.04067	24.49	Unif	Full_Only
LHVSNIPFRFRDPDLR-R9-GUU	db|PROT01|FOX1_RRM1	sarnowsc_D1903_040.c.15335.15335.3	sarnowsc_D1903_040.c.14776.14776.3	127	973.093	GUU	Natural_-H2	GUU Natural_-H2	2954.16	2954.15	985.723	3	-4.2	0.04797	24.49	Unif	Full_Only
GFGFVTFENSADADR-F4-AGUU	db|PROT01|FOX1_RRM1	sarnowsc_D1903_043.c.19488.19488.4	sarnowsc_D1903_043.c.19387.19387.4	160	1224.19	AGUU	Natural_-HPO3	AGUU Natural_-HPO3	2855.92	2855.91	714.984	4	-3.8	0.05163	24.48	Unif	Full_Only
GSKGFGFVTFENSADADR-F7-AGU	db|PROT01|FOX1_RRM1	sarnowsc_D1903_040.c.15629.15629.3	sarnowsc_D1903_040.c.15686.15686.3	160	998.136	AGU	Natural	AGU Natural	2902.01	2901.99	968.339	3	-4.1	0.02737	24.48	Unif	Restricted_and_Full
GFGFVTFENSADADR-F4-CG	db|PROT01|FOX1_RRM1	sarnowsc_D1903_041.c.12648.12648.3	sarnowsc_D1903_041.c.13031.13031.3	160	668.099	CG	Natural	CG Natural	2299.82	2299.82	767.613	3	-2.2	0.04878	24.48	Unif	Restricted_and_Full
LHVSNIPFR-F8-GU	db|PROT01|FOX1_RRM1	sarnowsc_D1903_041.c.06778.06778.2	sarnowsc_D1903_041.c.07229.07229.2	126	669.083	GU	Natural	GU Natural	1750.69	1750.68	876.349	2	-2	0.04909	24.47	Unif	Restricted_and_Full
GFGFVTFENSADADR-G1-GU	db|PROT01|FOX1_RRM1	sarnowsc_D1903_041.c.28724.28724.3	sarnowsc_D1903_041.c.28622.28622.3	157	589.117	GU	Natural_-HPO3	GU Natural_-HPO3/AU Natural_-HPO2	2220.84	2220.83	741.286	3	-2.4	0.08173	24.46	Unif	Full_Only
GFGFVTFENSADADR-F4-GU	db|PROT01|FOX1_RRM1	sarnowsc_D1903_040.c.30712.30712.2	sarnowsc_D1903_040.c.30565.30565.2	160	589.117	GU	Natural_-HPO3	GU Natural_-HPO3/AU Natural_-HPO2	2220.84	2220.83	1111.42	2	-2.5	0.07592	24.46	Unif	Full_Only
GFGFVTFENSADADR-F4-U	db|PROT01|FOX1_RRM1	sarnowsc_D1903_041.c.15977.15977.3	sarnowsc_D1903_041.c.16313.16313.3	160	244.07	U	Natural_-HPO3	U Natural_-HPO3	1875.79	1875.79	626.27	3	-2.6	0.049	24.46	Unif	Full_Only
GFGFVTFENSADADR-F4-GU	db|PROT01|FOX1_RRM1	sarnowsc_D1903_041.c.21605.21605.3	sarnowsc_D1903_041.c.21578.21578.3	160	587.101	GU	Natural_-H3PO3	GU Natural_-H3PO3	2218.82	2218.82	740.613	3	-3	0.04578	24.45	Unif	Full_Only
RLHVSNIPFR-F9-CGU	db|PROT01|FOX1_RRM1	sarnowsc_D1903_043.c.05919.05919.4	sarnowsc_D1903_043.c.06253.06253.4	126	972.109	CGU	Natural_-H2	CGU Natural_-H2	2209.81	2209.81	553.459	4	-3	0.02739	24.45	Unif	Full_Only
LHVSNIPFRFR-P7-G	db|PROT01|FOX1_RRM1	sarnowsc_D1903_041.c.05473.05473.4	sarnowsc_D1903_041.c.05427.05427.4	125	363.058	G	Natural	G Natural	1747.83	1747.83	437.964	4	-2.9	0.04716	24.44	Unif	Restricted_and_Full
GFGFVTFENSADADR-F4-GU	db|PROT01|FOX1_RRM1	sarnowsc_D1903_041.c.14498.14498.2	sarnowsc_D1903_041.c.14656.14656.2	160	587.101	GU	Natural_-H3PO3	GU Natural_-H3PO3	2218.82	2218.82	1110.42	2	-1.7	0.05321	24.4	Unif	Full_Only
GFGFVTFENSADADR-F4-GU	db|PROT01|FOX1_RRM1	sarnowsc_D1903_043.c.17750.17750.3	sarnowsc_D1903_043.c.18262.18262.3	160	589.117	GU	Natural_-HPO3	GU Natural_-HPO3/AU Natural_-HPO2	2220.84	2220.83	741.285	3	-3.8	0.04042	24.4	Unif	Full_Only
LHVSNIPFR-R9-GU	db|PROT01|FOX1_RRM1	sarnowsc_D1903_044.c.08629.08629.2	sarnowsc_D1903_044.c.08222.08222.2	127	667.068	GU	Natural_-H2	GU Natural_-H2	1748.67	1748.67	875.341	2	-2.5	0.07325	24.39	Unif	Full_Only
GSKGFGFVTFENSADADR-F7-GU	db|PROT01|FOX1_RRM1	sarnowsc_D1903_040.c.09330.09330.2	sarnowsc_D1903_040.c.09337.09337.2	160	589.117	GU	Natural_-HPO3	GU Natural_-HPO3/AU Natural_-HPO2	2492.99	2492.98	1247.5	2	-1.4	0.03143	24.37	Unif	Full_Only
GFGFVTFENSADADR-F4-AGUU	db|PROT01|FOX1_RRM1	sarnowsc_D1903_044.c.23802.23802.3	sarnowsc_D1903_044.c.23811.23811.3	160	1224.19	AGUU	Natural_-HPO3	AGUU Natural_-HPO3	2855.92	2855.91	952.978	3	-1.6	0.03503	24.37	Unif	Full_Only
GFGFVTFENSADADR-F4-GU	db|PROT01|FOX1_RRM1	sarnowsc_D1903_041.c.29581.29581.3	sarnowsc_D1903_041.c.29571.29571.3	160	589.117	GU	Natural_-HPO3	GU Natural_-HPO3/AU Natural_-HPO2	2220.84	2220.84	741.286	3	-1.1	0.07835	24.36	Unif	Full_Only
GFGFVTFENSADADR-V5-AGUU	db|PROT01|FOX1_RRM1	sarnowsc_D1903_040.c.25308.25308.3	sarnowsc_D1903_040.c.25391.25391.3	161	1224.19	AGUU	Natural_-HPO3	AGUU Natural_-HPO3	2855.92	2855.9	952.976	3	-4	0.03844	24.35	Unif	Full_Only
RLHVSNIPFR-P8-GU	db|PROT01|FOX1_RRM1	sarnowsc_D1903_044.c.12367.12367.3	sarnowsc_D1903_044.c.12292.12292.3	125	649.057	GU	Natural_-H4O	GU Natural_-H4O	1886.76	1886.76	629.927	3	-2.2	0.0453	24.34	Unif	Full_Only
GFGFVTFENSADADR-F2-GUU	db|PROT01|FOX1_RRM1	sarnowsc_D1903_040.c.17344.17344.3	sarnowsc_D1903_040.c.17475.17475.3	158	895.142	GUU	Natural_-HPO3	GUU Natural_-HPO3	2526.86	2526.86	843.293	3	-3.1	0.04751	24.34	Unif	Full_Only
GFGFVTFENSADADR-F4-GU	db|PROT01|FOX1_RRM1	sarnowsc_D1903_040.c.28606.28606.3	sarnowsc_D1903_040.c.28784.28784.3	160	589.117	GU	Natural_-HPO3	GU Natural_-HPO3/AU Natural_-HPO2	2220.84	2220.83	741.285	3	-3.7	0.08537	24.32	Unif	Full_Only
GSKGFGFVTFENSADADR-F7-GU	db|PROT01|FOX1_RRM1	sarnowsc_D1903_040.c.13577.13577.2	sarnowsc_D1903_040.c.13551.13551.2	160	589.117	GU	Natural_-HPO3	GU Natural_-HPO3/AU Natural_-HPO2	2492.99	2492.98	1247.5	2	-2	0.03751	24.31	Unif	Full_Only
LHVSNIPFRFR-P7-G	db|PROT01|FOX1_RRM1	sarnowsc_D1903_043.c.07342.07342.3	sarnowsc_D1903_043.c.07730.07730.3	125	361.042	G	Natural_-H2	G Natural_-H2	1745.82	1745.81	582.945	3	-2.7	0.03485	24.3	Unif	Full_Only
GFGFVTFENSADADR-F4-GU	db|PROT01|FOX1_RRM1	sarnowsc_D1903_044.c.31110.31110.2	sarnowsc_D1903_044.c.30942.30942.2	160	589.117	GU	Natural_-HPO3	GU Natural_-HPO3/AU Natural_-HPO2	2220.84	2220.84	1111.43	2	-1.4	0.07645	24.3	Unif	Full_Only
GFGFVTFENSADADR-F2-GU	db|PROT01|FOX1_RRM1	sarnowsc_D1903_041.c.30882.30882.3	sarnowsc_D1903_041.c.30975.30975.3	158	607.128	GU	Natural_-HPO3+H2O	GU Natural_-HPO3+H2O	2238.85	2238.84	747.289	3	-1.9	0.10451	24.26	Unif	Full_Only
LHVSNIPFR-P7-CG	db|PROT01|FOX1_RRM1	sarnowsc_D1903_041.c.06843.06843.3	sarnowsc_D1903_041.c.07258.07258.3	125	668.099	CG	Natural	CG Natural	1749.7	1749.7	584.241	3	-2	0.06356	24.26	Unif	Restricted_and_Full
RLHVSNIPFR-P8-CGU	db|PROT01|FOX1_RRM1	sarnowsc_D1903_040.c.05681.05681.4	sarnowsc_D1903_040.c.06046.06046.4	125	972.109	CGU	Natural_-H2	CGU Natural_-H2	2209.81	2209.81	553.46	4	-2.7	0.03653	24.26	Unif	Full_Only
GFGFVTFENSADADR-G3-AGUU	db|PROT01|FOX1_RRM1	sarnowsc_D1903_043.c.20144.20144.2	sarnowsc_D1903_043.c.20510.20510.2	159	1224.19	AGUU	Natural_-HPO3	AGUU Natural_-HPO3	2855.92	2855.91	1428.96	2	-3.1	0.03863	24.24	Unif	Full_Only
GFGFVTFENSADADR-V5-GU	db|PROT01|FOX1_RRM1	sarnowsc_D1903_041.c.29690.29690.3	sarnowsc_D1903_041.c.29672.29672.3	161	589.117	GU	Natural_-HPO3	GU Natural_-HPO3/AU Natural_-HPO2	2220.84	2220.84	741.287	3	-0.7	0.03757	24.22	Unif	Full_Only
GFGFVTFENSADADR-G1-GU	db|PROT01|FOX1_RRM1	sarnowsc_D1903_040.c.30442.30442.3	sarnowsc_D1903_040.c.30417.30417.3	157	607.128	GU	Natural_-HPO3+H2O	GU Natural_-HPO3+H2O	2238.85	2238.84	747.289	3	-3	0.10241	24.22	Unif	Full_Only
LHVSNIPFR-L1-AU	db|PROT01|FOX1_RRM1	sarnowsc_D1903_044.c.17248.17248.3	sarnowsc_D1903_044.c.17219.17219.3	119	653.088	AU	Natural	AU Natural	1734.69	1734.69	579.237	3	-2.3	0.10821	24.21	Unif	Restricted_and_Full
GSKGFGFVTFENSADADR-F7-GU	db|PROT01|FOX1_RRM1	sarnowsc_D1903_041.c.10787.10787.3	sarnowsc_D1903_041.c.10732.10732.3	160	587.101	GU	Natural_-H3PO3	GU Natural_-H3PO3	2490.97	2490.97	831.33	3	-1.6	0.03631	24.21	Unif	Full_Only
GFGFVTFENSADADR-F4-AGUU	db|PROT01|FOX1_RRM1	sarnowsc_D1903_044.c.20196.20196.3	sarnowsc_D1903_044.c.20312.20312.3	160	1224.19	AGUU	Natural_-HPO3	AGUU Natural_-HPO3	2855.92	2855.91	952.979	3	-1.4	0.0367	24.2	Unif	Full_Only
RLHVSNIPFR-P8-CG	db|PROT01|FOX1_RRM1	sarnowsc_D1903_040.c.02459.02459.4	sarnowsc_D1903_040.c.02690.02690.4	125	668.099	CG	Natural	CG Natural	1905.8	1905.8	477.458	4	-1.8	0.03018	24.2	Unif	Restricted_and_Full
GFGFVTFENSADADR-F4-GU	db|PROT01|FOX1_RRM1	sarnowsc_D1903_043.c.30955.30955.2	sarnowsc_D1903_043.c.30784.30784.2	160	589.117	GU	Natural_-HPO3	GU Natural_-HPO3/AU Natural_-HPO2	2220.84	2220.83	1111.42	2	-2.5	0.06895	24.2	Unif	Full_Only
LHVSNIPFR-P7-CG	db|PROT01|FOX1_RRM1	sarnowsc_D1903_043.c.14878.14878.3	sarnowsc_D1903_043.c.14889.14889.3	125	666.084	CG	Natural_-H2	CG Natural_-H2	1747.69	1747.68	583.569	3	-2	0.06466	24.18	Unif	Full_Only
GFGFVTFENSADADR-G3-GU	db|PROT01|FOX1_RRM1	sarnowsc_D1903_044.c.19589.19589.3	sarnowsc_D1903_044.c.19730.19730.3	159	589.117	GU	Natural_-HPO3	GU Natural_-HPO3/AU Natural_-HPO2	2220.84	2220.84	741.286	3	-1.5	0.07096	24.16	Unif	Full_Only
GFGFVTFENSADADR-F2-GU	db|PROT01|FOX1_RRM1	sarnowsc_D1903_043.c.17262.17262.3	sarnowsc_D1903_043.c.17351.17351.3	158	669.083	GU	Natural	GU Natural	2300.8	2300.8	767.941	3	-2.1	0.04374	24.15	Unif	Restricted_and_Full
LHVSNIPFRFRDPDLR-R9-GU	db|PROT01|FOX1_RRM1	sarnowsc_D1903_040.c.14523.14523.3	sarnowsc_D1903_040.c.14279.14279.3	127	669.083	GU	Natural	GU Natural	2650.15	2650.14	884.389	3	-2	0.05285	24.15	Unif	Restricted_and_Full
GFGFVTFENSADADR-G3-GU	db|PROT01|FOX1_RRM1	sarnowsc_D1903_044.c.19277.19277.3	sarnowsc_D1903_044.c.19324.19324.3	159	589.117	GU	Natural_-HPO3	GU Natural_-HPO3/AU Natural_-HPO2	2220.84	2220.84	741.286	3	-1.1	0.0568	24.14	Unif	Full_Only
GFGFVTFENSADADR-F4-AGUU	db|PROT01|FOX1_RRM1	sarnowsc_D1903_043.c.26631.26631.3	sarnowsc_D1903_043.c.26459.26459.3	160	1224.19	AGUU	Natural_-HPO3	AGUU Natural_-HPO3	2855.92	2855.91	952.977	3	-2.8	0.04532	24.13	Unif	Full_Only
GFGFVTFENSADADR-F2-GU	db|PROT01|FOX1_RRM1	sarnowsc_D1903_041.c.29185.29185.3	sarnowsc_D1903_041.c.29127.29127.3	158	589.117	GU	Natural_-HPO3	GU Natural_-HPO3/AU Natural_-HPO2	2220.84	2220.83	741.286	3	-2.2	0.09072	24.12	Unif	Full_Only
LHVSNIPFRFRDPDLR-R9-GU	db|PROT01|FOX1_RRM1	sarnowsc_D1903_041.c.14882.14882.3	sarnowsc_D1903_041.c.14888.14888.3	127	669.083	GU	Natural	GU Natural	2650.15	2650.14	884.389	3	-2.1	0.04845	24.12	Unif	Restricted_and_Full
GFGFVTFENSADADR-G3-GU	db|PROT01|FOX1_RRM1	sarnowsc_D1903_041.c.26831.26831.3	sarnowsc_D1903_041.c.27086.27086.3	159	589.117	GU	Natural_-HPO3	GU Natural_-HPO3/AU Natural_-HPO2	2220.84	2220.84	741.286	3	-1.3	0.04016	24.12	Unif	Full_Only
LHVSNIPFR-F8-CGU	db|PROT01|FOX1_RRM1	sarnowsc_D1903_041.c.08496.08496.3	sarnowsc_D1903_041.c.08934.08934.3	126	972.109	CGU	Natural_-H2	CGU Natural_-H2	2053.71	2053.71	685.577	3	-3	0.07147	24.11	Unif	Full_Only
LHVSNIPFR-I6-CGU	db|PROT01|FOX1_RRM1	sarnowsc_D1903_043.c.06900.06900.3	sarnowsc_D1903_043.c.06814.06814.3	124	974.125	CGU	Natural	CGU Natural	2055.73	2055.72	686.249	3	-2.6	0.06753	24.11	Unif	Restricted_and_Full
GSKGFGFVTFENSADADR-G6-GU	db|PROT01|FOX1_RRM1	sarnowsc_D1903_040.c.08826.08826.4	sarnowsc_D1903_040.c.09115.09115.4	159	607.128	GU	Natural_-HPO3+H2O	GU Natural_-HPO3+H2O	2511	2510.99	628.755	4	-4	0.02274	24.1	Unif	Full_Only
GFGFVTFENSADADR-F4-AGU	db|PROT01|FOX1_RRM1	sarnowsc_D1903_043.c.15441.15441.3	sarnowsc_D1903_043.c.15446.15446.3	160	918.169	AGU	Natural_-HPO3	AGU Natural_-HPO3	2549.89	2549.88	850.968	3	-4.4	0.03585	24.08	Unif	Full_Only
GFGFVTFENSADADR-G3-GU	db|PROT01|FOX1_RRM1	sarnowsc_D1903_044.c.18515.18515.2	sarnowsc_D1903_044.c.18175.18175.2	159	589.117	GU	Natural_-HPO3	GU Natural_-HPO3/AU Natural_-HPO2	2220.84	2220.84	1111.43	2	-0.5	0.07189	24.07	Unif	Full_Only
LHVSNIPFR-P7-GU	db|PROT01|FOX1_RRM1	sarnowsc_D1903_040.c.08096.08096.3	sarnowsc_D1903_040.c.07622.07622.3	125	667.068	GU	Natural_-H2	GU Natural_-H2	1748.67	1748.67	583.896	3	-3.2	0.06421	24.06	Unif	Full_Only
GFGFVTFENSADADR-F4-GUU	db|PROT01|FOX1_RRM1	sarnowsc_D1903_041.c.15066.15066.3	sarnowsc_D1903_041.c.15024.15024.3	160	913.153	GUU	Natural_-HPO3+H2O	GUU Natural_-HPO3+H2O	2544.87	2544.87	849.298	3	-1.6	0.04019	24.06	Unif	Full_Only
GFGFVTFENSADADR-F4-AGUU	db|PROT01|FOX1_RRM1	sarnowsc_D1903_044.c.27893.27893.3	sarnowsc_D1903_044.c.27938.27938.3	160	1224.19	AGUU	Natural_-HPO3	AGUU Natural_-HPO3	2855.92	2855.91	952.978	3	-1.8	0.04923	24.06	Unif	Full_Only
GFGFVTFENSADADR-G3-GU	db|PROT01|FOX1_RRM1	sarnowsc_D1903_041.c.13073.13073.2	sarnowsc_D1903_041.c.13025.13025.2	159	589.117	GU	Natural_-HPO3	GU Natural_-HPO3/AU Natural_-HPO2	2220.84	2220.83	1111.43	2	-1.7	0.03873	24.04	Unif	Full_Only
GFGFVTFENSADADR-F4-AGUU	db|PROT01|FOX1_RRM1	sarnowsc_D1903_041.c.20614.20614.3	sarnowsc_D1903_041.c.20329.20329.3	160	1224.19	AGUU	Natural_-HPO3	AGUU Natural_-HPO3	2855.92	2855.91	952.977	3	-3.1	0.03728	24.03	Unif	Full_Only
GFGFVTFENSADADR-F4-CGU	db|PROT01|FOX1_RRM1	sarnowsc_D1903_041.c.17820.17820.3	sarnowsc_D1903_041.c.17985.17985.3	160	974.125	CGU	Natural	CGU Natural	2605.85	2605.84	869.621	3	-2.5	0.05007	24.02	Unif	Restricted_and_Full
GFGFVTFENSADADR-F4-GU	db|PROT01|FOX1_RRM1	sarnowsc_D1903_040.c.17551.17551.3	sarnowsc_D1903_040.c.17245.17245.3	160	669.083	GU	Natural	GU Natural	2300.8	2300.8	767.941	3	-2.5	0.05832	24.02	Unif	Restricted_and_Full
GFGFVTFENSADADR-G3-GU	db|PROT01|FOX1_RRM1	sarnowsc_D1903_041.c.30951.30951.3	sarnowsc_D1903_041.c.30895.30895.3	159	589.117	GU	Natural_-HPO3	GU Natural_-HPO3/AU Natural_-HPO2	2220.84	2220.83	741.285	3	-3	0.1055	24.02	Unif	Full_Only
LHVSNIPFR-P7-GU	db|PROT01|FOX1_RRM1	sarnowsc_D1903_043.c.07470.07470.3	sarnowsc_D1903_043.c.07471.07471.3	125	667.068	GU	Natural_-H2	GU Natural_-H2	1748.67	1748.67	583.897	3	-2.2	0.07503	24.01	Unif	Full_Only
GFGFVTFENSADADR-F4-CG	db|PROT01|FOX1_RRM1	sarnowsc_D1903_044.c.10551.10551.2	sarnowsc_D1903_044.c.10518.10518.2	160	606.144	CG	Natural_-HPO3+H2O	CG Natural_-HPO3+H2O	2237.87	2237.86	1119.94	2	-2.3	0.03281	24.01	Unif	Full_Only
GFGFVTFENSADADR-F4-GU	db|PROT01|FOX1_RRM1	sarnowsc_D1903_043.c.17565.17565.2	sarnowsc_D1903_043.c.17592.17592.2	160	669.083	GU	Natural	GU Natural	2300.8	2300.8	1151.41	2	-1.8	0.08645	24	Unif	Restricted_and_Full
LHVSNIPFRFRDPDLR-F8-CGU	db|PROT01|FOX1_RRM1	sarnowsc_D1903_044.c.13728.13728.3	sarnowsc_D1903_044.c.14134.14134.3	126	972.109	CGU	Natural_-H2	CGU Natural_-H2	2953.17	2953.16	985.395	3	-4	0.03591	24	Unif	Full_Only
GFGFVTFENSADADR-F4-GU	db|PROT01|FOX1_RRM1	sarnowsc_D1903_040.c.14546.14546.2	sarnowsc_D1903_040.c.15189.15189.2	160	589.117	GU	Natural_-HPO3	GU Natural_-HPO3/AU Natural_-HPO2	2220.84	2220.83	1111.42	2	-4.1	0.08429	24	Unif	Full_Only
GFGFVTFENSADADR-V5-GU	db|PROT01|FOX1_RRM1	sarnowsc_D1903_041.c.29230.29230.3	sarnowsc_D1903_041.c.29160.29160.3	161	607.128	GU	Natural_-HPO3+H2O	GU Natural_-HPO3+H2O	2238.85	2238.85	747.29	3	-0.9	0.1069	23.99	Unif	Full_Only
GFGFVTFENSADADR-F4-GUU	db|PROT01|FOX1_RRM1	sarnowsc_D1903_043.c.17081.17081.2	sarnowsc_D1903_043.c.17126.17126.2	160	913.153	GUU	Natural_-HPO3+H2O	GUU Natural_-HPO3+H2O	2544.87	2544.87	1273.44	2	-2	0.01657	23.98	Unif	Full_Only
LHVSNIPFRFRDPDLR-P7-U	db|PROT01|FOX1_RRM1	sarnowsc_D1903_041.c.12285.12285.4	sarnowsc_D1903_041.c.11905.11905.4	125	324.036	U	Natural	U Natural	2305.1	2305.09	577.281	4	-2.6	0.03293	23.97	Unif	Restricted_and_Full
RLHVSNIPFR-P8-GU	db|PROT01|FOX1_RRM1	sarnowsc_D1903_044.c.12497.12497.3	sarnowsc_D1903_044.c.11864.11864.3	125	667.068	GU	Natural_-H2	GU Natural_-H2	1904.77	1904.77	635.93	3	-2.2	0.04812	23.97	Unif	Full_Only
GFGFVTFENSADADR-F4-GU	db|PROT01|FOX1_RRM1	sarnowsc_D1903_043.c.13995.13995.2	sarnowsc_D1903_043.c.14436.14436.2	160	587.101	GU	Natural_-H3PO3	GU Natural_-H3PO3	2218.82	2218.82	1110.42	2	-2.6	0.09181	23.96	Unif	Full_Only
LHVSNIPFRFRDPDLR-R9-CG	db|PROT01|FOX1_RRM1	sarnowsc_D1903_044.c.09599.09599.4	sarnowsc_D1903_044.c.10314.10314.4	127	668.099	CG	Natural	CG Natural	2649.16	2649.16	663.298	4	-1.3	0.04612	23.93	Unif	Restricted_and_Full
GFGFVTFENSADADR-G3-GU	db|PROT01|FOX1_RRM1	sarnowsc_D1903_041.c.17771.17771.2	sarnowsc_D1903_041.c.17784.17784.2	159	669.083	GU	Natural	GU Natural	2300.8	2300.8	1151.41	2	-1.7	0.03016	23.92	Unif	Restricted_and_Full
GFGFVTFENSADADR-F4-GU	db|PROT01|FOX1_RRM1	sarnowsc_D1903_041.c.29806.29806.2	sarnowsc_D1903_041.c.29751.29751.2	160	589.117	GU	Natural_-HPO3	GU Natural_-HPO3/AU Natural_-HPO2	2220.84	2220.83	1111.42	2	-2.2	0.0499	23.91	Unif	Full_Only
LHVSNIPFR-H2-AU	db|PROT01|FOX1_RRM1	sarnowsc_D1903_044.c.17220.17220.2	sarnowsc_D1903_044.c.17265.17265.2	120	653.088	AU	Natural	AU Natural	1734.69	1734.69	868.353	2	-0.6	0.07031	23.9	Unif	Restricted_and_Full
GFGFVTFENSADADR-N9-AGUU	db|PROT01|FOX1_RRM1	sarnowsc_D1903_041.c.15528.15528.2	sarnowsc_D1903_041.c.15482.15482.2	165	1242.2	AGUU	Natural_-HPO3+H2O	AGUU Natural_-HPO3+H2O	2873.93	2873.92	1437.97	2	-2.6	0.02212	23.9	Unif	Full_Only
GFGFVTFENSADADR-V5-AGUU	db|PROT01|FOX1_RRM1	sarnowsc_D1903_043.c.17654.17654.4	sarnowsc_D1903_043.c.17945.17945.4	161	1242.2	AGUU	Natural_-HPO3+H2O	AGUU Natural_-HPO3+H2O	2873.93	2873.92	719.487	4	-3.1	0.03857	23.9	Unif	Full_Only
LHVSNIPFRFRDPDLR-R9-CGU	db|PROT01|FOX1_RRM1	sarnowsc_D1903_043.c.16215.16215.3	sarnowsc_D1903_043.c.16188.16188.3	127	972.109	CGU	Natural_-H2	CGU Natural_-H2	2953.17	2953.17	985.398	3	-1.3	0.04826	23.9	Unif	Full_Only
GFGFVTFENSADADR-V5-CG	db|PROT01|FOX1_RRM1	sarnowsc_D1903_043.c.13006.13006.3	sarnowsc_D1903_043.c.13789.13789.3	161	668.099	CG	Natural	CG Natural	2299.82	2299.82	767.613	3	-2	0.038	23.9	Unif	Restricted_and_Full
GFGFVTFENSADADR-F4-GUU	db|PROT01|FOX1_RRM1	sarnowsc_D1903_041.c.17144.17144.3	sarnowsc_D1903_041.c.17601.17601.3	160	895.142	GUU	Natural_-HPO3	GUU Natural_-HPO3	2526.86	2526.86	843.294	3	-2.3	0.03438	23.89	Unif	Full_Only
GFGFVTFENSADADR-V5-AGUU	db|PROT01|FOX1_RRM1	sarnowsc_D1903_044.c.19126.19126.4	sarnowsc_D1903_044.c.18760.18760.4	161	1242.2	AGUU	Natural_-HPO3+H2O	AGUU Natural_-HPO3+H2O	2873.93	2873.92	719.488	4	-2.5	0.03239	23.89	Unif	Full_Only
RLHVSNIPFR-R10-CG	db|PROT01|FOX1_RRM1	sarnowsc_D1903_043.c.02509.02509.4	sarnowsc_D1903_043.c.03020.03020.4	127	668.099	CG	Natural	CG Natural	1905.8	1905.8	477.458	4	-2.4	0.03153	23.88	Unif	Restricted_and_Full
GFGFVTFENSADADR-F4-GU	db|PROT01|FOX1_RRM1	sarnowsc_D1903_044.c.18418.18418.3	sarnowsc_D1903_044.c.18489.18489.3	160	669.083	GU	Natural	GU Natural	2300.8	2300.8	767.942	3	-1.6	0.043	23.87	Unif	Restricted_and_Full
LHVSNIPFR-F8-GU	db|PROT01|FOX1_RRM1	sarnowsc_D1903_044.c.10681.10681.2	sarnowsc_D1903_044.c.10733.10733.2	126	669.083	GU	Natural	GU Natural	1750.69	1750.68	876.35	2	-1	0.06203	23.87	Unif	Restricted_and_Full
GFGFVTFENSADADR-F4-AGUU	db|PROT01|FOX1_RRM1	sarnowsc_D1903_044.c.30873.30873.3	sarnowsc_D1903_044.c.30987.30987.3	160	1224.19	AGUU	Natural_-HPO3	AGUU Natural_-HPO3	2855.92	2855.91	952.979	3	-1.4	0.04109	23.85	Unif	Full_Only
GFGFVTFENSADADR-V5-AGUU	db|PROT01|FOX1_RRM1	sarnowsc_D1903_044.c.25178.25178.3	sarnowsc_D1903_044.c.24823.24823.3	161	1224.19	AGUU	Natural_-HPO3	AGUU Natural_-HPO3	2855.92	2855.91	952.977	3	-3.1	0.04501	23.85	Unif	Full_Only
LHVSNIPFRFRDPDLR-F8-G	db|PROT01|FOX1_RRM1	sarnowsc_D1903_040.c.08867.08867.5	sarnowsc_D1903_040.c.08339.08339.5	126	363.058	G	Natural	G Natural	2344.12	2344.11	469.831	5	-3.5	0.03156	23.85	Unif	Restricted_and_Full
GFGFVTFENSADADR-T6-CG	db|PROT01|FOX1_RRM1	sarnowsc_D1903_041.c.10245.10245.3	sarnowsc_D1903_041.c.10283.10283.3	162	606.144	CG	Natural_-HPO3+H2O	CG Natural_-HPO3+H2O	2237.87	2237.86	746.962	3	-1.7	0.05843	23.84	Unif	Full_Only
GFGFVTFENSADADR-V5-GU	db|PROT01|FOX1_RRM1	sarnowsc_D1903_043.c.29724.29724.3	sarnowsc_D1903_043.c.29908.29908.3	161	607.128	GU	Natural_-HPO3+H2O	GU Natural_-HPO3+H2O	2238.85	2238.85	747.29	3	-1.7	0.06926	23.84	Unif	Full_Only
GFGFVTFENSADADR-F4-GU	db|PROT01|FOX1_RRM1	sarnowsc_D1903_040.c.18618.18618.3	sarnowsc_D1903_040.c.18412.18412.3	160	589.117	GU	Natural_-HPO3	GU Natural_-HPO3/AU Natural_-HPO2	2220.84	2220.83	741.286	3	-2.1	0.06799	23.84	Unif	Full_Only
GFGFVTFENSADADR-F4-AGUU	db|PROT01|FOX1_RRM1	sarnowsc_D1903_043.c.23854.23854.3	sarnowsc_D1903_043.c.23992.23992.3	160	1224.19	AGUU	Natural_-HPO3	AGUU Natural_-HPO3	2855.92	2855.91	952.977	3	-3.4	0.03466	23.84	Unif	Full_Only
LHVSNIPFRFRDPDLR-P7-GU	db|PROT01|FOX1_RRM1	sarnowsc_D1903_041.c.18124.18124.4	sarnowsc_D1903_041.c.18072.18072.4	125	651.073	GU	Natural_-H2O	GU Natural_-H2O/AU Natural_-H2	2632.14	2632.13	659.041	4	-2.4	0.03682	23.82	Unif	Restricted_and_Full
GFGFVTFENSADADR-F2-GU	db|PROT01|FOX1_RRM1	sarnowsc_D1903_043.c.31049.31049.3	sarnowsc_D1903_043.c.31053.31053.3	158	607.128	GU	Natural_-HPO3+H2O	GU Natural_-HPO3+H2O	2238.85	2238.84	747.289	3	-2.4	0.09896	23.81	Unif	Full_Only
LHVSNIPFR-P7-GU	db|PROT01|FOX1_RRM1	sarnowsc_D1903_044.c.09106.09106.2	sarnowsc_D1903_044.c.09017.09017.2	125	667.068	GU	Natural_-H2	GU Natural_-H2	1748.67	1748.67	875.341	2	-2.1	0.05556	23.81	Unif	Full_Only
LHVSNIPFR-I6-G	db|PROT01|FOX1_RRM1	sarnowsc_D1903_040.c.06505.06505.3	sarnowsc_D1903_040.c.06406.06406.3	124	361.042	G	Natural_-H2	G Natural_-H2	1442.65	1442.64	481.888	3	-3.7	0.02941	23.8	Unif	Full_Only
GFGFVTFENSADADR-T6-GUU	db|PROT01|FOX1_RRM1	sarnowsc_D1903_041.c.16856.16856.2	sarnowsc_D1903_041.c.16533.16533.2	162	913.153	GUU	Natural_-HPO3+H2O	GUU Natural_-HPO3+H2O	2544.87	2544.87	1273.44	2	-1.7	0.00425	23.8	Unif	Full_Only
GFGFVTFENSADADRAR-F4-GUU	db|PROT01|FOX1_RRM1	sarnowsc_D1903_043.c.14482.14482.3	sarnowsc_D1903_043.c.14307.14307.3	160	895.142	GUU	Natural_-HPO3	GUU Natural_-HPO3	2754	2754	919.007	3	-1.7	0.02029	23.79	Unif	Full_Only
GFGFVTFENSADADR-F4-AGUU	db|PROT01|FOX1_RRM1	sarnowsc_D1903_044.c.26847.26847.3	sarnowsc_D1903_044.c.26866.26866.3	160	1224.19	AGUU	Natural_-HPO3	AGUU Natural_-HPO3	2855.92	2855.91	952.979	3	-0.9	0.02781	23.78	Unif	Full_Only
GFGFVTFENSADADR-G3-GU	db|PROT01|FOX1_RRM1	sarnowsc_D1903_044.c.29574.29574.3	sarnowsc_D1903_044.c.29384.29384.3	159	589.117	GU	Natural_-HPO3	GU Natural_-HPO3/AU Natural_-HPO2	2220.84	2220.83	741.286	3	-2	0.05816	23.78	Unif	Full_Only
LHVSNIPFRFRDPDLR-R9-CG	db|PROT01|FOX1_RRM1	sarnowsc_D1903_043.c.14449.14449.3	sarnowsc_D1903_043.c.14355.14355.3	127	650.089	CG	Natural_-H2O	CG Natural_-H2O/AC Natural_-H2	2631.15	2631.15	878.057	3	-2.1	0.04529	23.77	Unif	Restricted_and_Full
LHVSNIPFRFRDPDLR-R9-CGU	db|PROT01|FOX1_RRM1	sarnowsc_D1903_041.c.13183.13183.3	sarnowsc_D1903_041.c.13111.13111.3	127	972.109	CGU	Natural_-H2	CGU Natural_-H2	2953.17	2953.17	985.398	3	-1.4	0.03765	23.75	Unif	Full_Only
GFGFVTFENSADADR-F4-GU	db|PROT01|FOX1_RRM1	sarnowsc_D1903_044.c.18838.18838.2	sarnowsc_D1903_044.c.18614.18614.2	160	589.117	GU	Natural_-HPO3	GU Natural_-HPO3/AU Natural_-HPO2	2220.84	2220.83	1111.42	2	-3.4	0.0377	23.75	Unif	Full_Only
GFGFVTFENSADADR-V5-GUU	db|PROT01|FOX1_RRM1	sarnowsc_D1903_040.c.16956.16956.3	sarnowsc_D1903_040.c.17210.17210.3	161	913.153	GUU	Natural_-HPO3+H2O	GUU Natural_-HPO3+H2O	2544.87	2544.87	849.297	3	-2.5	0.03252	23.75	Unif	Full_Only
LHVSNIPFR-F8-GU	db|PROT01|FOX1_RRM1	sarnowsc_D1903_041.c.16521.16521.3	sarnowsc_D1903_041.c.16065.16065.3	126	667.068	GU	Natural_-H2	GU Natural_-H2	1748.67	1748.67	583.897	3	-2.2	0.05	23.75	Unif	Full_Only
GFGFVTFENSADADR-F2-CG	db|PROT01|FOX1_RRM1	sarnowsc_D1903_040.c.14042.14042.3	sarnowsc_D1903_040.c.13756.13756.3	158	668.099	CG	Natural	CG Natural	2299.82	2299.81	767.612	3	-4.3	0.04016	23.72	Unif	Restricted_and_Full
GFGFVTFENSADADR-V5-AGUU	db|PROT01|FOX1_RRM1	sarnowsc_D1903_043.c.17947.17947.4	sarnowsc_D1903_043.c.17583.17583.4	161	1242.2	AGUU	Natural_-HPO3+H2O	AGUU Natural_-HPO3+H2O	2873.93	2873.92	719.488	4	-2.4	0.04389	23.7	Unif	Full_Only
GFGFVTFENSADADR-F4-GU	db|PROT01|FOX1_RRM1	sarnowsc_D1903_043.c.30827.30827.2	sarnowsc_D1903_043.c.30900.30900.2	160	589.117	GU	Natural_-HPO3	GU Natural_-HPO3/AU Natural_-HPO2	2220.84	2220.83	1111.42	2	-2.3	0.05495	23.7	Unif	Full_Only
LHVSNIPFRFR-R9-CGU	db|PROT01|FOX1_RRM1	sarnowsc_D1903_044.c.09032.09032.3	sarnowsc_D1903_044.c.08992.08992.3	127	974.125	CGU	Natural	CGU Natural	2358.9	2358.89	787.305	3	-2.6	0.02196	23.69	Unif	Restricted_and_Full
GFGFVTFENSADADR-V5-GU	db|PROT01|FOX1_RRM1	sarnowsc_D1903_043.c.12409.12409.3	sarnowsc_D1903_043.c.12769.12769.3	161	607.128	GU	Natural_-HPO3+H2O	GU Natural_-HPO3+H2O	2238.85	2238.84	747.289	3	-2.3	0.04704	23.69	Unif	Full_Only
RLHVSNIPFR-P8-CG	db|PROT01|FOX1_RRM1	sarnowsc_D1903_040.c.03696.03696.4	sarnowsc_D1903_040.c.03685.03685.4	125	666.084	CG	Natural_-H2	CG Natural_-H2	1903.79	1903.78	476.954	4	-1.9	0.03366	23.68	Unif	Full_Only
RLHVSNIPFR-P8-GU	db|PROT01|FOX1_RRM1	sarnowsc_D1903_041.c.11873.11873.3	sarnowsc_D1903_041.c.12178.12178.3	125	649.057	GU	Natural_-H4O	GU Natural_-H4O	1886.76	1886.75	629.926	3	-3.9	0.04456	23.67	Unif	Full_Only
GSKGFGFVTFENSADADRAR-F7-GU	db|PROT01|FOX1_RRM1	sarnowsc_D1903_043.c.10977.10977.3	sarnowsc_D1903_043.c.11001.11001.3	160	589.117	GU	Natural_-HPO3	GU Natural_-HPO3/AU Natural_-HPO2	2720.13	2720.12	907.714	3	-2.1	0.02561	23.66	Unif	Full_Only
GFGFVTFENSADADR-F4-GU	db|PROT01|FOX1_RRM1	sarnowsc_D1903_044.c.14642.14642.2	sarnowsc_D1903_044.c.15321.15321.2	160	587.101	GU	Natural_-H3PO3	GU Natural_-H3PO3	2218.82	2218.82	1110.42	2	-2.2	0.06402	23.65	Unif	Full_Only
GFGFVTFENSADADR-F4-GUU	db|PROT01|FOX1_RRM1	sarnowsc_D1903_041.c.18165.18165.2	sarnowsc_D1903_041.c.17550.17550.2	160	895.142	GUU	Natural_-HPO3	GUU Natural_-HPO3	2526.86	2526.86	1264.44	2	-2.7	0.02849	23.65	Unif	Full_Only
RLHVSNIPFR-F9-G	db|PROT01|FOX1_RRM1	sarnowsc_D1903_043.c.02122.02122.4	sarnowsc_D1903_043.c.02079.02079.4	126	363.058	G	Natural	G Natural	1600.76	1600.76	401.197	4	-3	0.04303	23.65	Unif	Restricted_and_Full
GFGFVTFENSADADR-F4-G	db|PROT01|FOX1_RRM1	sarnowsc_D1903_044.c.14056.14056.2	sarnowsc_D1903_044.c.13355.13355.2	160	363.058	G	Natural	G Natural	1994.78	1994.77	998.395	2	-2.5	0.07885	23.65	Unif	Restricted_and_Full
GFGFVTFENSADADR-F4-AGUU	db|PROT01|FOX1_RRM1	sarnowsc_D1903_043.c.27480.27480.3	sarnowsc_D1903_043.c.27391.27391.3	160	1224.19	AGUU	Natural_-HPO3	AGUU Natural_-HPO3	2855.92	2855.91	952.978	3	-2.1	0.05159	23.64	Unif	Full_Only
GFGFVTFENSADADR-V5-GU	db|PROT01|FOX1_RRM1	sarnowsc_D1903_043.c.15936.15936.3	sarnowsc_D1903_043.c.15877.15877.3	161	607.128	GU	Natural_-HPO3+H2O	GU Natural_-HPO3+H2O	2238.85	2238.85	747.29	3	-1.4	0.04246	23.64	Unif	Full_Only
GFGFVTFENSADADR-V5-GUU	db|PROT01|FOX1_RRM1	sarnowsc_D1903_044.c.17861.17861.2	sarnowsc_D1903_044.c.17952.17952.2	161	913.153	GUU	Natural_-HPO3+H2O	GUU Natural_-HPO3+H2O	2544.87	2544.87	1273.44	2	-0.9	0.00476	23.63	Unif	Full_Only
GFGFVTFENSADADR-V5-AGUU	db|PROT01|FOX1_RRM1	sarnowsc_D1903_040.c.22873.22873.3	sarnowsc_D1903_040.c.22719.22719.3	161	1224.19	AGUU	Natural_-HPO3	AGUU Natural_-HPO3	2855.92	2855.91	952.977	3	-3.1	0.04235	23.6	Unif	Full_Only
GFGFVTFENSADADR-G3-GU	db|PROT01|FOX1_RRM1	sarnowsc_D1903_044.c.17282.17282.2	sarnowsc_D1903_044.c.16925.16925.2	159	589.117	GU	Natural_-HPO3	GU Natural_-HPO3/AU Natural_-HPO2	2220.84	2220.84	1111.43	2	-0.5	0.06527	23.6	Unif	Full_Only
GSKGFGFVTFENSADADR-E11-GU	db|PROT01|FOX1_RRM1	sarnowsc_D1903_043.c.08859.08859.4	sarnowsc_D1903_043.c.09207.09207.4	164	607.128	GU	Natural_-HPO3+H2O	GU Natural_-HPO3+H2O	2511	2510.99	628.755	4	-3.5	0.03926	23.58	Unif	Full_Only
GFGFVTFENSADADR-V5-AGUU	db|PROT01|FOX1_RRM1	sarnowsc_D1903_040.c.27026.27026.3	sarnowsc_D1903_040.c.27013.27013.3	161	1224.19	AGUU	Natural_-HPO3	AGUU Natural_-HPO3	2855.92	2855.91	952.977	3	-3.2	0.02909	23.58	Unif	Full_Only
GFGFVTFENSADADR-F4-AGUU	db|PROT01|FOX1_RRM1	sarnowsc_D1903_041.c.30099.30099.3	sarnowsc_D1903_041.c.30102.30102.3	160	1224.19	AGUU	Natural_-HPO3	AGUU Natural_-HPO3	2855.92	2855.91	952.979	3	-1.3	0.06576	23.55	Unif	Full_Only
LHVSNIPFR-R9-GU	db|PROT01|FOX1_RRM1	sarnowsc_D1903_040.c.08027.08027.2	sarnowsc_D1903_040.c.07612.07612.2	127	667.068	GU	Natural_-H2	GU Natural_-H2	1748.67	1748.67	875.342	2	-1.4	0.06584	23.55	Unif	Full_Only
RLHVSNIPFR-P8-CG	db|PROT01|FOX1_RRM1	sarnowsc_D1903_043.c.05223.05223.4	sarnowsc_D1903_043.c.05364.05364.4	125	666.084	CG	Natural_-H2	CG Natural_-H2	1903.79	1903.78	476.953	4	-2.9	0.03884	23.55	Unif	Full_Only
LHVSNIPFRFRDPDLR-R9-GU	db|PROT01|FOX1_RRM1	sarnowsc_D1903_040.c.12923.12923.4	sarnowsc_D1903_040.c.12460.12460.4	127	667.068	GU	Natural_-H2	GU Natural_-H2	2648.13	2648.13	663.04	4	-0.8	0.05355	23.54	Unif	Full_Only
LHVSNIPFR-S4-CG	db|PROT01|FOX1_RRM1	sarnowsc_D1903_041.c.15041.15041.3	sarnowsc_D1903_041.c.15080.15080.3	122	666.084	CG	Natural_-H2	CG Natural_-H2	1747.69	1747.68	583.568	3	-3.1	0.02461	23.53	Unif	Full_Only
GFGFVTFENSADADR-F4-AGUU	db|PROT01|FOX1_RRM1	sarnowsc_D1903_041.c.27504.27504.3	sarnowsc_D1903_041.c.27592.27592.3	160	1224.19	AGUU	Natural_-HPO3	AGUU Natural_-HPO3	2855.92	2855.91	952.977	3	-3.6	0.0448	23.53	Unif	Full_Only
GSKGFGFVTFENSADADR-E11-GU	db|PROT01|FOX1_RRM1	sarnowsc_D1903_041.c.09063.09063.4	sarnowsc_D1903_041.c.09005.09005.4	164	607.128	GU	Natural_-HPO3+H2O	GU Natural_-HPO3+H2O	2511	2510.99	628.755	4	-3	0.03124	23.53	Unif	Full_Only
GFGFVTFENSADADR-F2-CG	db|PROT01|FOX1_RRM1	sarnowsc_D1903_044.c.14326.14326.2	sarnowsc_D1903_044.c.14480.14480.2	158	666.084	CG	Natural_-H2	CG Natural_-H2	2297.81	2297.8	1149.91	2	-1.6	0.06248	23.53	Unif	Full_Only
LHVSNIPFR-P7-GU	db|PROT01|FOX1_RRM1	sarnowsc_D1903_044.c.16769.16769.3	sarnowsc_D1903_044.c.16762.16762.3	125	667.068	GU	Natural_-H2	GU Natural_-H2	1748.67	1748.67	583.896	3	-3.3	0.06877	23.52	Unif	Full_Only
RLHVSNIPFRFR-F11-CGU	db|PROT01|FOX1_RRM1	sarnowsc_D1903_040.c.07005.07005.4	sarnowsc_D1903_040.c.06646.06646.4	128	974.125	CGU	Natural	CGU Natural	2515	2514.99	629.756	4	-2.1	0.01105	23.51	Unif	Restricted_and_Full
GFGFVTFENSADADR-F2-AGU	db|PROT01|FOX1_RRM1	sarnowsc_D1903_044.c.15700.15700.3	sarnowsc_D1903_044.c.15154.15154.3	158	936.18	AGU	Natural_-HPO3+H2O	AGU Natural_-HPO3+H2O	2567.9	2567.9	856.975	3	-0.2	0.04134	23.51	Unif	Full_Only
GSKGFGFVTFENSADADR-G4-G	db|PROT01|FOX1_RRM1	sarnowsc_D1903_044.c.09539.09539.3	sarnowsc_D1903_044.c.09450.09450.3	157	363.058	G	Natural	G Natural	2266.93	2266.92	756.649	3	-2.3	0.0319	23.51	Unif	Restricted_and_Full
GFGFVTFENSADADR-F4-GU	db|PROT01|FOX1_RRM1	sarnowsc_D1903_043.c.30707.30707.3	sarnowsc_D1903_043.c.30586.30586.3	160	589.117	GU	Natural_-HPO3	GU Natural_-HPO3/AU Natural_-HPO2	2220.84	2220.84	741.286	3	-1.4	0.0387	23.5	Unif	Full_Only
GFGFVTFENSADADR-F2-CG	db|PROT01|FOX1_RRM1	sarnowsc_D1903_044.c.10512.10512.3	sarnowsc_D1903_044.c.10539.10539.3	158	606.144	CG	Natural_-HPO3+H2O	CG Natural_-HPO3+H2O	2237.87	2237.86	746.962	3	-1.3	0.06428	23.5	Unif	Full_Only
GFGFVTFENSADADR-G3-GU	db|PROT01|FOX1_RRM1	sarnowsc_D1903_041.c.13968.13968.2	sarnowsc_D1903_041.c.13765.13765.2	159	587.101	GU	Natural_-H3PO3	GU Natural_-H3PO3	2218.82	2218.82	1110.42	2	-2.2	0.03403	23.5	Unif	Full_Only
GFGFVTFENSADADR-F4-GU	db|PROT01|FOX1_RRM1	sarnowsc_D1903_041.c.28972.28972.3	sarnowsc_D1903_041.c.28975.28975.3	160	589.117	GU	Natural_-HPO3	GU Natural_-HPO3/AU Natural_-HPO2	2220.84	2220.83	741.284	3	-4	0.09246	23.5	Unif	Full_Only
RLHVSNIPFR-I7-GU	db|PROT01|FOX1_RRM1	sarnowsc_D1903_044.c.13500.13500.3	sarnowsc_D1903_044.c.14205.14205.3	124	669.083	GU	Natural	GU Natural	1906.79	1906.79	636.603	3	-0.4	0.06496	23.49	Unif	Restricted_and_Full
GFGFVTFENSADADR-F2-GU	db|PROT01|FOX1_RRM1	sarnowsc_D1903_040.c.20275.20275.3	sarnowsc_D1903_040.c.20289.20289.3	158	589.117	GU	Natural_-HPO3	GU Natural_-HPO3/AU Natural_-HPO2	2220.84	2220.83	741.285	3	-3.1	0.05646	23.47	Unif	Full_Only
LHVSNIPFRFRDPDLR-F8-G	db|PROT01|FOX1_RRM1	sarnowsc_D1903_040.c.08371.08371.2	sarnowsc_D1903_040.c.08358.08358.2	126	363.058	G	Natural	G Natural	2344.12	2344.11	1173.06	2	-3.6	0.03848	23.47	Unif	Restricted_and_Full
LHVSNIPFR-I6-G	db|PROT01|FOX1_RRM1	sarnowsc_D1903_040.c.03683.03683.3	sarnowsc_D1903_040.c.03302.03302.3	124	363.058	G	Natural	G Natural	1444.66	1444.66	482.56	3	-2.3	0.03291	23.47	Unif	Restricted_and_Full
LHVSNIPFRFRDPDLR-R9-GU	db|PROT01|FOX1_RRM1	sarnowsc_D1903_044.c.14568.14568.3	sarnowsc_D1903_044.c.14558.14558.3	127	667.068	GU	Natural_-H2	GU Natural_-H2	2648.13	2648.13	883.718	3	-0.5	0.0582	23.46	Unif	Full_Only
LHVSNIPFRFRDPDLR-P7-GU	db|PROT01|FOX1_RRM1	sarnowsc_D1903_040.c.14599.14599.4	sarnowsc_D1903_040.c.14267.14267.4	125	669.083	GU	Natural	GU Natural	2650.15	2650.14	663.543	4	-2.4	0.04774	23.45	Unif	Restricted_and_Full
LHVSNIPFR-P7-GU	db|PROT01|FOX1_RRM1	sarnowsc_D1903_044.c.06546.06546.3	sarnowsc_D1903_044.c.06428.06428.3	125	669.083	GU	Natural	GU Natural	1750.69	1750.68	584.569	3	-2	0.05567	23.45	Unif	Restricted_and_Full
GFGFVTFENSADADR-T6-GU	db|PROT01|FOX1_RRM1	sarnowsc_D1903_044.c.31779.31779.3	sarnowsc_D1903_044.c.31951.31951.3	162	607.128	GU	Natural_-HPO3+H2O	GU Natural_-HPO3+H2O	2238.85	2238.85	747.29	3	-0.6	0.09023	23.44	Unif	Full_Only
GFGFVTFENSADADR-F4-AGUU	db|PROT01|FOX1_RRM1	sarnowsc_D1903_043.c.27062.27062.3	sarnowsc_D1903_043.c.27217.27217.3	160	1224.19	AGUU	Natural_-HPO3	AGUU Natural_-HPO3	2855.92	2855.92	952.98	3	-0.4	0.0477	23.44	Unif	Full_Only
GSKGFGFVTFENSADADR-F5-GU	db|PROT01|FOX1_RRM1	sarnowsc_D1903_041.c.09557.09557.2	sarnowsc_D1903_041.c.09547.09547.2	158	589.117	GU	Natural_-HPO3	GU Natural_-HPO3/AU Natural_-HPO2	2492.99	2492.98	1247.5	2	-2.4	0.00783	23.44	Unif	Full_Only
GFGFVTFENSADADR-V5-CG	db|PROT01|FOX1_RRM1	sarnowsc_D1903_044.c.13151.13151.3	sarnowsc_D1903_044.c.13623.13623.3	161	668.099	CG	Natural	CG Natural	2299.82	2299.82	767.613	3	-2.5	0.03135	23.42	Unif	Restricted_and_Full
LHVSNIPFRFRDPDLR-R9-CG	db|PROT01|FOX1_RRM1	sarnowsc_D1903_041.c.10517.10517.3	sarnowsc_D1903_041.c.10978.10978.3	127	666.084	CG	Natural_-H2	CG Natural_-H2	2647.15	2647.14	883.389	3	-2.2	0.03917	23.42	Unif	Full_Only
GFGFVTFENSADADR-F4-G	db|PROT01|FOX1_RRM1	sarnowsc_D1903_044.c.14830.14830.2	sarnowsc_D1903_044.c.15600.15600.2	160	363.058	G	Natural	G Natural	1994.78	1994.78	998.396	2	-2.1	0.04567	23.42	Unif	Restricted_and_Full
RLHVSNIPFR-P8-CGU	db|PROT01|FOX1_RRM1	sarnowsc_D1903_041.c.06627.06627.4	sarnowsc_D1903_041.c.06459.06459.4	125	972.109	CGU	Natural_-H2	CGU Natural_-H2	2209.81	2209.81	553.459	4	-3.6	0.01817	23.42	Unif	Full_Only
RLHVSNIPFR-N6-GU	db|PROT01|FOX1_RRM1	sarnowsc_D1903_040.c.12364.12364.3	sarnowsc_D1903_040.c.11916.11916.3	123	667.068	GU	Natural_-H2	GU Natural_-H2	1904.77	1904.77	635.93	3	-3	0.03166	23.41	Unif	Full_Only
GFGFVTFENSADADR-G3-GU	db|PROT01|FOX1_RRM1	sarnowsc_D1903_044.c.22290.22290.3	sarnowsc_D1903_044.c.22217.22217.3	159	587.101	GU	Natural_-H3PO3	GU Natural_-H3PO3	2218.82	2218.82	740.614	3	-1.6	0.02368	23.4	Unif	Full_Only
GFGFVTFENSADADR-V5-GUU	db|PROT01|FOX1_RRM1	sarnowsc_D1903_043.c.30890.30890.3	sarnowsc_D1903_043.c.30819.30819.3	161	895.142	GUU	Natural_-HPO3	GUU Natural_-HPO3	2526.86	2526.86	843.295	3	-0.4	0.07555	23.4	Unif	Full_Only
GSKGFGFVTFENSADADR-G6-GU	db|PROT01|FOX1_RRM1	sarnowsc_D1903_040.c.10620.10620.3	sarnowsc_D1903_040.c.10597.10597.3	159	587.101	GU	Natural_-H3PO3	GU Natural_-H3PO3	2490.97	2490.97	831.33	3	-1.9	0.03351	23.4	Unif	Full_Only
LHVSNIPFRFRDPDLR-F10-GUU	db|PROT01|FOX1_RRM1	sarnowsc_D1903_043.c.14248.14248.3	sarnowsc_D1903_043.c.14021.14021.3	128	975.109	GUU	Natural	GUU Natural	2956.17	2956.16	986.396	3	-3.2	0.05	23.39	Unif	Restricted_and_Full
GFGFVTFENSADADR-V5-GU	db|PROT01|FOX1_RRM1	sarnowsc_D1903_040.c.29479.29479.3	sarnowsc_D1903_040.c.29599.29599.3	161	589.117	GU	Natural_-HPO3	GU Natural_-HPO3/AU Natural_-HPO2	2220.84	2220.83	741.285	3	-2.8	0.04282	23.39	Unif	Full_Only
LHVSNIPFRFRDPDLR-R9-GU	db|PROT01|FOX1_RRM1	sarnowsc_D1903_044.c.15112.15112.3	sarnowsc_D1903_044.c.15062.15062.3	127	651.073	GU	Natural_-H2O	GU Natural_-H2O/AU Natural_-H2	2632.14	2632.14	878.386	3	-0.8	0.06578	23.39	Unif	Restricted_and_Full
LHVSNIPFR-I6-GU	db|PROT01|FOX1_RRM1	sarnowsc_D1903_040.c.16995.16995.3	sarnowsc_D1903_040.c.17035.17035.3	124	667.068	GU	Natural_-H2	GU Natural_-H2	1748.67	1748.67	583.897	3	-2.7	0.06866	23.38	Unif	Full_Only
LHVSNIPFRFRDPDLR-R9-CGU	db|PROT01|FOX1_RRM1	sarnowsc_D1903_040.c.13792.13792.3	sarnowsc_D1903_040.c.13076.13076.3	127	972.109	CGU	Natural_-H2	CGU Natural_-H2	2953.17	2953.16	985.395	3	-3.7	0.04546	23.38	Unif	Full_Only
GFGFVTFENSADADR-V5-AGUU	db|PROT01|FOX1_RRM1	sarnowsc_D1903_044.c.21212.21212.3	sarnowsc_D1903_044.c.21019.21019.3	161	1224.19	AGUU	Natural_-HPO3	AGUU Natural_-HPO3	2855.92	2855.9	952.976	3	-4.7	0.0355	23.37	Unif	Full_Only
GSKGFGFVTFENSADADR-F7-GU	db|PROT01|FOX1_RRM1	sarnowsc_D1903_044.c.14317.14317.2	sarnowsc_D1903_044.c.14327.14327.2	160	589.117	GU	Natural_-HPO3	GU Natural_-HPO3/AU Natural_-HPO2	2492.99	2492.98	1247.5	2	-1.4	0.03388	23.35	Unif	Full_Only
GFGFVTFENSADADR-F4-AGUU	db|PROT01|FOX1_RRM1	sarnowsc_D1903_041.c.22025.22025.3	sarnowsc_D1903_041.c.22147.22147.3	160	1224.19	AGUU	Natural_-HPO3	AGUU Natural_-HPO3	2855.92	2855.91	952.977	3	-3.1	0.03511	23.35	Unif	Full_Only
GFGFVTFENSADADR-G3-GU	db|PROT01|FOX1_RRM1	sarnowsc_D1903_040.c.12736.12736.3	sarnowsc_D1903_040.c.13036.13036.3	159	607.128	GU	Natural_-HPO3+H2O	GU Natural_-HPO3+H2O	2238.85	2238.84	747.289	3	-1.9	0.04244	23.35	Unif	Full_Only
GFGFVTFENSADADR-F4-GU	db|PROT01|FOX1_RRM1	sarnowsc_D1903_041.c.12666.12666.2	sarnowsc_D1903_041.c.12655.12655.2	160	589.117	GU	Natural_-HPO3	GU Natural_-HPO3/AU Natural_-HPO2	2220.84	2220.84	1111.43	2	-0.4	0.02337	23.33	Unif	Full_Only
GFGFVTFENSADADR-V5-AGUU	db|PROT01|FOX1_RRM1	sarnowsc_D1903_043.c.17837.17837.2	sarnowsc_D1903_043.c.17330.17330.2	161	1242.2	AGUU	Natural_-HPO3+H2O	AGUU Natural_-HPO3+H2O	2873.93	2873.92	1437.97	2	-1.8	0.02519	23.32	Unif	Full_Only
GFGFVTFENSADADR-G1-GU	db|PROT01|FOX1_RRM1	sarnowsc_D1903_044.c.30676.30676.3	sarnowsc_D1903_044.c.30507.30507.3	157	589.117	GU	Natural_-HPO3	GU Natural_-HPO3/AU Natural_-HPO2	2220.84	2220.84	741.287	3	-0.2	0.07328	23.32	Unif	Full_Only
GFGFVTFENSADADR-G3-GU	db|PROT01|FOX1_RRM1	sarnowsc_D1903_043.c.17281.17281.2	sarnowsc_D1903_043.c.16996.16996.2	159	669.083	GU	Natural	GU Natural	2300.8	2300.8	1151.41	2	-2	0.03402	23.3	Unif	Restricted_and_Full
RLHVSNIPFR-I7-GU	db|PROT01|FOX1_RRM1	sarnowsc_D1903_043.c.11976.11976.3	sarnowsc_D1903_043.c.11540.11540.3	124	667.068	GU	Natural_-H2	GU Natural_-H2	1904.77	1904.77	635.93	3	-2.8	0.04198	23.3	Unif	Full_Only
GFGFVTFENSADADR-F4-GU	db|PROT01|FOX1_RRM1	sarnowsc_D1903_040.c.12947.12947.3	sarnowsc_D1903_040.c.13425.13425.3	160	589.117	GU	Natural_-HPO3	GU Natural_-HPO3/AU Natural_-HPO2	2220.84	2220.83	741.286	3	-2	0.05137	23.3	Unif	Full_Only
GFGFVTFENSADADR-T6-GU	db|PROT01|FOX1_RRM1	sarnowsc_D1903_041.c.28932.28932.3	sarnowsc_D1903_041.c.29031.29031.3	162	607.128	GU	Natural_-HPO3+H2O	GU Natural_-HPO3+H2O	2238.85	2238.84	747.289	3	-2	0.10956	23.29	Unif	Full_Only
GFGFVTFENSADADR-F2-AGUU	db|PROT01|FOX1_RRM1	sarnowsc_D1903_040.c.17805.17805.4	sarnowsc_D1903_040.c.17793.17793.4	158	1242.2	AGUU	Natural_-HPO3+H2O	AGUU Natural_-HPO3+H2O	2873.93	2873.92	719.488	4	-2.1	0.03198	23.29	Unif	Full_Only
GFGFVTFENSADADR-V5-AGUU	db|PROT01|FOX1_RRM1	sarnowsc_D1903_043.c.15630.15630.3	sarnowsc_D1903_043.c.16030.16030.3	161	1242.2	AGUU	Natural_-HPO3+H2O	AGUU Natural_-HPO3+H2O	2873.93	2873.92	958.982	3	-1.1	0.02101	23.28	Unif	Full_Only
LHVSNIPFR-I6-CGU	db|PROT01|FOX1_RRM1	sarnowsc_D1903_044.c.08702.08702.3	sarnowsc_D1903_044.c.08305.08305.3	124	972.109	CGU	Natural_-H2	CGU Natural_-H2	2053.71	2053.71	685.577	3	-2.1	0.04769	23.28	Unif	Full_Only
LHVSNIPFR-I6-G	db|PROT01|FOX1_RRM1	sarnowsc_D1903_044.c.03776.03776.3	sarnowsc_D1903_044.c.03373.03373.3	124	363.058	G	Natural	G Natural	1444.66	1444.66	482.561	3	-2	0.03065	23.27	Unif	Restricted_and_Full
GFGFVTFENSADADR-F4-AGUU	db|PROT01|FOX1_RRM1	sarnowsc_D1903_040.c.23659.23659.3	sarnowsc_D1903_040.c.23332.23332.3	160	1224.19	AGUU	Natural_-HPO3	AGUU Natural_-HPO3	2855.92	2855.91	952.978	3	-2.2	0.04045	23.27	Unif	Full_Only
LHVSNIPFR-I6-CGU	db|PROT01|FOX1_RRM1	sarnowsc_D1903_040.c.07339.07339.2	sarnowsc_D1903_040.c.07325.07325.2	124	974.125	CGU	Natural	CGU Natural	2055.73	2055.72	1028.87	2	-2.9	0.03322	23.27	Unif	Restricted_and_Full
GFGFVTFENSADADR-V5-AGUU	db|PROT01|FOX1_RRM1	sarnowsc_D1903_044.c.22881.22881.3	sarnowsc_D1903_044.c.22626.22626.3	161	1224.19	AGUU	Natural_-HPO3	AGUU Natural_-HPO3	2855.92	2855.91	952.979	3	-1.1	0.03357	23.26	Unif	Full_Only
GFGFVTFENSADADR-F4-AGUU	db|PROT01|FOX1_RRM1	sarnowsc_D1903_043.c.25981.25981.3	sarnowsc_D1903_043.c.25642.25642.3	160	1224.19	AGUU	Natural_-HPO3	AGUU Natural_-HPO3	2855.92	2855.91	952.978	3	-2.2	0.0405	23.25	Unif	Full_Only
LHVSNIPFRFRDPDLR-F10-G	db|PROT01|FOX1_RRM1	sarnowsc_D1903_043.c.08944.08944.2	sarnowsc_D1903_043.c.08490.08490.2	128	363.058	G	Natural	G Natural	2344.12	2344.12	1173.07	2	-2.7	0.04136	23.24	Unif	Restricted_and_Full
LHVSNIPFR-P7-GU	db|PROT01|FOX1_RRM1	sarnowsc_D1903_043.c.15804.15804.3	sarnowsc_D1903_043.c.15496.15496.3	125	667.068	GU	Natural_-H2	GU Natural_-H2	1748.67	1748.67	583.897	3	-2.4	0.06013	23.24	Unif	Full_Only
RLHVSNIPFR-P8-GU	db|PROT01|FOX1_RRM1	sarnowsc_D1903_041.c.12475.12475.3	sarnowsc_D1903_041.c.12861.12861.3	125	667.068	GU	Natural_-H2	GU Natural_-H2	1904.77	1904.77	635.93	3	-2.4	0.0429	23.24	Unif	Full_Only
GFGFVTFENSADADR-F4-GU	db|PROT01|FOX1_RRM1	sarnowsc_D1903_043.c.17529.17529.2	sarnowsc_D1903_043.c.17461.17461.2	160	589.117	GU	Natural_-HPO3	GU Natural_-HPO3/AU Natural_-HPO2	2220.84	2220.83	1111.42	2	-2.4	0.08337	23.24	Unif	Full_Only
LHVSNIPFRFRDPDLR-I6-G	db|PROT01|FOX1_RRM1	sarnowsc_D1903_044.c.09572.09572.5	sarnowsc_D1903_044.c.09472.09472.5	124	363.058	G	Natural	G Natural	2344.12	2344.11	469.831	5	-3.8	0.03051	23.24	Unif	Restricted_and_Full
GFGFVTFENSADADR-F4-GU	db|PROT01|FOX1_RRM1	sarnowsc_D1903_044.c.19355.19355.2	sarnowsc_D1903_044.c.19356.19356.2	160	667.068	GU	Natural_-H2	GU Natural_-H2	2298.79	2298.79	1150.4	2	-1	0.06198	23.23	Unif	Full_Only
GFGFVTFENSADADR-V5-GUU	db|PROT01|FOX1_RRM1	sarnowsc_D1903_040.c.15939.15939.3	sarnowsc_D1903_040.c.15959.15959.3	161	913.153	GUU	Natural_-HPO3+H2O	GUU Natural_-HPO3+H2O	2544.87	2544.86	849.296	3	-4.4	0.03769	23.23	Unif	Full_Only
GFGFVTFENSADADR-G3-GU	db|PROT01|FOX1_RRM1	sarnowsc_D1903_044.c.15247.15247.2	sarnowsc_D1903_044.c.14759.14759.2	159	587.101	GU	Natural_-H3PO3	GU Natural_-H3PO3	2218.82	2218.82	1110.42	2	-0.3	0.05338	23.23	Unif	Full_Only
LHVSNIPFR-P7-GU	db|PROT01|FOX1_RRM1	sarnowsc_D1903_043.c.13641.13641.3	sarnowsc_D1903_043.c.13844.13844.3	125	669.083	GU	Natural	GU Natural	1750.69	1750.68	584.569	3	-2.2	0.04301	23.23	Unif	Restricted_and_Full
GFGFVTFENSADADR-F4-AGUU	db|PROT01|FOX1_RRM1	sarnowsc_D1903_040.c.20761.20761.2	sarnowsc_D1903_040.c.20561.20561.2	160	1224.19	AGUU	Natural_-HPO3	AGUU Natural_-HPO3	2855.92	2855.91	1428.96	2	-2.8	0.01754	23.22	Unif	Full_Only
LHVSNIPFR-I6-CG	db|PROT01|FOX1_RRM1	sarnowsc_D1903_044.c.05210.05210.3	sarnowsc_D1903_044.c.05420.05420.3	124	666.084	CG	Natural_-H2	CG Natural_-H2	1747.69	1747.68	583.569	3	-2.3	0.0504	23.22	Unif	Full_Only
LHVSNIPFRFRDPDLR-F8-G	db|PROT01|FOX1_RRM1	sarnowsc_D1903_043.c.09009.09009.3	sarnowsc_D1903_043.c.08977.08977.3	126	345.047	G	Natural_-H2O	G Natural_-H2O/A Natural_-H2	2326.11	2326.11	776.377	3	-1.5	0.05281	23.22	Unif	Restricted_and_Full
LHVSNIPFR-F8-G	db|PROT01|FOX1_RRM1	sarnowsc_D1903_044.c.05079.05079.3	sarnowsc_D1903_044.c.05055.05055.3	126	361.042	G	Natural_-H2	G Natural_-H2	1442.65	1442.64	481.889	3	-1.6	0.04436	23.21	Unif	Full_Only
GFGFVTFENSADADR-F4-GUU	db|PROT01|FOX1_RRM1	sarnowsc_D1903_041.c.16508.16508.2	sarnowsc_D1903_041.c.16449.16449.2	160	895.142	GUU	Natural_-HPO3	GUU Natural_-HPO3	2526.86	2526.86	1264.44	2	-2.7	0.06274	23.21	Unif	Full_Only
LHVSNIPFRFR-P7-CG	db|PROT01|FOX1_RRM1	sarnowsc_D1903_041.c.06020.06020.4	sarnowsc_D1903_041.c.06311.06311.4	125	668.099	CG	Natural	CG Natural	2052.87	2052.87	514.224	4	-3.1	0.02118	23.21	Unif	Restricted_and_Full
GFGFVTFENSADADR-F4-GU	db|PROT01|FOX1_RRM1	sarnowsc_D1903_041.c.29996.29996.2	sarnowsc_D1903_041.c.30150.30150.2	160	589.117	GU	Natural_-HPO3	GU Natural_-HPO3/AU Natural_-HPO2	2220.84	2220.84	1111.43	2	-1.5	0.06302	23.19	Unif	Full_Only
RLHVSNIPFR-F9-CG	db|PROT01|FOX1_RRM1	sarnowsc_D1903_043.c.02745.02745.4	sarnowsc_D1903_043.c.02715.02715.4	126	668.099	CG	Natural	CG Natural	1905.8	1905.8	477.457	4	-2.8	0.03533	23.18	Unif	Restricted_and_Full
GFGFVTFENSADADR-V5-AGUU	db|PROT01|FOX1_RRM1	sarnowsc_D1903_040.c.18165.18165.4	sarnowsc_D1903_040.c.18576.18576.4	161	1242.2	AGUU	Natural_-HPO3+H2O	AGUU Natural_-HPO3+H2O	2873.93	2873.92	719.488	4	-2.7	0.03363	23.18	Unif	Full_Only
GFGFVTFENSADADR-F4-GU	db|PROT01|FOX1_RRM1	sarnowsc_D1903_041.c.17598.17598.2	sarnowsc_D1903_041.c.17173.17173.2	160	589.117	GU	Natural_-HPO3	GU Natural_-HPO3/AU Natural_-HPO2	2220.84	2220.84	1111.43	2	0	0.06543	23.18	Unif	Full_Only
LHVSNIPFRFRDPDLR-P7-AGU	db|PROT01|FOX1_RRM1	sarnowsc_D1903_041.c.15607.15607.3	sarnowsc_D1903_041.c.16150.16150.3	125	978.11	AGU	Natural_-H4O	AGU Natural_-H4O	2959.17	2959.17	987.399	3	-0.5	0.04163	23.18	Unif	Full_Only
LHVSNIPFR-P7-GU	db|PROT01|FOX1_RRM1	sarnowsc_D1903_041.c.08481.08481.3	sarnowsc_D1903_041.c.08393.08393.3	125	667.068	GU	Natural_-H2	GU Natural_-H2	1748.67	1748.67	583.896	3	-3	0.04304	23.17	Unif	Full_Only
GSKGFGFVTFENSADADR-E11-GU	db|PROT01|FOX1_RRM1	sarnowsc_D1903_041.c.13711.13711.3	sarnowsc_D1903_041.c.13719.13719.3	164	589.117	GU	Natural_-HPO3	GU Natural_-HPO3/AU Natural_-HPO2	2492.99	2492.98	832.002	3	-2	0.0199	23.17	Unif	Full_Only
LHVSNIPFR-P7-CG	db|PROT01|FOX1_RRM1	sarnowsc_D1903_041.c.06731.06731.3	sarnowsc_D1903_041.c.06783.06783.3	125	666.084	CG	Natural_-H2	CG Natural_-H2	1747.69	1747.68	583.568	3	-3.2	0.05299	23.16	Unif	Full_Only
GFGFVTFENSADADR-F4-AGUU	db|PROT01|FOX1_RRM1	sarnowsc_D1903_044.c.27712.27712.3	sarnowsc_D1903_044.c.27482.27482.3	160	1224.19	AGUU	Natural_-HPO3	AGUU Natural_-HPO3	2855.92	2855.91	952.978	3	-1.8	0.03037	23.16	Unif	Full_Only
GFGFVTFENSADADR-F2-GU	db|PROT01|FOX1_RRM1	sarnowsc_D1903_043.c.30783.30783.3	sarnowsc_D1903_043.c.30886.30886.3	158	607.128	GU	Natural_-HPO3+H2O	GU Natural_-HPO3+H2O	2238.85	2238.84	747.289	3	-2.3	0.07406	23.15	Unif	Full_Only
LHVSNIPFRFR-R9-G	db|PROT01|FOX1_RRM1	sarnowsc_D1903_044.c.05796.05796.3	sarnowsc_D1903_044.c.05941.05941.3	127	363.058	G	Natural	G Natural	1747.83	1747.83	583.617	3	-2.2	0.03378	23.15	Unif	Restricted_and_Full
LHVSNIPFR-P7-G	db|PROT01|FOX1_RRM1	sarnowsc_D1903_040.c.14218.14218.2	sarnowsc_D1903_040.c.14211.14211.2	125	361.042	G	Natural_-H2	G Natural_-H2	1442.65	1442.64	722.329	2	-2.3	0.04234	23.14	Unif	Full_Only
GFGFVTFENSADADR-F4-GU	db|PROT01|FOX1_RRM1	sarnowsc_D1903_043.c.15598.15598.2	sarnowsc_D1903_043.c.15183.15183.2	160	589.117	GU	Natural_-HPO3	GU Natural_-HPO3/AU Natural_-HPO2	2220.84	2220.83	1111.43	2	-1.7	0.0306	23.14	Unif	Full_Only
GFGFVTFENSADADR-F4-GU	db|PROT01|FOX1_RRM1	sarnowsc_D1903_043.c.19374.19374.3	sarnowsc_D1903_043.c.19455.19455.3	160	589.117	GU	Natural_-HPO3	GU Natural_-HPO3/AU Natural_-HPO2	2220.84	2220.83	741.284	3	-4.6	0.04537	23.14	Unif	Full_Only
RLHVSNIPFR-P8-GU	db|PROT01|FOX1_RRM1	sarnowsc_D1903_044.c.06540.06540.3	sarnowsc_D1903_044.c.06609.06609.3	125	667.068	GU	Natural_-H2	GU Natural_-H2	1904.77	1904.77	635.93	3	-2.4	0.06588	23.14	Unif	Full_Only
LHVSNIPFR-I6-GU	db|PROT01|FOX1_RRM1	sarnowsc_D1903_041.c.17112.17112.3	sarnowsc_D1903_041.c.17145.17145.3	124	667.068	GU	Natural_-H2	GU Natural_-H2	1748.67	1748.67	583.896	3	-3.2	0.06532	23.14	Unif	Full_Only
GFGFVTFENSADADR-F4-GUU	db|PROT01|FOX1_RRM1	sarnowsc_D1903_044.c.18252.18252.2	sarnowsc_D1903_044.c.18303.18303.2	160	913.153	GUU	Natural_-HPO3+H2O	GUU Natural_-HPO3+H2O	2544.87	2544.87	1273.44	2	-1	0.01674	23.13	Unif	Full_Only
LHVSNIPFR-F8-CGU	db|PROT01|FOX1_RRM1	sarnowsc_D1903_044.c.08670.08670.2	sarnowsc_D1903_044.c.09046.09046.2	126	972.109	CGU	Natural_-H2	CGU Natural_-H2	2053.71	2053.71	1027.86	2	-2.2	0.04281	23.12	Unif	Full_Only
LHVSNIPFR-I6-GU	db|PROT01|FOX1_RRM1	sarnowsc_D1903_043.c.06546.06546.3	sarnowsc_D1903_043.c.06189.06189.3	124	669.083	GU	Natural	GU Natural	1750.69	1750.68	584.569	3	-1.7	0.05123	23.12	Unif	Restricted_and_Full
LHVSNIPFRFRDPDLR-R9-G	db|PROT01|FOX1_RRM1	sarnowsc_D1903_040.c.08381.08381.3	sarnowsc_D1903_040.c.08684.08684.3	127	363.058	G	Natural	G Natural	2344.12	2344.12	782.38	3	-2.4	0.06111	23.12	Unif	Restricted_and_Full
GFGFVTFENSADADR-V5-GU	db|PROT01|FOX1_RRM1	sarnowsc_D1903_040.c.28137.28137.3	sarnowsc_D1903_040.c.28048.28048.3	161	607.128	GU	Natural_-HPO3+H2O	GU Natural_-HPO3+H2O	2238.85	2238.84	747.289	3	-2.2	0.08954	23.11	Unif	Full_Only
LHVSNIPFR-P7-GU	db|PROT01|FOX1_RRM1	sarnowsc_D1903_041.c.07653.07653.3	sarnowsc_D1903_041.c.07964.07964.3	125	667.068	GU	Natural_-H2	GU Natural_-H2	1748.67	1748.67	583.897	3	-2.4	0.09426	23.1	Unif	Full_Only
LHVSNIPFRFRDPDLR-N5-CGU	db|PROT01|FOX1_RRM1	sarnowsc_D1903_043.c.16515.16515.4	sarnowsc_D1903_043.c.16559.16559.4	123	972.109	CGU	Natural_-H2	CGU Natural_-H2	2953.17	2953.16	739.299	4	-3.2	0.04879	23.09	Unif	Full_Only
GFGFVTFENSADADR-F4-GU	db|PROT01|FOX1_RRM1	sarnowsc_D1903_044.c.32032.32032.2	sarnowsc_D1903_044.c.32000.32000.2	160	589.117	GU	Natural_-HPO3	GU Natural_-HPO3/AU Natural_-HPO2	2220.84	2220.83	1111.43	2	-1.7	0.05905	23.08	Unif	Full_Only
LHVSNIPFRFRDPDLR-F8-G	db|PROT01|FOX1_RRM1	sarnowsc_D1903_043.c.09055.09055.5	sarnowsc_D1903_043.c.08912.08912.5	126	363.058	G	Natural	G Natural	2344.12	2344.11	469.83	5	-4.7	0.0319	23.08	Unif	Restricted_and_Full
GFGFVTFENSADADR-F4-GUU	db|PROT01|FOX1_RRM1	sarnowsc_D1903_041.c.17085.17085.3	sarnowsc_D1903_041.c.17303.17303.3	160	913.153	GUU	Natural_-HPO3+H2O	GUU Natural_-HPO3+H2O	2544.87	2544.87	849.298	3	-2.1	0.03888	23.07	Unif	Full_Only
LHVSNIPFRFRDPDLR-R9-CG	db|PROT01|FOX1_RRM1	sarnowsc_D1903_044.c.10301.10301.5	sarnowsc_D1903_044.c.10601.10601.5	127	668.099	CG	Natural	CG Natural	2649.16	2649.16	530.84	5	-1.8	0.03333	23.06	Unif	Restricted_and_Full
GFGFVTFENSADADR-F4-G	db|PROT01|FOX1_RRM1	sarnowsc_D1903_041.c.13331.13331.2	sarnowsc_D1903_041.c.13269.13269.2	160	363.058	G	Natural	G Natural	1994.78	1994.77	998.395	2	-2.7	0.04275	23.06	Unif	Restricted_and_Full
GSKGFGFVTFENSADADR-G6-AGUU	db|PROT01|FOX1_RRM1	sarnowsc_D1903_040.c.15504.15504.4	sarnowsc_D1903_040.c.14961.14961.4	159	1224.19	AGUU	Natural_-HPO3	AGUU Natural_-HPO3	3128.06	3128.06	783.022	4	-2.3	0.02559	23.05	Unif	Full_Only
GFGFVTFENSADADR-F4-GU	db|PROT01|FOX1_RRM1	sarnowsc_D1903_041.c.13979.13979.3	sarnowsc_D1903_041.c.14356.14356.3	160	589.117	GU	Natural_-HPO3	GU Natural_-HPO3/AU Natural_-HPO2	2220.84	2220.83	741.285	3	-3.1	0.04507	23.05	Unif	Full_Only
GSKGFGFVTFENSADADRAR-V8-GU	db|PROT01|FOX1_RRM1	sarnowsc_D1903_040.c.07592.07592.3	sarnowsc_D1903_040.c.07200.07200.3	161	589.117	GU	Natural_-HPO3	GU Natural_-HPO3/AU Natural_-HPO2	2720.13	2720.12	907.715	3	-0.9	0.02653	23.04	Unif	Full_Only
GFGFVTFENSADADR-F2-CG	db|PROT01|FOX1_RRM1	sarnowsc_D1903_043.c.13633.13633.2	sarnowsc_D1903_043.c.13839.13839.2	158	668.099	CG	Natural	CG Natural	2299.82	2299.82	1150.92	2	-2	0.04401	23.03	Unif	Restricted_and_Full
GFGFVTFENSADADR-F4-AGU	db|PROT01|FOX1_RRM1	sarnowsc_D1903_041.c.21669.21669.3	sarnowsc_D1903_041.c.21391.21391.3	160	998.136	AGU	Natural	AGU Natural	2629.86	2629.85	877.626	3	-1.1	0.06776	23.03	Unif	Restricted_and_Full
RLHVSNIPFR-I7-G	db|PROT01|FOX1_RRM1	sarnowsc_D1903_041.c.03709.03709.4	sarnowsc_D1903_041.c.03674.03674.4	124	361.042	G	Natural_-H2	G Natural_-H2	1598.75	1598.74	400.693	4	-3.7	0.04714	23.03	Unif	Full_Only
GFGFVTFENSADADR-V5-GUU	db|PROT01|FOX1_RRM1	sarnowsc_D1903_040.c.15975.15975.2	sarnowsc_D1903_040.c.16180.16180.2	161	913.153	GUU	Natural_-HPO3+H2O	GUU Natural_-HPO3+H2O	2544.87	2544.87	1273.44	2	-2.5	0.03068	23.02	Unif	Full_Only
GFGFVTFENSADADR-F4-AGUU	db|PROT01|FOX1_RRM1	sarnowsc_D1903_044.c.24227.24227.3	sarnowsc_D1903_044.c.24341.24341.3	160	1224.19	AGUU	Natural_-HPO3	AGUU Natural_-HPO3	2855.92	2855.91	952.979	3	-1.4	0.06586	23.02	Unif	Full_Only
GFGFVTFENSADADR-V5-AGUU	db|PROT01|FOX1_RRM1	sarnowsc_D1903_040.c.19144.19144.4	sarnowsc_D1903_040.c.19005.19005.4	161	1242.2	AGUU	Natural_-HPO3+H2O	AGUU Natural_-HPO3+H2O	2873.93	2873.92	719.488	4	-2.6	0.02523	23.01	Unif	Full_Only
GFGFVTFENSADADR-F4-GU	db|PROT01|FOX1_RRM1	sarnowsc_D1903_041.c.30964.30964.2	sarnowsc_D1903_041.c.30989.30989.2	160	589.117	GU	Natural_-HPO3	GU Natural_-HPO3/AU Natural_-HPO2	2220.84	2220.84	1111.43	2	-0.9	0.04899	23.01	Unif	Full_Only
LHVSNIPFRFRDPDLR-R9-CGU	db|PROT01|FOX1_RRM1	sarnowsc_D1903_044.c.17521.17521.4	sarnowsc_D1903_044.c.17114.17114.4	127	972.109	CGU	Natural_-H2	CGU Natural_-H2	2953.17	2953.17	739.299	4	-2.7	0.03384	22.99	Unif	Full_Only
GFGFVTFENSADADR-F2-AGUU	db|PROT01|FOX1_RRM1	sarnowsc_D1903_040.c.27458.27458.3	sarnowsc_D1903_040.c.27457.27457.3	158	1224.19	AGUU	Natural_-HPO3	AGUU Natural_-HPO3	2855.92	2855.91	952.978	3	-2.2	0.03787	22.98	Unif	Full_Only
GFGFVTFENSADADR-V5-GU	db|PROT01|FOX1_RRM1	sarnowsc_D1903_041.c.26139.26139.3	sarnowsc_D1903_041.c.26408.26408.3	161	589.117	GU	Natural_-HPO3	GU Natural_-HPO3/AU Natural_-HPO2	2220.84	2220.83	741.286	3	-2.3	0.07919	22.98	Unif	Full_Only
GFGFVTFENSADADR-G3-GU	db|PROT01|FOX1_RRM1	sarnowsc_D1903_041.c.25208.25208.3	sarnowsc_D1903_041.c.24924.24924.3	159	607.128	GU	Natural_-HPO3+H2O	GU Natural_-HPO3+H2O	2238.85	2238.84	747.289	3	-2.3	0.03823	22.98	Unif	Full_Only
LHVSNIPFR-P7-CGU	db|PROT01|FOX1_RRM1	sarnowsc_D1903_041.c.06824.06824.3	sarnowsc_D1903_041.c.06996.06996.3	125	974.125	CGU	Natural	CGU Natural	2055.73	2055.72	686.249	3	-2.3	0.04747	22.97	Unif	Restricted_and_Full
GFGFVTFENSADADR-F4-AGUU	db|PROT01|FOX1_RRM1	sarnowsc_D1903_044.c.20867.20867.2	sarnowsc_D1903_044.c.21025.21025.2	160	1224.19	AGUU	Natural_-HPO3	AGUU Natural_-HPO3	2855.92	2855.91	1428.97	2	-0.7	0.03558	22.97	Unif	Full_Only
RLHVSNIPFR-P8-GU	db|PROT01|FOX1_RRM1	sarnowsc_D1903_043.c.06165.06165.3	sarnowsc_D1903_043.c.05904.05904.3	125	667.068	GU	Natural_-H2	GU Natural_-H2	1904.77	1904.77	635.93	3	-2.8	0.0417	22.96	Unif	Full_Only
GFGFVTFENSADADR-F4-AGUU	db|PROT01|FOX1_RRM1	sarnowsc_D1903_041.c.23689.23689.3	sarnowsc_D1903_041.c.23632.23632.3	160	1224.19	AGUU	Natural_-HPO3	AGUU Natural_-HPO3	2855.92	2855.91	952.976	3	-3.9	0.10814	22.95	Unif	Full_Only
RLHVSNIPFR-P8-CG	db|PROT01|FOX1_RRM1	sarnowsc_D1903_041.c.02670.02670.4	sarnowsc_D1903_041.c.02932.02932.4	125	668.099	CG	Natural	CG Natural	1905.8	1905.8	477.458	4	-2	0.02991	22.95	Unif	Restricted_and_Full
RLHVSNIPFR-I7-GU	db|PROT01|FOX1_RRM1	sarnowsc_D1903_040.c.07252.07252.3	sarnowsc_D1903_040.c.07288.07288.3	124	669.083	GU	Natural	GU Natural	1906.79	1906.78	636.601	3	-4.7	0.01475	22.94	Unif	Restricted_and_Full
RLHVSNIPFR-F9-G	db|PROT01|FOX1_RRM1	sarnowsc_D1903_041.c.02221.02221.4	sarnowsc_D1903_041.c.02439.02439.4	126	363.058	G	Natural	G Natural	1600.76	1600.76	401.197	4	-2.4	0.0286	22.94	Unif	Restricted_and_Full
GFGFVTFENSADADR-F4-G	db|PROT01|FOX1_RRM1	sarnowsc_D1903_041.c.12513.12513.2	sarnowsc_D1903_041.c.12855.12855.2	160	363.058	G	Natural	G Natural	1994.78	1994.77	998.394	2	-3.8	0.02764	22.93	Unif	Restricted_and_Full
LHVSNIPFRFR-F8-CG	db|PROT01|FOX1_RRM1	sarnowsc_D1903_041.c.07800.07800.2	sarnowsc_D1903_041.c.08163.08163.2	126	666.084	CG	Natural_-H2	CG Natural_-H2	2050.86	2050.85	1026.43	2	-2.6	0.01134	22.93	Unif	Full_Only
RLHVSNIPFR-P8-G	db|PROT01|FOX1_RRM1	sarnowsc_D1903_041.c.02481.02481.4	sarnowsc_D1903_041.c.02170.02170.4	125	363.058	G	Natural	G Natural	1600.76	1600.76	401.198	4	-1.9	0.03068	22.92	Unif	Restricted_and_Full
LHVSNIPFRFRDPDLR-P7-CGU	db|PROT01|FOX1_RRM1	sarnowsc_D1903_041.c.16815.16815.3	sarnowsc_D1903_041.c.16443.16443.3	125	972.109	CGU	Natural_-H2	CGU Natural_-H2	2953.17	2953.17	985.397	3	-1.8	0.0391	22.92	Unif	Full_Only
GFGFVTFENSADADR-F2-GU	db|PROT01|FOX1_RRM1	sarnowsc_D1903_041.c.26667.26667.3	sarnowsc_D1903_041.c.26689.26689.3	158	589.117	GU	Natural_-HPO3	GU Natural_-HPO3/AU Natural_-HPO2	2220.84	2220.83	741.285	3	-2.5	0.03573	22.91	Unif	Full_Only
GFGFVTFENSADADR-G3-GU	db|PROT01|FOX1_RRM1	sarnowsc_D1903_041.c.15763.15763.2	sarnowsc_D1903_041.c.15569.15569.2	159	589.117	GU	Natural_-HPO3	GU Natural_-HPO3/AU Natural_-HPO2	2220.84	2220.84	1111.43	2	-1.1	0.07394	22.91	Unif	Full_Only
GSKGFGFVTFENSADADR-F7-GU	db|PROT01|FOX1_RRM1	sarnowsc_D1903_043.c.09434.09434.2	sarnowsc_D1903_043.c.09426.09426.2	160	589.117	GU	Natural_-HPO3	GU Natural_-HPO3/AU Natural_-HPO2	2492.99	2492.98	1247.5	2	-2.7	0.01095	22.91	Unif	Full_Only
GFGFVTFENSADADR-V5-GU	db|PROT01|FOX1_RRM1	sarnowsc_D1903_040.c.21943.21943.3	sarnowsc_D1903_040.c.22298.22298.3	161	589.117	GU	Natural_-HPO3	GU Natural_-HPO3/AU Natural_-HPO2	2220.84	2220.84	741.286	3	-1.4	0.06011	22.91	Unif	Full_Only
GSKGFGFVTFENSADADR-F5-AGUU	db|PROT01|FOX1_RRM1	sarnowsc_D1903_043.c.15350.15350.3	sarnowsc_D1903_043.c.15113.15113.3	158	1224.19	AGUU	Natural_-HPO3	AGUU Natural_-HPO3	3128.06	3128.06	1043.69	3	-2.3	0.03621	22.91	Unif	Full_Only
GFGFVTFENSADADR-F4-AGUU	db|PROT01|FOX1_RRM1	sarnowsc_D1903_041.c.16840.16840.3	sarnowsc_D1903_041.c.16200.16200.3	160	1242.2	AGUU	Natural_-HPO3+H2O	AGUU Natural_-HPO3+H2O	2873.93	2873.92	958.982	3	-1.6	0.02418	22.9	Unif	Full_Only
GFGFVTFENSADADR-T6-GU	db|PROT01|FOX1_RRM1	sarnowsc_D1903_043.c.18032.18032.3	sarnowsc_D1903_043.c.17512.17512.3	162	589.117	GU	Natural_-HPO3	GU Natural_-HPO3/AU Natural_-HPO2	2220.84	2220.83	741.286	3	-1.8	0.06717	22.9	Unif	Full_Only
GFGFVTFENSADADR-F2-GU	db|PROT01|FOX1_RRM1	sarnowsc_D1903_041.c.26955.26955.3	sarnowsc_D1903_041.c.27175.27175.3	158	607.128	GU	Natural_-HPO3+H2O	GU Natural_-HPO3+H2O	2238.85	2238.84	747.289	3	-3.1	0.08358	22.89	Unif	Full_Only
LHVSNIPFRFR-P7-CG	db|PROT01|FOX1_RRM1	sarnowsc_D1903_044.c.08353.08353.4	sarnowsc_D1903_044.c.08007.08007.4	125	666.084	CG	Natural_-H2	CG Natural_-H2	2050.86	2050.85	513.72	4	-2.9	0.03014	22.89	Unif	Full_Only
GFGFVTFENSADADR-F4-AGUU	db|PROT01|FOX1_RRM1	sarnowsc_D1903_040.c.20995.20995.2	sarnowsc_D1903_040.c.20789.20789.2	160	1224.19	AGUU	Natural_-HPO3	AGUU Natural_-HPO3	2855.92	2855.91	1428.96	2	-2.6	0.01825	22.89	Unif	Full_Only
GFGFVTFENSADADR-G3-GU	db|PROT01|FOX1_RRM1	sarnowsc_D1903_041.c.28592.28592.3	sarnowsc_D1903_041.c.28487.28487.3	159	589.117	GU	Natural_-HPO3	GU Natural_-HPO3/AU Natural_-HPO2	2220.84	2220.83	741.286	3	-2.2	0.03779	22.88	Unif	Full_Only
GFGFVTFENSADADR-F4-GUU	db|PROT01|FOX1_RRM1	sarnowsc_D1903_043.c.17006.17006.3	sarnowsc_D1903_043.c.17317.17317.3	160	913.153	GUU	Natural_-HPO3+H2O	GUU Natural_-HPO3+H2O	2544.87	2544.86	849.295	3	-4.6	0.04238	22.88	Unif	Full_Only
GFGFVTFENSADADR-F4-AGUU	db|PROT01|FOX1_RRM1	sarnowsc_D1903_040.c.26104.26104.3	sarnowsc_D1903_040.c.25847.25847.3	160	1224.19	AGUU	Natural_-HPO3	AGUU Natural_-HPO3	2855.92	2855.91	952.978	3	-2.2	0.03415	22.88	Unif	Full_Only
LHVSNIPFR-P7-GU	db|PROT01|FOX1_RRM1	sarnowsc_D1903_040.c.07626.07626.2	sarnowsc_D1903_040.c.07244.07244.2	125	667.068	GU	Natural_-H2	GU Natural_-H2	1748.67	1748.67	875.342	2	-1.9	0.05879	22.88	Unif	Full_Only
RLHVSNIPFR-F9-GU	db|PROT01|FOX1_RRM1	sarnowsc_D1903_041.c.12132.12132.2	sarnowsc_D1903_041.c.12516.12516.2	126	667.068	GU	Natural_-H2	GU Natural_-H2	1904.77	1904.77	953.393	2	-1.4	0.04498	22.88	Unif	Full_Only
GFGFVTFENSADADR-F2-GU	db|PROT01|FOX1_RRM1	sarnowsc_D1903_044.c.30937.30937.3	sarnowsc_D1903_044.c.30752.30752.3	158	607.128	GU	Natural_-HPO3+H2O	GU Natural_-HPO3+H2O	2238.85	2238.85	747.29	3	-1.4	0.0711	22.88	Unif	Full_Only
GFGFVTFENSADADR-G3-GU	db|PROT01|FOX1_RRM1	sarnowsc_D1903_044.c.12895.12895.3	sarnowsc_D1903_044.c.13294.13294.3	159	607.128	GU	Natural_-HPO3+H2O	GU Natural_-HPO3+H2O	2238.85	2238.85	747.29	3	-1.8	0.04927	22.87	Unif	Full_Only
GFGFVTFENSADADR-V5-AGUU	db|PROT01|FOX1_RRM1	sarnowsc_D1903_043.c.16837.16837.4	sarnowsc_D1903_043.c.16836.16836.4	161	1242.2	AGUU	Natural_-HPO3+H2O	AGUU Natural_-HPO3+H2O	2873.93	2873.92	719.488	4	-2	0.03194	22.87	Unif	Full_Only
LHVSNIPFRFRDPDLR-R9-CGU	db|PROT01|FOX1_RRM1	sarnowsc_D1903_043.c.13504.13504.3	sarnowsc_D1903_043.c.13908.13908.3	127	972.109	CGU	Natural_-H2	CGU Natural_-H2	2953.17	2953.17	985.396	3	-2.8	0.04132	22.86	Unif	Full_Only
LHVSNIPFRFR-P7-G	db|PROT01|FOX1_RRM1	sarnowsc_D1903_041.c.05835.05835.4	sarnowsc_D1903_041.c.05809.05809.4	125	363.058	G	Natural	G Natural	1747.83	1747.83	437.965	4	-1.9	0.05352	22.86	Unif	Restricted_and_Full
GFGFVTFENSADADR-F2-GU	db|PROT01|FOX1_RRM1	sarnowsc_D1903_044.c.32073.32073.3	sarnowsc_D1903_044.c.32191.32191.3	158	589.117	GU	Natural_-HPO3	GU Natural_-HPO3/AU Natural_-HPO2	2220.84	2220.83	741.286	3	-1.6	0.04378	22.86	Unif	Full_Only
LHVSNIPFR-I6-CG	db|PROT01|FOX1_RRM1	sarnowsc_D1903_044.c.06958.06958.3	sarnowsc_D1903_044.c.07291.07291.3	124	666.084	CG	Natural_-H2	CG Natural_-H2	1747.69	1747.68	583.569	3	-2.5	0.04316	22.85	Unif	Full_Only
GFGFVTFENSADADR-T6-CG	db|PROT01|FOX1_RRM1	sarnowsc_D1903_044.c.14041.14041.3	sarnowsc_D1903_044.c.14649.14649.3	162	668.099	CG	Natural	CG Natural	2299.82	2299.82	767.613	3	-2	0.03468	22.83	Unif	Restricted_and_Full
LHVSNIPFRFR-P7-CG	db|PROT01|FOX1_RRM1	sarnowsc_D1903_041.c.07586.07586.4	sarnowsc_D1903_041.c.07501.07501.4	125	668.099	CG	Natural	CG Natural	2052.87	2052.87	514.224	4	-3.4	0.01868	22.83	Unif	Restricted_and_Full
LHVSNIPFRFR-F8-CG	db|PROT01|FOX1_RRM1	sarnowsc_D1903_044.c.07744.07744.2	sarnowsc_D1903_044.c.07662.07662.2	126	668.099	CG	Natural	CG Natural	2052.87	2052.87	1027.44	2	-2.3	0.01428	22.82	Unif	Restricted_and_Full
GFGFVTFENSADADR-T6-AGU	db|PROT01|FOX1_RRM1	sarnowsc_D1903_040.c.14337.14337.3	sarnowsc_D1903_040.c.13835.13835.3	162	936.18	AGU	Natural_-HPO3+H2O	AGU Natural_-HPO3+H2O	2567.9	2567.9	856.973	3	-2.3	0.03257	22.82	Unif	Full_Only
GFGFVTFENSADADR-F4-AGUU	db|PROT01|FOX1_RRM1	sarnowsc_D1903_040.c.18185.18185.3	sarnowsc_D1903_040.c.18184.18184.3	160	1242.2	AGUU	Natural_-HPO3+H2O	AGUU Natural_-HPO3+H2O	2873.93	2873.92	958.981	3	-3.1	0.0096	22.82	Unif	Full_Only
LHVSNIPFR-P7-CGU	db|PROT01|FOX1_RRM1	sarnowsc_D1903_043.c.06526.06526.3	sarnowsc_D1903_043.c.07137.07137.3	125	974.125	CGU	Natural	CGU Natural	2055.73	2055.72	686.249	3	-2.4	0.06459	22.8	Unif	Restricted_and_Full
LHVSNIPFR-P7-CG	db|PROT01|FOX1_RRM1	sarnowsc_D1903_041.c.07070.07070.3	sarnowsc_D1903_041.c.07137.07137.3	125	666.084	CG	Natural_-H2	CG Natural_-H2	1747.69	1747.68	583.569	3	-2.2	0.04975	22.78	Unif	Full_Only
GSKGFGFVTFENSADADR-F7-GU	db|PROT01|FOX1_RRM1	sarnowsc_D1903_043.c.13635.13635.3	sarnowsc_D1903_043.c.13615.13615.3	160	589.117	GU	Natural_-HPO3	GU Natural_-HPO3/AU Natural_-HPO2	2492.99	2492.98	832.002	3	-1.6	0.03671	22.78	Unif	Full_Only
GFGFVTFENSADADR-F2-GU	db|PROT01|FOX1_RRM1	sarnowsc_D1903_044.c.18432.18432.2	sarnowsc_D1903_044.c.18141.18141.2	158	669.083	GU	Natural	GU Natural	2300.8	2300.8	1151.41	2	-1.9	0.02992	22.78	Unif	Restricted_and_Full
GFGFVTFENSADADR-F4-AGUU	db|PROT01|FOX1_RRM1	sarnowsc_D1903_044.c.23616.23616.3	sarnowsc_D1903_044.c.23376.23376.3	160	1224.19	AGUU	Natural_-HPO3	AGUU Natural_-HPO3	2855.92	2855.91	952.978	3	-2.1	0.03458	22.76	Unif	Full_Only
GFGFVTFENSADADR-F2-GU	db|PROT01|FOX1_RRM1	sarnowsc_D1903_040.c.28002.28002.3	sarnowsc_D1903_040.c.27870.27870.3	158	607.128	GU	Natural_-HPO3+H2O	GU Natural_-HPO3+H2O	2238.85	2238.85	747.29	3	-1.4	0.09169	22.76	Unif	Full_Only
GFGFVTFENSADADR-F4-AGUU	db|PROT01|FOX1_RRM1	sarnowsc_D1903_040.c.20147.20147.2	sarnowsc_D1903_040.c.20342.20342.2	160	1224.19	AGUU	Natural_-HPO3	AGUU Natural_-HPO3	2855.92	2855.91	1428.96	2	-1.7	0.02626	22.76	Unif	Full_Only
LHVSNIPFR-P7-GU	db|PROT01|FOX1_RRM1	sarnowsc_D1903_043.c.08231.08231.2	sarnowsc_D1903_043.c.08198.08198.2	125	667.068	GU	Natural_-H2	GU Natural_-H2	1748.67	1748.67	875.341	2	-2.3	0.06913	22.76	Unif	Full_Only
LHVSNIPFR-H2-AU	db|PROT01|FOX1_RRM1	sarnowsc_D1903_043.c.16589.16589.2	sarnowsc_D1903_043.c.16619.16619.2	120	653.088	AU	Natural	AU Natural	1734.69	1734.68	868.35	2	-4.4	0.07268	22.75	Unif	Restricted_and_Full
LHVSNIPFR-R9-CG	db|PROT01|FOX1_RRM1	sarnowsc_D1903_044.c.05037.05037.2	sarnowsc_D1903_044.c.04398.04398.2	127	668.099	CG	Natural	CG Natural	1749.7	1749.7	875.857	2	-1.8	0.03918	22.74	Unif	Restricted_and_Full
GFGFVTFENSADADR-F4-AGU	db|PROT01|FOX1_RRM1	sarnowsc_D1903_044.c.21662.21662.3	sarnowsc_D1903_044.c.21461.21461.3	160	998.136	AGU	Natural	AGU Natural	2629.86	2629.86	877.626	3	-0.9	0.05047	22.74	Unif	Restricted_and_Full
LHVSNIPFR-I6-GU	db|PROT01|FOX1_RRM1	sarnowsc_D1903_040.c.05965.05965.3	sarnowsc_D1903_040.c.06278.06278.3	124	669.083	GU	Natural	GU Natural	1750.69	1750.68	584.569	3	-2.5	0.04704	22.74	Unif	Restricted_and_Full
GFGFVTFENSADADR-V5-CG	db|PROT01|FOX1_RRM1	sarnowsc_D1903_043.c.13170.13170.2	sarnowsc_D1903_043.c.13019.13019.2	161	668.099	CG	Natural	CG Natural	2299.82	2299.81	1150.91	2	-2.9	0.05193	22.74	Unif	Restricted_and_Full
GFGFVTFENSADADR-V5-GU	db|PROT01|FOX1_RRM1	sarnowsc_D1903_040.c.11108.11108.3	sarnowsc_D1903_040.c.10984.10984.3	161	607.128	GU	Natural_-HPO3+H2O	GU Natural_-HPO3+H2O	2238.85	2238.84	747.289	3	-2.3	0.0327	22.72	Unif	Full_Only
GFGFVTFENSADADR-F4-GU	db|PROT01|FOX1_RRM1	sarnowsc_D1903_044.c.15452.15452.2	sarnowsc_D1903_044.c.15029.15029.2	160	589.117	GU	Natural_-HPO3	GU Natural_-HPO3/AU Natural_-HPO2	2220.84	2220.83	1111.42	2	-4.3	0.06485	22.71	Unif	Full_Only
GFGFVTFENSADADR-F4-CG	db|PROT01|FOX1_RRM1	sarnowsc_D1903_044.c.14841.14841.2	sarnowsc_D1903_044.c.14441.14441.2	160	668.099	CG	Natural	CG Natural	2299.82	2299.81	1150.91	2	-4.1	0.03482	22.71	Unif	Restricted_and_Full
LHVSNIPFR-P7-CG	db|PROT01|FOX1_RRM1	sarnowsc_D1903_044.c.10386.10386.2	sarnowsc_D1903_044.c.10384.10384.2	125	666.084	CG	Natural_-H2	CG Natural_-H2	1747.69	1747.68	874.85	2	-1.2	0.05635	22.71	Unif	Full_Only
LHVSNIPFRFR-P7-CGU	db|PROT01|FOX1_RRM1	sarnowsc_D1903_043.c.08774.08774.4	sarnowsc_D1903_043.c.08639.08639.4	125	974.125	CGU	Natural	CGU Natural	2358.9	2358.89	590.73	4	-3.8	0.02894	22.7	Unif	Restricted_and_Full
GFGFVTFENSADADR-F4-AGUU	db|PROT01|FOX1_RRM1	sarnowsc_D1903_040.c.20810.20810.3	sarnowsc_D1903_040.c.20571.20571.3	160	1224.19	AGUU	Natural_-HPO3	AGUU Natural_-HPO3	2855.92	2855.91	952.976	3	-3.7	0.03438	22.7	Unif	Full_Only
LHVSNIPFRFR-F8-CGU	db|PROT01|FOX1_RRM1	sarnowsc_D1903_043.c.09029.09029.2	sarnowsc_D1903_043.c.08611.08611.2	126	974.125	CGU	Natural	CGU Natural	2358.9	2358.89	1180.45	2	-1.4	0.0106	22.7	Unif	Restricted_and_Full
GFGFVTFENSADADR-F2-GU	db|PROT01|FOX1_RRM1	sarnowsc_D1903_043.c.30826.30826.3	sarnowsc_D1903_043.c.30694.30694.3	158	589.117	GU	Natural_-HPO3	GU Natural_-HPO3/AU Natural_-HPO2	2220.84	2220.84	741.286	3	-1.4	0.04811	22.69	Unif	Full_Only
GFGFVTFENSADADR-F4-AGUU	db|PROT01|FOX1_RRM1	sarnowsc_D1903_040.c.25834.25834.3	sarnowsc_D1903_040.c.25612.25612.3	160	1224.19	AGUU	Natural_-HPO3	AGUU Natural_-HPO3	2855.92	2855.91	952.976	3	-3.7	0.04746	22.69	Unif	Full_Only
LHVSNIPFR-F8-CGU	db|PROT01|FOX1_RRM1	sarnowsc_D1903_040.c.07803.07803.3	sarnowsc_D1903_040.c.07732.07732.3	126	972.109	CGU	Natural_-H2	CGU Natural_-H2	2053.71	2053.71	685.577	3	-2.7	0.05389	22.69	Unif	Full_Only
GFGFVTFENSADADR-G1-GU	db|PROT01|FOX1_RRM1	sarnowsc_D1903_040.c.21406.21406.2	sarnowsc_D1903_040.c.21361.21361.2	157	587.101	GU	Natural_-H3PO3	GU Natural_-H3PO3	2218.82	2218.82	1110.42	2	-0.3	0.06299	22.68	Unif	Full_Only
GFGFVTFENSADADR-F4-GU	db|PROT01|FOX1_RRM1	sarnowsc_D1903_041.c.14637.14637.2	sarnowsc_D1903_041.c.14899.14899.2	160	605.112	GU	Natural_-HPO2	GU Natural_-HPO2	2236.83	2236.83	1119.42	2	-2.4	0.05604	22.68	Unif	Full_Only
LHVSNIPFRFRDPDLR-F10-CG	db|PROT01|FOX1_RRM1	sarnowsc_D1903_041.c.10983.10983.3	sarnowsc_D1903_041.c.10239.10239.3	128	668.099	CG	Natural	CG Natural	2649.16	2649.15	884.059	3	-3.7	0.04035	22.67	Unif	Restricted_and_Full
GFGFVTFENSADADR-V5-GUU	db|PROT01|FOX1_RRM1	sarnowsc_D1903_041.c.16855.16855.3	sarnowsc_D1903_041.c.16923.16923.3	161	913.153	GUU	Natural_-HPO3+H2O	GUU Natural_-HPO3+H2O	2544.87	2544.87	849.297	3	-2.1	0.03652	22.67	Unif	Full_Only
GFGFVTFENSADADR-F4-CGU	db|PROT01|FOX1_RRM1	sarnowsc_D1903_041.c.18440.18440.3	sarnowsc_D1903_041.c.18333.18333.3	160	974.125	CGU	Natural	CGU Natural	2605.85	2605.84	869.621	3	-2	0.04341	22.66	Unif	Restricted_and_Full
GFGFVTFENSADADR-F4-AGUU	db|PROT01|FOX1_RRM1	sarnowsc_D1903_040.c.26514.26514.3	sarnowsc_D1903_040.c.26412.26412.3	160	1224.19	AGUU	Natural_-HPO3	AGUU Natural_-HPO3	2855.92	2855.91	952.979	3	-0.9	0.04003	22.66	Unif	Full_Only
GFGFVTFENSADADR-F4-AGUU	db|PROT01|FOX1_RRM1	sarnowsc_D1903_041.c.18907.18907.2	sarnowsc_D1903_041.c.18874.18874.2	160	1242.2	AGUU	Natural_-HPO3+H2O	AGUU Natural_-HPO3+H2O	2873.93	2873.92	1437.97	2	-2.1	0.01024	22.65	Unif	Full_Only
RLHVSNIPFR-P8-CG	db|PROT01|FOX1_RRM1	sarnowsc_D1903_044.c.04078.04078.4	sarnowsc_D1903_044.c.04229.04229.4	125	666.084	CG	Natural_-H2	CG Natural_-H2	1903.79	1903.78	476.954	4	-2.7	0.04185	22.65	Unif	Full_Only
LHVSNIPFR-P7-GU	db|PROT01|FOX1_RRM1	sarnowsc_D1903_041.c.16097.16097.3	sarnowsc_D1903_041.c.15776.15776.3	125	667.068	GU	Natural_-H2	GU Natural_-H2	1748.67	1748.67	583.896	3	-2.9	0.06312	22.65	Unif	Full_Only
GFGFVTFENSADADR-F4-AGUU	db|PROT01|FOX1_RRM1	sarnowsc_D1903_043.c.18966.18966.2	sarnowsc_D1903_043.c.18846.18846.2	160	1242.2	AGUU	Natural_-HPO3+H2O	AGUU Natural_-HPO3+H2O	2873.93	2873.92	1437.97	2	-1.8	0.00839	22.64	Unif	Full_Only
LHVSNIPFR-P7-CG	db|PROT01|FOX1_RRM1	sarnowsc_D1903_041.c.04988.04988.3	sarnowsc_D1903_041.c.05278.05278.3	125	666.084	CG	Natural_-H2	CG Natural_-H2	1747.69	1747.68	583.569	3	-2.5	0.04731	22.64	Unif	Full_Only
GFGFVTFENSADADR-F2-AGUU	db|PROT01|FOX1_RRM1	sarnowsc_D1903_041.c.19347.19347.4	sarnowsc_D1903_041.c.18864.18864.4	158	1242.2	AGUU	Natural_-HPO3+H2O	AGUU Natural_-HPO3+H2O	2873.93	2873.92	719.488	4	-1.5	0.03061	22.64	Unif	Full_Only
LHVSNIPFRFRDPDLR-F10-CG	db|PROT01|FOX1_RRM1	sarnowsc_D1903_043.c.10731.10731.5	sarnowsc_D1903_043.c.10523.10523.5	128	666.084	CG	Natural_-H2	CG Natural_-H2	2647.15	2647.14	530.436	5	-2.5	0.02897	22.63	Unif	Full_Only
RLHVSNIPFR-P8-CGU	db|PROT01|FOX1_RRM1	sarnowsc_D1903_044.c.06921.06921.4	sarnowsc_D1903_044.c.07281.07281.4	125	972.109	CGU	Natural_-H2	CGU Natural_-H2	2209.81	2209.81	553.46	4	-2.2	0.02756	22.63	Unif	Full_Only
GFGFVTFENSADADR-F4-GU	db|PROT01|FOX1_RRM1	sarnowsc_D1903_041.c.30809.30809.2	sarnowsc_D1903_041.c.30707.30707.2	160	589.117	GU	Natural_-HPO3	GU Natural_-HPO3/AU Natural_-HPO2	2220.84	2220.84	1111.43	2	-1.4	0.05457	22.6	Unif	Full_Only
GFGFVTFENSADADR-V5-GUU	db|PROT01|FOX1_RRM1	sarnowsc_D1903_043.c.14895.14895.3	sarnowsc_D1903_043.c.14824.14824.3	161	913.153	GUU	Natural_-HPO3+H2O	GUU Natural_-HPO3+H2O	2544.87	2544.87	849.297	3	-3.2	0.03205	22.6	Unif	Full_Only
LHVSNIPFRFR-P7-GU	db|PROT01|FOX1_RRM1	sarnowsc_D1903_040.c.08392.08392.3	sarnowsc_D1903_040.c.08355.08355.3	125	669.083	GU	Natural	GU Natural	2053.86	2053.85	685.625	3	-2.7	0.04714	22.59	Unif	Restricted_and_Full
GFGFVTFENSADADR-F4-AGUU	db|PROT01|FOX1_RRM1	sarnowsc_D1903_044.c.25516.25516.3	sarnowsc_D1903_044.c.25923.25923.3	160	1224.19	AGUU	Natural_-HPO3	AGUU Natural_-HPO3	2855.92	2855.91	952.979	3	-1.5	0.03003	22.58	Unif	Full_Only
GFGFVTFENSADADR-F4-AGUU	db|PROT01|FOX1_RRM1	sarnowsc_D1903_041.c.20958.20958.2	sarnowsc_D1903_041.c.21372.21372.2	160	1224.19	AGUU	Natural_-HPO3	AGUU Natural_-HPO3	2855.92	2855.91	1428.96	2	-3.5	0.02085	22.58	Unif	Full_Only
GFGFVTFENSADADR-F4-G	db|PROT01|FOX1_RRM1	sarnowsc_D1903_040.c.12938.12938.2	sarnowsc_D1903_040.c.13225.13225.2	160	363.058	G	Natural	G Natural	1994.78	1994.77	998.395	2	-2.6	0.05055	22.58	Unif	Restricted_and_Full
GFGFVTFENSADADR-T6-GUU	db|PROT01|FOX1_RRM1	sarnowsc_D1903_044.c.15731.15731.3	sarnowsc_D1903_044.c.15654.15654.3	162	913.153	GUU	Natural_-HPO3+H2O	GUU Natural_-HPO3+H2O	2544.87	2544.87	849.297	3	-2.2	0.02837	22.58	Unif	Full_Only
GFGFVTFENSADADR-T6-AGU	db|PROT01|FOX1_RRM1	sarnowsc_D1903_043.c.19948.19948.3	sarnowsc_D1903_043.c.19522.19522.3	162	998.136	AGU	Natural	AGU Natural	2629.86	2629.85	877.625	3	-1.8	0.02647	22.57	Unif	Restricted_and_Full
GFGFVTFENSADADR-F4-G	db|PROT01|FOX1_RRM1	sarnowsc_D1903_041.c.13651.13651.2	sarnowsc_D1903_041.c.13662.13662.2	160	361.042	G	Natural_-H2	G Natural_-H2	1992.76	1992.76	997.388	2	-2.2	0.04971	22.56	Unif	Full_Only
LHVSNIPFRFRDPDLR-I6-G	db|PROT01|FOX1_RRM1	sarnowsc_D1903_040.c.09848.09848.4	sarnowsc_D1903_040.c.09310.09310.4	124	363.058	G	Natural	G Natural	2344.12	2344.12	587.037	4	-3	0.03118	22.56	Unif	Restricted_and_Full
GFGFVTFENSADADR-F4-AGU	db|PROT01|FOX1_RRM1	sarnowsc_D1903_040.c.20759.20759.3	sarnowsc_D1903_040.c.20898.20898.3	160	998.136	AGU	Natural	AGU Natural	2629.86	2629.85	877.625	3	-2.2	0.0483	22.55	Unif	Restricted_and_Full
LHVSNIPFRFRDPDLR-R9-G	db|PROT01|FOX1_RRM1	sarnowsc_D1903_040.c.08801.08801.2	sarnowsc_D1903_040.c.08782.08782.2	127	363.058	G	Natural	G Natural	2344.12	2344.12	1173.07	2	-2.6	0.03756	22.55	Unif	Restricted_and_Full
LHVSNIPFR-L1-AU	db|PROT01|FOX1_RRM1	sarnowsc_D1903_043.c.16242.16242.2	sarnowsc_D1903_043.c.16269.16269.2	119	653.088	AU	Natural	AU Natural	1734.69	1734.69	868.352	2	-1.4	0.06903	22.55	Unif	Restricted_and_Full
GFGFVTFENSADADR-F4-GUU	db|PROT01|FOX1_RRM1	sarnowsc_D1903_040.c.18334.18334.2	sarnowsc_D1903_040.c.18332.18332.2	160	893.127	GUU	Natural_-H3PO3	GUU Natural_-H3PO3	2524.85	2524.84	1263.43	2	-2.7	0.06947	22.55	Unif	Full_Only
GSKGFGFVTFENSADADR-F7-GU	db|PROT01|FOX1_RRM1	sarnowsc_D1903_043.c.10696.10696.3	sarnowsc_D1903_043.c.10695.10695.3	160	587.101	GU	Natural_-H3PO3	GU Natural_-H3PO3	2490.97	2490.96	831.329	3	-2.7	0.03315	22.54	Unif	Full_Only
RLHVSNIPFR-F9-CGU	db|PROT01|FOX1_RRM1	sarnowsc_D1903_043.c.06596.06596.4	sarnowsc_D1903_043.c.06634.06634.4	126	972.109	CGU	Natural_-H2	CGU Natural_-H2	2209.81	2209.81	553.46	4	-2.9	0.02843	22.54	Unif	Full_Only
LHVSNIPFR-F8-CGU	db|PROT01|FOX1_RRM1	sarnowsc_D1903_040.c.06306.06306.3	sarnowsc_D1903_040.c.06544.06544.3	126	974.125	CGU	Natural	CGU Natural	2055.73	2055.72	686.249	3	-1.8	0.04993	22.54	Unif	Restricted_and_Full
GSKGFGFVTFENSADADR-F5-GU	db|PROT01|FOX1_RRM1	sarnowsc_D1903_043.c.10647.10647.2	sarnowsc_D1903_043.c.10622.10622.2	158	589.117	GU	Natural_-HPO3	GU Natural_-HPO3/AU Natural_-HPO2	2492.99	2492.98	1247.5	2	-4.5	0.03349	22.54	Unif	Full_Only
LHVSNIPFRFR-P7-G	db|PROT01|FOX1_RRM1	sarnowsc_D1903_040.c.07596.07596.3	sarnowsc_D1903_040.c.07115.07115.3	125	361.042	G	Natural_-H2	G Natural_-H2	1745.82	1745.81	582.944	3	-3.1	0.04262	22.53	Unif	Full_Only
LHVSNIPFRFRDPDLR-R9-GU	db|PROT01|FOX1_RRM1	sarnowsc_D1903_044.c.15024.15024.3	sarnowsc_D1903_044.c.14981.14981.3	127	669.083	GU	Natural	GU Natural	2650.15	2650.14	884.387	3	-4	0.06766	22.53	Unif	Restricted_and_Full
GSKGFGFVTFENSADADR-F7-GU	db|PROT01|FOX1_RRM1	sarnowsc_D1903_040.c.10667.10667.2	sarnowsc_D1903_040.c.10554.10554.2	160	589.117	GU	Natural_-HPO3	GU Natural_-HPO3/AU Natural_-HPO2	2492.99	2492.98	1247.5	2	-3.9	0.01198	22.53	Unif	Full_Only
GFGFVTFENSADADR-F4-AGUU	db|PROT01|FOX1_RRM1	sarnowsc_D1903_041.c.20222.20222.4	sarnowsc_D1903_041.c.20531.20531.4	160	1224.19	AGUU	Natural_-HPO3	AGUU Natural_-HPO3	2855.92	2855.91	714.985	4	-2.9	0.03236	22.5	Unif	Full_Only
GFGFVTFENSADADR-F4-GU	db|PROT01|FOX1_RRM1	sarnowsc_D1903_043.c.13478.13478.2	sarnowsc_D1903_043.c.13428.13428.2	160	605.112	GU	Natural_-HPO2	GU Natural_-HPO2	2236.83	2236.83	1119.42	2	-2.4	0.01031	22.49	Unif	Full_Only
GFGFVTFENSADADR-V5-AGUU	db|PROT01|FOX1_RRM1	sarnowsc_D1903_041.c.18412.18412.4	sarnowsc_D1903_041.c.18370.18370.4	161	1242.2	AGUU	Natural_-HPO3+H2O	AGUU Natural_-HPO3+H2O	2873.93	2873.92	719.488	4	-2.1	0.03766	22.49	Unif	Full_Only
GFGFVTFENSADADR-G3-GU	db|PROT01|FOX1_RRM1	sarnowsc_D1903_041.c.27529.27529.3	sarnowsc_D1903_041.c.27429.27429.3	159	589.117	GU	Natural_-HPO3	GU Natural_-HPO3/AU Natural_-HPO2	2220.84	2220.83	741.285	3	-3.1	0.03029	22.48	Unif	Full_Only
LHVSNIPFR-P7-G	db|PROT01|FOX1_RRM1	sarnowsc_D1903_041.c.04904.04904.2	sarnowsc_D1903_041.c.04852.04852.2	125	361.042	G	Natural_-H2	G Natural_-H2	1442.65	1442.64	722.329	2	-2.5	0.05952	22.48	Unif	Full_Only
GFGFVTFENSADADR-T6-GUU	db|PROT01|FOX1_RRM1	sarnowsc_D1903_040.c.17301.17301.3	sarnowsc_D1903_040.c.16836.16836.3	162	913.153	GUU	Natural_-HPO3+H2O	GUU Natural_-HPO3+H2O	2544.87	2544.86	849.296	3	-4.2	0.03984	22.47	Unif	Full_Only
GFGFVTFENSADADR-F4-CGU	db|PROT01|FOX1_RRM1	sarnowsc_D1903_041.c.18293.18293.2	sarnowsc_D1903_041.c.18115.18115.2	160	974.125	CGU	Natural	CGU Natural	2605.85	2605.84	1303.93	2	-3.6	0.01878	22.47	Unif	Restricted_and_Full
LHVSNIPFR-F8-GU	db|PROT01|FOX1_RRM1	sarnowsc_D1903_043.c.08236.08236.3	sarnowsc_D1903_043.c.07869.07869.3	126	667.068	GU	Natural_-H2	GU Natural_-H2	1748.67	1748.67	583.896	3	-3.1	0.04235	22.46	Unif	Full_Only
LHVSNIPFR-I6-GU	db|PROT01|FOX1_RRM1	sarnowsc_D1903_044.c.06235.06235.3	sarnowsc_D1903_044.c.06090.06090.3	124	669.083	GU	Natural	GU Natural	1750.69	1750.68	584.569	3	-2.1	0.04717	22.46	Unif	Restricted_and_Full
GFGFVTFENSADADR-G3-GU	db|PROT01|FOX1_RRM1	sarnowsc_D1903_041.c.18297.18297.2	sarnowsc_D1903_041.c.17809.17809.2	159	607.128	GU	Natural_-HPO3+H2O	GU Natural_-HPO3+H2O	2238.85	2238.85	1120.43	2	-1	0.03701	22.46	Unif	Full_Only
RLHVSNIPFR-P8-CG	db|PROT01|FOX1_RRM1	sarnowsc_D1903_043.c.03697.03697.4	sarnowsc_D1903_043.c.03679.03679.4	125	666.084	CG	Natural_-H2	CG Natural_-H2	1903.79	1903.78	476.954	4	-2.4	0.04166	22.45	Unif	Full_Only
GFGFVTFENSADADR-V5-GU	db|PROT01|FOX1_RRM1	sarnowsc_D1903_043.c.13780.13780.2	sarnowsc_D1903_043.c.13203.13203.2	161	607.128	GU	Natural_-HPO3+H2O	GU Natural_-HPO3+H2O	2238.85	2238.84	1120.43	2	-4.6	0.02819	22.45	Unif	Full_Only
GFGFVTFENSADADR-V5-GU	db|PROT01|FOX1_RRM1	sarnowsc_D1903_040.c.30709.30709.3	sarnowsc_D1903_040.c.30797.30797.3	161	607.128	GU	Natural_-HPO3+H2O	GU Natural_-HPO3+H2O	2238.85	2238.85	747.29	3	-1.5	0.13196	22.45	Unif	Full_Only
LHVSNIPFRFR-P7-G	db|PROT01|FOX1_RRM1	sarnowsc_D1903_043.c.07390.07390.4	sarnowsc_D1903_043.c.07410.07410.4	125	361.042	G	Natural_-H2	G Natural_-H2	1745.82	1745.81	437.46	4	-4.2	0.02611	22.44	Unif	Full_Only
LHVSNIPFRFRDPDLR-V3-GU	db|PROT01|FOX1_RRM1	sarnowsc_D1903_043.c.17613.17613.4	sarnowsc_D1903_043.c.17603.17603.4	121	651.073	GU	Natural_-H2O	GU Natural_-H2O/AU Natural_-H2	2632.14	2632.13	659.04	4	-2.9	0.02868	22.44	Unif	Restricted_and_Full
GFGFVTFENSADADR-F4-GU	db|PROT01|FOX1_RRM1	sarnowsc_D1903_040.c.24752.24752.3	sarnowsc_D1903_040.c.24440.24440.3	160	589.117	GU	Natural_-HPO3	GU Natural_-HPO3/AU Natural_-HPO2	2220.84	2220.83	741.286	3	-2.2	0.02929	22.44	Unif	Full_Only
GFGFVTFENSADADR-F4-AGUU	db|PROT01|FOX1_RRM1	sarnowsc_D1903_044.c.22644.22644.3	sarnowsc_D1903_044.c.22883.22883.3	160	1224.19	AGUU	Natural_-HPO3	AGUU Natural_-HPO3	2855.92	2855.91	952.978	3	-1.9	0.03225	22.44	Unif	Full_Only
LHVSNIPFR-P7-GU	db|PROT01|FOX1_RRM1	sarnowsc_D1903_044.c.06098.06098.2	sarnowsc_D1903_044.c.05708.05708.2	125	669.083	GU	Natural	GU Natural	1750.69	1750.68	876.348	2	-3	0.07423	22.44	Unif	Restricted_and_Full
GFGFVTFENSADADR-F4-GU	db|PROT01|FOX1_RRM1	sarnowsc_D1903_043.c.14739.14739.2	sarnowsc_D1903_043.c.14758.14758.2	160	589.117	GU	Natural_-HPO3	GU Natural_-HPO3/AU Natural_-HPO2	2220.84	2220.83	1111.42	2	-4.2	0.04399	22.43	Unif	Full_Only
LHVSNIPFR-P7-GU	db|PROT01|FOX1_RRM1	sarnowsc_D1903_040.c.11404.11404.3	sarnowsc_D1903_040.c.11370.11370.3	125	651.073	GU	Natural_-H2O	GU Natural_-H2O/AU Natural_-H2	1732.68	1732.67	578.565	3	-2.6	0.07646	22.43	Unif	Restricted_and_Full
RLHVSNIPFR-F9-CGU	db|PROT01|FOX1_RRM1	sarnowsc_D1903_043.c.05275.05275.4	sarnowsc_D1903_043.c.05167.05167.4	126	974.125	CGU	Natural	CGU Natural	2211.83	2211.82	553.963	4	-2.9	0.01714	22.41	Unif	Restricted_and_Full
LHVSNIPFR-F8-GU	db|PROT01|FOX1_RRM1	sarnowsc_D1903_040.c.15926.15926.3	sarnowsc_D1903_040.c.15534.15534.3	126	667.068	GU	Natural_-H2	GU Natural_-H2	1748.67	1748.67	583.897	3	-2.5	0.05903	22.41	Unif	Full_Only
GFGFVTFENSADADR-F4-AGUU	db|PROT01|FOX1_RRM1	sarnowsc_D1903_044.c.18963.18963.2	sarnowsc_D1903_044.c.19390.19390.2	160	1242.2	AGUU	Natural_-HPO3+H2O	AGUU Natural_-HPO3+H2O	2873.93	2873.92	1437.97	2	-0.8	0.03625	22.41	Unif	Full_Only
GFGFVTFENSADADR-V5-AGU	db|PROT01|FOX1_RRM1	sarnowsc_D1903_040.c.19740.19740.3	sarnowsc_D1903_040.c.19353.19353.3	161	998.136	AGU	Natural	AGU Natural	2629.86	2629.85	877.625	3	-2.3	0.03209	22.4	Unif	Restricted_and_Full
GFGFVTFENSADADR-F4-AGU	db|PROT01|FOX1_RRM1	sarnowsc_D1903_043.c.19290.19290.3	sarnowsc_D1903_043.c.19189.19189.3	160	998.136	AGU	Natural	AGU Natural	2629.86	2629.85	877.624	3	-3	0.03121	22.4	Unif	Restricted_and_Full
LHVSNIPFRFR-N5-G	db|PROT01|FOX1_RRM1	sarnowsc_D1903_043.c.05984.05984.4	sarnowsc_D1903_043.c.05906.05906.4	123	363.058	G	Natural	G Natural	1747.83	1747.82	437.964	4	-3.7	0.05362	22.4	Unif	Restricted_and_Full
GFGFVTFENSADADR-F4-GUU	db|PROT01|FOX1_RRM1	sarnowsc_D1903_043.c.17131.17131.2	sarnowsc_D1903_043.c.17193.17193.2	160	895.142	GUU	Natural_-HPO3	GUU Natural_-HPO3	2526.86	2526.86	1264.44	2	-2.7	0.07342	22.39	Unif	Full_Only
RLHVSNIPFR-F9-GU	db|PROT01|FOX1_RRM1	sarnowsc_D1903_040.c.12452.12452.2	sarnowsc_D1903_040.c.12470.12470.2	126	667.068	GU	Natural_-H2	GU Natural_-H2	1904.77	1904.77	953.391	2	-3.2	0.05806	22.39	Unif	Full_Only
LHVSNIPFR-R9-CG	db|PROT01|FOX1_RRM1	sarnowsc_D1903_041.c.05207.05207.2	sarnowsc_D1903_041.c.05245.05245.2	127	666.084	CG	Natural_-H2	CG Natural_-H2	1747.69	1747.68	874.85	2	-2	0.02472	22.39	Unif	Full_Only
GFGFVTFENSADADR-F4-AGUU	db|PROT01|FOX1_RRM1	sarnowsc_D1903_044.c.26441.26441.3	sarnowsc_D1903_044.c.26433.26433.3	160	1242.2	AGUU	Natural_-HPO3+H2O	AGUU Natural_-HPO3+H2O	2873.93	2873.92	958.982	3	-1.9	0.03542	22.37	Unif	Full_Only
LHVSNIPFRFRDPDLR-R9-GUU	db|PROT01|FOX1_RRM1	sarnowsc_D1903_044.c.16304.16304.3	sarnowsc_D1903_044.c.15469.15469.3	127	973.093	GUU	Natural_-H2	GUU Natural_-H2	2954.16	2954.16	985.726	3	-0.8	0.04155	22.36	Unif	Full_Only
GFGFVTFENSADADR-V5-AGUU	db|PROT01|FOX1_RRM1	sarnowsc_D1903_043.c.26169.26169.3	sarnowsc_D1903_043.c.25839.25839.3	161	1224.19	AGUU	Natural_-HPO3	AGUU Natural_-HPO3	2855.92	2855.92	952.979	3	-0.5	0.03838	22.35	Unif	Full_Only
RLHVSNIPFR-F9-G	db|PROT01|FOX1_RRM1	sarnowsc_D1903_044.c.02192.02192.4	sarnowsc_D1903_044.c.02489.02489.4	126	363.058	G	Natural	G Natural	1600.76	1600.76	401.197	4	-3.3	0.0309	22.35	Unif	Restricted_and_Full
LHVSNIPFRFRDPDLR-R11-CGU	db|PROT01|FOX1_RRM1	sarnowsc_D1903_040.c.16684.16684.3	sarnowsc_D1903_040.c.16666.16666.3	129	972.109	CGU	Natural_-H2	CGU Natural_-H2	2953.17	2953.17	985.397	3	-2.2	0.04245	22.35	Unif	Full_Only
RLHVSNIPFR-V4-AU	db|PROT01|FOX1_RRM1	sarnowsc_D1903_040.c.11971.11971.3	sarnowsc_D1903_040.c.12604.12604.3	121	653.088	AU	Natural	AU Natural	1890.79	1890.79	631.27	3	-2.9	0.09905	22.34	Unif	Restricted_and_Full
GFGFVTFENSADADR-F4-AGU	db|PROT01|FOX1_RRM1	sarnowsc_D1903_041.c.20789.20789.3	sarnowsc_D1903_041.c.20458.20458.3	160	998.136	AGU	Natural	AGU Natural	2629.86	2629.85	877.624	3	-3.6	0.09497	22.34	Unif	Restricted_and_Full
GFGFVTFENSADADR-F4-GU	db|PROT01|FOX1_RRM1	sarnowsc_D1903_044.c.14989.14989.2	sarnowsc_D1903_044.c.15573.15573.2	160	589.117	GU	Natural_-HPO3	GU Natural_-HPO3/AU Natural_-HPO2	2220.84	2220.83	1111.42	2	-3.3	0.03447	22.34	Unif	Full_Only
GFGFVTFENSADADR-F4-GU	db|PROT01|FOX1_RRM1	sarnowsc_D1903_040.c.14513.14513.2	sarnowsc_D1903_040.c.14891.14891.2	160	587.101	GU	Natural_-H3PO3	GU Natural_-H3PO3	2218.82	2218.82	1110.42	2	-3.5	0.08953	22.34	Unif	Full_Only
GFGFVTFENSADADR-F2-GU	db|PROT01|FOX1_RRM1	sarnowsc_D1903_040.c.23834.23834.3	sarnowsc_D1903_040.c.24190.24190.3	158	589.117	GU	Natural_-HPO3	GU Natural_-HPO3/AU Natural_-HPO2	2220.84	2220.83	741.286	3	-1.7	0.02715	22.33	Unif	Full_Only
GFGFVTFENSADADR-F4-GU	db|PROT01|FOX1_RRM1	sarnowsc_D1903_044.c.31925.31925.2	sarnowsc_D1903_044.c.31813.31813.2	160	589.117	GU	Natural_-HPO3	GU Natural_-HPO3/AU Natural_-HPO2	2220.84	2220.84	1111.43	2	-1.5	0.05792	22.33	Unif	Full_Only
GFGFVTFENSADADR-G3-GU	db|PROT01|FOX1_RRM1	sarnowsc_D1903_040.c.26378.26378.3	sarnowsc_D1903_040.c.26425.26425.3	159	589.117	GU	Natural_-HPO3	GU Natural_-HPO3/AU Natural_-HPO2	2220.84	2220.83	741.285	3	-2.9	0.07763	22.32	Unif	Full_Only
LHVSNIPFR-S4-CGU	db|PROT01|FOX1_RRM1	sarnowsc_D1903_040.c.07746.07746.2	sarnowsc_D1903_040.c.07719.07719.2	122	972.109	CGU	Natural_-H2	CGU Natural_-H2	2053.71	2053.71	1027.86	2	-2.5	0.01952	22.32	Unif	Full_Only
LHVSNIPFR-P7-CG	db|PROT01|FOX1_RRM1	sarnowsc_D1903_044.c.04875.04875.3	sarnowsc_D1903_044.c.04374.04374.3	125	668.099	CG	Natural	CG Natural	1749.7	1749.7	584.24	3	-3.5	0.06667	22.32	Unif	Restricted_and_Full
GFGFVTFENSADADR-F4-AGU	db|PROT01|FOX1_RRM1	sarnowsc_D1903_041.c.20274.20274.3	sarnowsc_D1903_041.c.19788.19788.3	160	998.136	AGU	Natural	AGU Natural	2629.86	2629.85	877.624	3	-3.1	0.02522	22.32	Unif	Restricted_and_Full
GFGFVTFENSADADR-F4-GU	db|PROT01|FOX1_RRM1	sarnowsc_D1903_040.c.30621.30621.2	sarnowsc_D1903_040.c.30753.30753.2	160	589.117	GU	Natural_-HPO3	GU Natural_-HPO3/AU Natural_-HPO2	2220.84	2220.83	1111.42	2	-2.4	0.05562	22.31	Unif	Full_Only
GFGFVTFENSADADR-F2-GU	db|PROT01|FOX1_RRM1	sarnowsc_D1903_043.c.16976.16976.2	sarnowsc_D1903_043.c.17329.17329.2	158	669.083	GU	Natural	GU Natural	2300.8	2300.8	1151.41	2	-3.3	0.03938	22.31	Unif	Restricted_and_Full
GFGFVTFENSADADR-F4-AGUU	db|PROT01|FOX1_RRM1	sarnowsc_D1903_043.c.18682.18682.2	sarnowsc_D1903_043.c.18498.18498.2	160	1242.2	AGUU	Natural_-HPO3+H2O	AGUU Natural_-HPO3+H2O	2873.93	2873.91	1437.96	2	-4.7	0.00533	22.31	Unif	Full_Only
LHVSNIPFRFRDPDLR-R9-GU	db|PROT01|FOX1_RRM1	sarnowsc_D1903_041.c.16761.16761.4	sarnowsc_D1903_041.c.16375.16375.4	127	667.068	GU	Natural_-H2	GU Natural_-H2	2648.13	2648.12	663.039	4	-3.6	0.04131	22.31	Unif	Full_Only
RLHVSNIPFR-F9-G	db|PROT01|FOX1_RRM1	sarnowsc_D1903_040.c.02005.02005.4	sarnowsc_D1903_040.c.02219.02219.4	126	363.058	G	Natural	G Natural	1600.76	1600.76	401.197	4	-2.6	0.03715	22.3	Unif	Restricted_and_Full
LHVSNIPFR-F8-GU	db|PROT01|FOX1_RRM1	sarnowsc_D1903_040.c.05947.05947.2	sarnowsc_D1903_040.c.05900.05900.2	126	669.083	GU	Natural	GU Natural	1750.69	1750.68	876.35	2	-1.2	0.07096	22.29	Unif	Restricted_and_Full
LHVSNIPFR-F8-GU	db|PROT01|FOX1_RRM1	sarnowsc_D1903_041.c.06386.06386.2	sarnowsc_D1903_041.c.06806.06806.2	126	669.083	GU	Natural	GU Natural	1750.69	1750.68	876.349	2	-2.1	0.05252	22.29	Unif	Restricted_and_Full
GFGFVTFENSADADR-F4-AGUU	db|PROT01|FOX1_RRM1	sarnowsc_D1903_041.c.27159.27159.3	sarnowsc_D1903_041.c.27235.27235.3	160	1224.19	AGUU	Natural_-HPO3	AGUU Natural_-HPO3	2855.92	2855.91	952.977	3	-3.4	0.0396	22.28	Unif	Full_Only
LHVSNIPFRFRDPDLR-F10-CG	db|PROT01|FOX1_RRM1	sarnowsc_D1903_043.c.10488.10488.4	sarnowsc_D1903_043.c.10975.10975.4	128	666.084	CG	Natural_-H2	CG Natural_-H2	2647.15	2647.14	662.793	4	-2.4	0.03459	22.27	Unif	Full_Only
LHVSNIPFRFRDPDLR-P7-CGU	db|PROT01|FOX1_RRM1	sarnowsc_D1903_043.c.13567.13567.4	sarnowsc_D1903_043.c.13561.13561.4	125	972.109	CGU	Natural_-H2	CGU Natural_-H2	2953.17	2953.16	739.299	4	-3.3	0.0392	22.26	Unif	Full_Only
LHVSNIPFR-I6-CGU	db|PROT01|FOX1_RRM1	sarnowsc_D1903_043.c.08608.08608.2	sarnowsc_D1903_043.c.08758.08758.2	124	972.109	CGU	Natural_-H2	CGU Natural_-H2	2053.71	2053.71	1027.86	2	-3.1	0.04736	22.26	Unif	Full_Only
GFGFVTFENSADADR-F2-AGUU	db|PROT01|FOX1_RRM1	sarnowsc_D1903_043.c.24272.24272.3	sarnowsc_D1903_043.c.24216.24216.3	158	1224.19	AGUU	Natural_-HPO3	AGUU Natural_-HPO3	2855.92	2855.91	952.977	3	-2.7	0.04106	22.26	Unif	Full_Only
GFGFVTFENSADADR-F4-AGUU	db|PROT01|FOX1_RRM1	sarnowsc_D1903_040.c.21701.21701.3	sarnowsc_D1903_040.c.21670.21670.3	160	1224.19	AGUU	Natural_-HPO3	AGUU Natural_-HPO3	2855.92	2855.91	952.977	3	-3.2	0.03508	22.26	Unif	Full_Only
GFGFVTFENSADADR-G3-GU	db|PROT01|FOX1_RRM1	sarnowsc_D1903_040.c.30461.30461.3	sarnowsc_D1903_040.c.30352.30352.3	159	589.117	GU	Natural_-HPO3	GU Natural_-HPO3/AU Natural_-HPO2	2220.84	2220.83	741.285	3	-3.2	0.05649	22.25	Unif	Full_Only
GFGFVTFENSADADR-F4-GU	db|PROT01|FOX1_RRM1	sarnowsc_D1903_040.c.28770.28770.3	sarnowsc_D1903_040.c.28613.28613.3	160	589.117	GU	Natural_-HPO3	GU Natural_-HPO3/AU Natural_-HPO2	2220.84	2220.84	741.286	3	-1.1	0.0326	22.25	Unif	Full_Only
RLHVSNIPFR-H3-AU	db|PROT01|FOX1_RRM1	sarnowsc_D1903_041.c.12508.12508.3	sarnowsc_D1903_041.c.12678.12678.3	120	653.088	AU	Natural	AU Natural	1890.79	1890.79	631.27	3	-3.7	0.02374	22.25	Unif	Restricted_and_Full
LHVSNIPFRFRDPDLR-R9-CGU	db|PROT01|FOX1_RRM1	sarnowsc_D1903_043.c.12789.12789.3	sarnowsc_D1903_043.c.12450.12450.3	127	974.125	CGU	Natural	CGU Natural	2955.19	2955.18	986.069	3	-2	0.03397	22.23	Unif	Restricted_and_Full
GSKGFGFVTFENSADADR-G6-GU	db|PROT01|FOX1_RRM1	sarnowsc_D1903_041.c.09363.09363.3	sarnowsc_D1903_041.c.09329.09329.3	159	607.128	GU	Natural_-HPO3+H2O	GU Natural_-HPO3+H2O	2511	2510.99	838.004	3	-3.4	0.02407	22.23	Unif	Full_Only
GFGFVTFENSADADR-F4-GU	db|PROT01|FOX1_RRM1	sarnowsc_D1903_044.c.12896.12896.2	sarnowsc_D1903_044.c.13265.13265.2	160	607.128	GU	Natural_-HPO3+H2O	GU Natural_-HPO3+H2O	2238.85	2238.85	1120.43	2	-1.3	0.0122	22.23	Unif	Full_Only
LHVSNIPFRFR-F8-G	db|PROT01|FOX1_RRM1	sarnowsc_D1903_043.c.05639.05639.2	sarnowsc_D1903_043.c.05888.05888.2	126	363.058	G	Natural	G Natural	1747.83	1747.83	874.921	2	-2.2	0.01679	22.22	Unif	Restricted_and_Full
LHVSNIPFRFRDPDLR-I6-G	db|PROT01|FOX1_RRM1	sarnowsc_D1903_040.c.08319.08319.4	sarnowsc_D1903_040.c.08314.08314.4	124	363.058	G	Natural	G Natural	2344.12	2344.12	587.037	4	-2.6	0.03643	22.22	Unif	Restricted_and_Full
GFGFVTFENSADADR-T6-AGUU	db|PROT01|FOX1_RRM1	sarnowsc_D1903_044.c.20071.20071.4	sarnowsc_D1903_044.c.19990.19990.4	162	1242.2	AGUU	Natural_-HPO3+H2O	AGUU Natural_-HPO3+H2O	2873.93	2873.92	719.488	4	-2.7	0.02599	22.21	Unif	Full_Only
LHVSNIPFR-F8-CGU	db|PROT01|FOX1_RRM1	sarnowsc_D1903_043.c.08309.08309.3	sarnowsc_D1903_043.c.07937.07937.3	126	972.109	CGU	Natural_-H2	CGU Natural_-H2	2053.71	2053.71	685.577	3	-1.9	0.05626	22.21	Unif	Full_Only
GFGFVTFENSADADR-T6-AGUU	db|PROT01|FOX1_RRM1	sarnowsc_D1903_040.c.16991.16991.4	sarnowsc_D1903_040.c.17016.17016.4	162	1242.2	AGUU	Natural_-HPO3+H2O	AGUU Natural_-HPO3+H2O	2873.93	2873.92	719.487	4	-3.6	0.03071	22.2	Unif	Full_Only
GFGFVTFENSADADR-V5-GU	db|PROT01|FOX1_RRM1	sarnowsc_D1903_041.c.16158.16158.2	sarnowsc_D1903_041.c.16315.16315.2	161	589.117	GU	Natural_-HPO3	GU Natural_-HPO3/AU Natural_-HPO2	2220.84	2220.83	1111.42	2	-3.1	0.04738	22.19	Unif	Full_Only
LHVSNIPFRFRDPDLR-F10-CGU	db|PROT01|FOX1_RRM1	sarnowsc_D1903_040.c.11402.11402.3	sarnowsc_D1903_040.c.11075.11075.3	128	974.125	CGU	Natural	CGU Natural	2955.19	2955.18	986.069	3	-1.8	0.03153	22.19	Unif	Restricted_and_Full
LHVSNIPFR-P7-CGU	db|PROT01|FOX1_RRM1	sarnowsc_D1903_040.c.08217.08217.3	sarnowsc_D1903_040.c.08265.08265.3	125	972.109	CGU	Natural_-H2	CGU Natural_-H2	2053.71	2053.71	685.577	3	-1.8	0.05852	22.19	Unif	Full_Only
GFGFVTFENSADADR-F4-GU	db|PROT01|FOX1_RRM1	sarnowsc_D1903_041.c.28182.28182.3	sarnowsc_D1903_041.c.28053.28053.3	160	589.117	GU	Natural_-HPO3	GU Natural_-HPO3/AU Natural_-HPO2	2220.84	2220.83	741.286	3	-1.6	0.03249	22.18	Unif	Full_Only
GFGFVTFENSADADR-F4-GU	db|PROT01|FOX1_RRM1	sarnowsc_D1903_043.c.16406.16406.2	sarnowsc_D1903_043.c.16020.16020.2	160	589.117	GU	Natural_-HPO3	GU Natural_-HPO3/AU Natural_-HPO2	2220.84	2220.83	1111.43	2	-1.9	0.06869	22.18	Unif	Full_Only
GFGFVTFENSADADR-F4-GU	db|PROT01|FOX1_RRM1	sarnowsc_D1903_044.c.18769.18769.2	sarnowsc_D1903_044.c.18462.18462.2	160	669.083	GU	Natural	GU Natural	2300.8	2300.8	1151.41	2	-1.7	0.03756	22.17	Unif	Restricted_and_Full
LHVSNIPFRFRDPDLR-F10-CG	db|PROT01|FOX1_RRM1	sarnowsc_D1903_043.c.08614.08614.3	sarnowsc_D1903_043.c.08604.08604.3	128	668.099	CG	Natural	CG Natural	2649.16	2649.16	884.061	3	-1.4	0.04257	22.15	Unif	Restricted_and_Full
GFGFVTFENSADADR-V5-GU	db|PROT01|FOX1_RRM1	sarnowsc_D1903_040.c.26565.26565.3	sarnowsc_D1903_040.c.26724.26724.3	161	607.128	GU	Natural_-HPO3+H2O	GU Natural_-HPO3+H2O	2238.85	2238.84	747.288	3	-3.3	0.07807	22.15	Unif	Full_Only
GFGFVTFENSADADR-F4-GU	db|PROT01|FOX1_RRM1	sarnowsc_D1903_044.c.14113.14113.2	sarnowsc_D1903_044.c.13618.13618.2	160	589.117	GU	Natural_-HPO3	GU Natural_-HPO3/AU Natural_-HPO2	2220.84	2220.83	1111.43	2	-1.9	0.03914	22.15	Unif	Full_Only
LHVSNIPFRFRDPDLR-R9-CGU	db|PROT01|FOX1_RRM1	sarnowsc_D1903_044.c.17174.17174.3	sarnowsc_D1903_044.c.17507.17507.3	127	972.109	CGU	Natural_-H2	CGU Natural_-H2	2953.17	2953.17	985.397	3	-2.5	0.05436	22.14	Unif	Full_Only
GFGFVTFENSADADR-T6-GU	db|PROT01|FOX1_RRM1	sarnowsc_D1903_041.c.12446.12446.4	sarnowsc_D1903_041.c.12619.12619.4	162	607.128	GU	Natural_-HPO3+H2O	GU Natural_-HPO3+H2O	2238.85	2238.84	560.718	4	-3.5	0.02993	22.13	Unif	Full_Only
GFGFVTFENSADADR-T6-GU	db|PROT01|FOX1_RRM1	sarnowsc_D1903_043.c.28336.28336.3	sarnowsc_D1903_043.c.28425.28425.3	162	607.128	GU	Natural_-HPO3+H2O	GU Natural_-HPO3+H2O	2238.85	2238.84	747.289	3	-2.1	0.08828	22.12	Unif	Full_Only
GFGFVTFENSADADR-F4-GU	db|PROT01|FOX1_RRM1	sarnowsc_D1903_040.c.12654.12654.2	sarnowsc_D1903_040.c.12567.12567.2	160	589.117	GU	Natural_-HPO3	GU Natural_-HPO3/AU Natural_-HPO2	2220.84	2220.83	1111.42	2	-3	0.02182	22.12	Unif	Full_Only
GFGFVTFENSADADR-G3-GU	db|PROT01|FOX1_RRM1	sarnowsc_D1903_041.c.30481.30481.3	sarnowsc_D1903_041.c.30350.30350.3	159	589.117	GU	Natural_-HPO3	GU Natural_-HPO3/AU Natural_-HPO2	2220.84	2220.84	741.287	3	-0.9	0.03809	22.12	Unif	Full_Only
LHVSNIPFR-P7-CG	db|PROT01|FOX1_RRM1	sarnowsc_D1903_041.c.03878.03878.3	sarnowsc_D1903_041.c.04238.04238.3	125	668.099	CG	Natural	CG Natural	1749.7	1749.7	584.241	3	-2.2	0.04172	22.11	Unif	Restricted_and_Full
LHVSNIPFRFRDPDLR-I6-CG	db|PROT01|FOX1_RRM1	sarnowsc_D1903_043.c.10224.10224.4	sarnowsc_D1903_043.c.09322.09322.4	124	668.099	CG	Natural	CG Natural	2649.16	2649.16	663.298	4	-1.1	0.04197	22.11	Unif	Restricted_and_Full
LHVSNIPFR-I6-GU	db|PROT01|FOX1_RRM1	sarnowsc_D1903_044.c.08638.08638.3	sarnowsc_D1903_044.c.08268.08268.3	124	667.068	GU	Natural_-H2	GU Natural_-H2	1748.67	1748.67	583.897	3	-2	0.04477	22.1	Unif	Full_Only
LHVSNIPFRFR-F8-CG	db|PROT01|FOX1_RRM1	sarnowsc_D1903_044.c.06064.06064.3	sarnowsc_D1903_044.c.06496.06496.3	126	668.099	CG	Natural	CG Natural	2052.87	2052.87	685.297	3	-2.6	0.0139	22.1	Unif	Restricted_and_Full
VMTNKK-M2-C	db|PROT01|FOX1_RRM1	sarnowsc_D1902_279.c.12965.12965.2	sarnowsc_D1902_279.c.12688.12688.2	196	287.031	C	Natural_-H4O2	C Natural_-H4O2	1006.43	1006.43	504.222	2	-2.1	0.041	22.09	Cont	Full_Only
LHVSNIPFR-I6-CG	db|PROT01|FOX1_RRM1	sarnowsc_D1903_044.c.06928.06928.2	sarnowsc_D1903_044.c.06981.06981.2	124	668.099	CG	Natural	CG Natural	1749.7	1749.7	875.856	2	-3.2	0.05889	22.09	Unif	Restricted_and_Full
GFGFVTFENSADADR-F4-AGU	db|PROT01|FOX1_RRM1	sarnowsc_D1903_041.c.20121.20121.2	sarnowsc_D1903_041.c.20043.20043.2	160	998.136	AGU	Natural	AGU Natural	2629.86	2629.85	1315.93	2	-3.3	0.02285	22.09	Unif	Restricted_and_Full
LHVSNIPFRFRDPDLR-R9-CG	db|PROT01|FOX1_RRM1	sarnowsc_D1903_043.c.09066.09066.4	sarnowsc_D1903_043.c.08681.08681.4	127	668.099	CG	Natural	CG Natural	2649.16	2649.16	663.297	4	-2.4	0.04558	22.07	Unif	Restricted_and_Full
RLHVSNIPFR-P8-CG	db|PROT01|FOX1_RRM1	sarnowsc_D1903_044.c.02791.02791.4	sarnowsc_D1903_044.c.02779.02779.4	125	668.099	CG	Natural	CG Natural	1905.8	1905.8	477.458	4	-2.4	0.02976	22.07	Unif	Restricted_and_Full
LHVSNIPFRFRDPDLR-F8-GUU	db|PROT01|FOX1_RRM1	sarnowsc_D1903_040.c.10967.10967.4	sarnowsc_D1903_040.c.11655.11655.4	126	895.142	GUU	Natural_-HPO3	GUU Natural_-HPO3	2876.21	2876.21	720.06	4	0	0.03889	22.07	Unif	Full_Only
GFGFVTFENSADADR-F4-GUU	db|PROT01|FOX1_RRM1	sarnowsc_D1903_043.c.16743.16743.3	sarnowsc_D1903_043.c.16599.16599.3	160	913.153	GUU	Natural_-HPO3+H2O	GUU Natural_-HPO3+H2O	2544.87	2544.87	849.297	3	-2.4	0.05908	22.07	Unif	Full_Only
RLHVSNIPFR-I7-GU	db|PROT01|FOX1_RRM1	sarnowsc_D1903_044.c.06223.06223.3	sarnowsc_D1903_044.c.05667.05667.3	124	667.068	GU	Natural_-H2	GU Natural_-H2	1904.77	1904.77	635.93	3	-2.2	0.05159	22.06	Unif	Full_Only
LHVSNIPFR-P7-CGU	db|PROT01|FOX1_RRM1	sarnowsc_D1903_044.c.07656.07656.3	sarnowsc_D1903_044.c.07853.07853.3	125	974.125	CGU	Natural	CGU Natural	2055.73	2055.72	686.248	3	-3.5	0.03454	22.06	Unif	Restricted_and_Full
GFGFVTFENSADADR-F4-GU	db|PROT01|FOX1_RRM1	sarnowsc_D1903_044.c.13669.13669.2	sarnowsc_D1903_044.c.14189.14189.2	160	589.117	GU	Natural_-HPO3	GU Natural_-HPO3/AU Natural_-HPO2	2220.84	2220.84	1111.43	2	-1.3	0.03187	22.04	Unif	Full_Only
GFGFVTFENSADADR-F2-GU	db|PROT01|FOX1_RRM1	sarnowsc_D1903_043.c.12796.12796.3	sarnowsc_D1903_043.c.13662.13662.3	158	607.128	GU	Natural_-HPO3+H2O	GU Natural_-HPO3+H2O	2238.85	2238.84	747.289	3	-2.2	0.05245	22.03	Unif	Full_Only
GFGFVTFENSADADR-V5-AGUU	db|PROT01|FOX1_RRM1	sarnowsc_D1903_043.c.16337.16337.3	sarnowsc_D1903_043.c.16527.16527.3	161	1242.2	AGUU	Natural_-HPO3+H2O	AGUU Natural_-HPO3+H2O	2873.93	2873.92	958.98	3	-3.6	0.01887	22.03	Unif	Full_Only
LHVSNIPFR-P7-GU	db|PROT01|FOX1_RRM1	sarnowsc_D1903_041.c.07989.07989.2	sarnowsc_D1903_041.c.07953.07953.2	125	667.068	GU	Natural_-H2	GU Natural_-H2	1748.67	1748.67	875.342	2	-1.9	0.07062	22.01	Unif	Full_Only
GFGFVTFENSADADR-F4-GU	db|PROT01|FOX1_RRM1	sarnowsc_D1902_278.c.11704.11704.2	sarnowsc_D1902_278.c.11678.11678.2	160	589.117	GU	Natural_-HPO3	GU Natural_-HPO3/AU Natural_-HPO2	2220.84	2220.83	1111.43	2	-1.7	0.06958	22	Cont	Full_Only
GFGFVTFENSADADR-F4-GUU	db|PROT01|FOX1_RRM1	sarnowsc_D1903_044.c.17126.17126.3	sarnowsc_D1903_044.c.17125.17125.3	160	895.142	GUU	Natural_-HPO3	GUU Natural_-HPO3	2526.86	2526.86	843.294	3	-1.5	0.03724	22	Unif	Full_Only
GFGFVTFENSADADR-G1-GU	db|PROT01|FOX1_RRM1	sarnowsc_D1903_041.c.28637.28637.3	sarnowsc_D1903_041.c.28662.28662.3	157	607.128	GU	Natural_-HPO3+H2O	GU Natural_-HPO3+H2O	2238.85	2238.85	747.29	3	-1.5	0.09736	22	Unif	Full_Only
GSKGFGFVTFENSADADR-G1-GU	db|PROT01|FOX1_RRM1	sarnowsc_D1903_043.c.09250.09250.4	sarnowsc_D1903_043.c.08816.08816.4	154	607.128	GU	Natural_-HPO3+H2O	GU Natural_-HPO3+H2O	2511	2510.99	628.756	4	-2.6	0.03015	21.99	Unif	Full_Only
GFGFVTFENSADADR-G3-G	db|PROT01|FOX1_RRM1	sarnowsc_D1903_044.c.13579.13579.2	sarnowsc_D1903_044.c.13852.13852.2	159	363.058	G	Natural	G Natural	1994.78	1994.78	998.396	2	-2	0.04666	21.99	Unif	Restricted_and_Full
GFGFVTFENSADADR-F4-AGUU	db|PROT01|FOX1_RRM1	sarnowsc_D1903_041.c.20482.20482.2	sarnowsc_D1903_041.c.20344.20344.2	160	1224.19	AGUU	Natural_-HPO3	AGUU Natural_-HPO3	2855.92	2855.9	1428.96	2	-4.7	0.02842	21.99	Unif	Full_Only
GFGFVTFENSADADR-F4-GUU	db|PROT01|FOX1_RRM1	sarnowsc_D1903_044.c.30973.30973.2	sarnowsc_D1903_044.c.30969.30969.2	160	895.142	GUU	Natural_-HPO3	GUU Natural_-HPO3	2526.86	2526.86	1264.44	2	-3.4	0.02712	21.98	Unif	Full_Only
GFGFVTFENSADADR-F4-AGU	db|PROT01|FOX1_RRM1	sarnowsc_D1903_041.c.15730.15730.3	sarnowsc_D1903_041.c.16018.16018.3	160	918.169	AGU	Natural_-HPO3	AGU Natural_-HPO3	2549.89	2549.89	850.97	3	-1.7	0.05056	21.98	Unif	Full_Only
GFGFVTFENSADADR-F4-GUU	db|PROT01|FOX1_RRM1	sarnowsc_D1903_041.c.18587.18587.2	sarnowsc_D1903_041.c.18563.18563.2	160	893.127	GUU	Natural_-H3PO3	GUU Natural_-H3PO3	2524.85	2524.84	1263.43	2	-1.9	0.03127	21.97	Unif	Full_Only
LHVSNIPFRFR-P7-CG	db|PROT01|FOX1_RRM1	sarnowsc_D1903_040.c.05936.05936.4	sarnowsc_D1903_040.c.05945.05945.4	125	668.099	CG	Natural	CG Natural	2052.87	2052.87	514.225	4	-2.3	0.0225	21.96	Unif	Restricted_and_Full
GSKGFGFVTFENSADADR-F7-GU	db|PROT01|FOX1_RRM1	sarnowsc_D1903_043.c.14421.14421.3	sarnowsc_D1903_043.c.14459.14459.3	160	589.117	GU	Natural_-HPO3	GU Natural_-HPO3/AU Natural_-HPO2	2492.99	2492.98	832	3	-4.1	0.02755	21.93	Unif	Full_Only
GFGFVTFENSADADR-V5-GU	db|PROT01|FOX1_RRM1	sarnowsc_D1903_041.c.27144.27144.3	sarnowsc_D1903_041.c.27325.27325.3	161	607.128	GU	Natural_-HPO3+H2O	GU Natural_-HPO3+H2O	2238.85	2238.85	747.29	3	-1.1	0.06789	21.92	Unif	Full_Only
GFGFVTFENSADADR-F4-GU	db|PROT01|FOX1_RRM1	sarnowsc_D1903_040.c.29627.29627.2	sarnowsc_D1903_040.c.29619.29619.2	160	589.117	GU	Natural_-HPO3	GU Natural_-HPO3/AU Natural_-HPO2	2220.84	2220.84	1111.43	2	-1.4	0.06323	21.92	Unif	Full_Only
RLHVSNIPFR-P8-G	db|PROT01|FOX1_RRM1	sarnowsc_D1903_044.c.03790.03790.4	sarnowsc_D1903_044.c.03759.03759.4	125	361.042	G	Natural_-H2	G Natural_-H2	1598.75	1598.74	400.694	4	-1.8	0.04471	21.9	Unif	Full_Only
LHVSNIPFRFRDPDLR-R9-CGU	db|PROT01|FOX1_RRM1	sarnowsc_D1903_044.c.14498.14498.4	sarnowsc_D1903_044.c.14234.14234.4	127	972.109	CGU	Natural_-H2	CGU Natural_-H2	2953.17	2953.17	739.3	4	-2.1	0.03827	21.9	Unif	Full_Only
GFGFVTFENSADADR-F4-GU	db|PROT01|FOX1_RRM1	sarnowsc_D1903_040.c.22676.22676.3	sarnowsc_D1903_040.c.22881.22881.3	160	589.117	GU	Natural_-HPO3	GU Natural_-HPO3/AU Natural_-HPO2	2220.84	2220.83	741.284	3	-4	0.03337	21.89	Unif	Full_Only
GFGFVTFENSADADR-V5-G	db|PROT01|FOX1_RRM1	sarnowsc_D1903_040.c.13506.13506.3	sarnowsc_D1903_040.c.13737.13737.3	161	361.042	G	Natural_-H2	G Natural_-H2	1992.76	1992.76	665.261	3	-2.3	0.04627	21.88	Unif	Full_Only
LHVSNIPFRFR-P7-CG	db|PROT01|FOX1_RRM1	sarnowsc_D1903_044.c.05820.05820.4	sarnowsc_D1903_044.c.05817.05817.4	125	668.099	CG	Natural	CG Natural	2052.87	2052.87	514.224	4	-3.1	0.02752	21.88	Unif	Restricted_and_Full
LHVSNIPFRFRDPDLR-F8-CG	db|PROT01|FOX1_RRM1	sarnowsc_D1903_044.c.15644.15644.3	sarnowsc_D1903_044.c.15449.15449.3	126	668.099	CG	Natural	CG Natural	2649.16	2649.15	884.059	3	-3.5	0.03989	21.87	Unif	Restricted_and_Full
LHVSNIPFRFRDPDLR-F8-G	db|PROT01|FOX1_RRM1	sarnowsc_D1903_041.c.09152.09152.5	sarnowsc_D1903_041.c.09528.09528.5	126	363.058	G	Natural	G Natural	2344.12	2344.11	469.83	5	-4.2	0.02812	21.87	Unif	Restricted_and_Full
LHVSNIPFR-F8-CG	db|PROT01|FOX1_RRM1	sarnowsc_D1903_043.c.05432.05432.3	sarnowsc_D1903_043.c.05640.05640.3	126	666.084	CG	Natural_-H2	CG Natural_-H2	1747.69	1747.68	583.568	3	-3.7	0.06364	21.87	Unif	Full_Only
GSKGFGFVTFENSADADR-F7-GU	db|PROT01|FOX1_RRM1	sarnowsc_D1903_040.c.13515.13515.3	sarnowsc_D1903_040.c.13535.13535.3	160	589.117	GU	Natural_-HPO3	GU Natural_-HPO3/AU Natural_-HPO2	2492.99	2492.98	832.002	3	-2.4	0.03478	21.86	Unif	Full_Only
GFGFVTFENSADADR-F2-CG	db|PROT01|FOX1_RRM1	sarnowsc_D1903_041.c.13708.13708.3	sarnowsc_D1903_041.c.13906.13906.3	158	666.084	CG	Natural_-H2	CG Natural_-H2	2297.81	2297.8	766.941	3	-2.1	0.04325	21.86	Unif	Full_Only
LHVSNIPFRFR-P7-G	db|PROT01|FOX1_RRM1	sarnowsc_D1903_041.c.05685.05685.3	sarnowsc_D1903_041.c.05432.05432.3	125	363.058	G	Natural	G Natural	1747.83	1747.83	583.617	3	-2.2	0.03255	21.86	Unif	Restricted_and_Full
GFGFVTFENSADADR-G1-GU	db|PROT01|FOX1_RRM1	sarnowsc_D1903_040.c.22972.22972.3	sarnowsc_D1903_040.c.22598.22598.3	157	589.117	GU	Natural_-HPO3	GU Natural_-HPO3/AU Natural_-HPO2	2220.84	2220.83	741.285	3	-3	0.06098	21.85	Unif	Full_Only
GFGFVTFENSADADR-G3-GU	db|PROT01|FOX1_RRM1	sarnowsc_D1903_041.c.14405.14405.3	sarnowsc_D1903_041.c.13707.13707.3	159	607.128	GU	Natural_-HPO3+H2O	GU Natural_-HPO3+H2O	2238.85	2238.85	747.29	3	-0.5	0.02574	21.85	Unif	Full_Only
LHVSNIPFR-F8-G	db|PROT01|FOX1_RRM1	sarnowsc_D1903_040.c.04830.04830.2	sarnowsc_D1903_040.c.04803.04803.2	126	361.042	G	Natural_-H2	G Natural_-H2	1442.65	1442.64	722.328	2	-3.6	0.07544	21.85	Unif	Full_Only
GFGFVTFENSADADR-F4-GU	db|PROT01|FOX1_RRM1	sarnowsc_D1903_043.c.29950.29950.3	sarnowsc_D1903_043.c.29864.29864.3	160	589.117	GU	Natural_-HPO3	GU Natural_-HPO3/AU Natural_-HPO2	2220.84	2220.83	741.285	3	-3	0.04191	21.85	Unif	Full_Only
GFGFVTFENSADADR-F4-AGU	db|PROT01|FOX1_RRM1	sarnowsc_D1903_044.c.20489.20489.2	sarnowsc_D1903_044.c.20729.20729.2	160	998.136	AGU	Natural	AGU Natural	2629.86	2629.85	1315.93	2	-1.9	0.0174	21.84	Unif	Restricted_and_Full
LHVSNIPFRFRDPDLR-R9-CGU	db|PROT01|FOX1_RRM1	sarnowsc_D1903_044.c.12928.12928.4	sarnowsc_D1903_044.c.12751.12751.4	127	974.125	CGU	Natural	CGU Natural	2955.19	2955.18	739.804	4	-1.5	0.04827	21.84	Unif	Restricted_and_Full
RLHVSNIPFR-P8-CGU	db|PROT01|FOX1_RRM1	sarnowsc_D1903_043.c.05870.05870.2	sarnowsc_D1903_043.c.05859.05859.2	125	972.109	CGU	Natural_-H2	CGU Natural_-H2	2209.81	2209.81	1105.91	2	-2.8	0.00764	21.84	Unif	Full_Only
GSKGFGFVTFENSADADR-V8-AGUU	db|PROT01|FOX1_RRM1	sarnowsc_D1903_040.c.14930.14930.3	sarnowsc_D1903_040.c.14941.14941.3	161	1224.19	AGUU	Natural_-HPO3	AGUU Natural_-HPO3	3128.06	3128.06	1043.69	3	-2.6	0.01694	21.83	Unif	Full_Only
GFGFVTFENSADADR-F4-AGUU	db|PROT01|FOX1_RRM1	sarnowsc_D1903_040.c.18482.18482.3	sarnowsc_D1903_040.c.18590.18590.3	160	1242.2	AGUU	Natural_-HPO3+H2O	AGUU Natural_-HPO3+H2O	2873.93	2873.92	958.982	3	-1.9	0.01285	21.82	Unif	Full_Only
GFGFVTFENSADADR-F4-AGU	db|PROT01|FOX1_RRM1	sarnowsc_D1903_043.c.19244.19244.2	sarnowsc_D1903_043.c.19555.19555.2	160	998.136	AGU	Natural	AGU Natural	2629.86	2629.85	1315.93	2	-3.8	0.02278	21.82	Unif	Restricted_and_Full
GFGFVTFENSADADR-F4-AGU	db|PROT01|FOX1_RRM1	sarnowsc_D1903_040.c.19854.19854.2	sarnowsc_D1903_040.c.19778.19778.2	160	998.136	AGU	Natural	AGU Natural	2629.86	2629.85	1315.94	2	-1.1	0.04522	21.82	Unif	Restricted_and_Full
GFGFVTFENSADADR-F4-CG	db|PROT01|FOX1_RRM1	sarnowsc_D1903_040.c.12586.12586.3	sarnowsc_D1903_040.c.12940.12940.3	160	668.099	CG	Natural	CG Natural	2299.82	2299.81	767.613	3	-2.8	0.03943	21.81	Unif	Restricted_and_Full
GFGFVTFENSADADR-V5-GU	db|PROT01|FOX1_RRM1	sarnowsc_D1903_044.c.13295.13295.3	sarnowsc_D1903_044.c.12653.12653.3	161	607.128	GU	Natural_-HPO3+H2O	GU Natural_-HPO3+H2O	2238.85	2238.84	747.289	3	-2	0.04212	21.81	Unif	Full_Only
LHVSNIPFR-I6-G	db|PROT01|FOX1_RRM1	sarnowsc_D1903_040.c.14334.14334.3	sarnowsc_D1903_040.c.14355.14355.3	124	361.042	G	Natural_-H2	G Natural_-H2	1442.65	1442.64	481.888	3	-3.4	0.01005	21.81	Unif	Full_Only
GSKGFGFVTFENSADADR-V8-GU	db|PROT01|FOX1_RRM1	sarnowsc_D1903_040.c.16599.16599.3	sarnowsc_D1903_040.c.16578.16578.3	161	589.117	GU	Natural_-HPO3	GU Natural_-HPO3/AU Natural_-HPO2	2492.99	2492.98	832.002	3	-1.8	0.02631	21.8	Unif	Full_Only
GFGFVTFENSADADR-F4-G	db|PROT01|FOX1_RRM1	sarnowsc_D1903_044.c.13162.13162.2	sarnowsc_D1903_044.c.12956.12956.2	160	363.058	G	Natural	G Natural	1994.78	1994.78	998.397	2	-0.5	0.04166	21.79	Unif	Restricted_and_Full
RLHVSNIPFR-F9-G	db|PROT01|FOX1_RRM1	sarnowsc_D1903_040.c.02233.02233.4	sarnowsc_D1903_040.c.01959.01959.4	126	363.058	G	Natural	G Natural	1600.76	1600.76	401.198	4	-2	0.03148	21.79	Unif	Restricted_and_Full
RLHVSNIPFR-P8-CGU	db|PROT01|FOX1_RRM1	sarnowsc_D1903_044.c.06324.06324.3	sarnowsc_D1903_044.c.06967.06967.3	125	972.109	CGU	Natural_-H2	CGU Natural_-H2	2209.81	2209.81	737.61	3	-2.5	0.02184	21.79	Unif	Full_Only
GFGFVTFENSADADR-T6-GUU	db|PROT01|FOX1_RRM1	sarnowsc_D1903_044.c.16891.16891.2	sarnowsc_D1903_044.c.16862.16862.2	162	913.153	GUU	Natural_-HPO3+H2O	GUU Natural_-HPO3+H2O	2544.87	2544.87	1273.44	2	-2	0.0323	21.79	Unif	Full_Only
RLHVSNIPFR-P8-CG	db|PROT01|FOX1_RRM1	sarnowsc_D1903_041.c.03939.03939.4	sarnowsc_D1903_041.c.03930.03930.4	125	666.084	CG	Natural_-H2	CG Natural_-H2	1903.79	1903.78	476.953	4	-2.8	0.03048	21.79	Unif	Full_Only
LHVSNIPFR-F8-CGU	db|PROT01|FOX1_RRM1	sarnowsc_D1903_043.c.08671.08671.3	sarnowsc_D1903_043.c.09151.09151.3	126	972.109	CGU	Natural_-H2	CGU Natural_-H2	2053.71	2053.71	685.577	3	-2.8	0.0794	21.78	Unif	Full_Only
LHVSNIPFR-I6-G	db|PROT01|FOX1_RRM1	sarnowsc_D1903_040.c.04775.04775.3	sarnowsc_D1903_040.c.04732.04732.3	124	361.042	G	Natural_-H2	G Natural_-H2	1442.65	1442.64	481.888	3	-3.3	0.04026	21.77	Unif	Full_Only
GFGFVTFENSADADR-V5-AGUU	db|PROT01|FOX1_RRM1	sarnowsc_D1903_040.c.18445.18445.4	sarnowsc_D1903_040.c.18138.18138.4	161	1242.2	AGUU	Natural_-HPO3+H2O	AGUU Natural_-HPO3+H2O	2873.93	2873.92	719.487	4	-3.7	0.02226	21.77	Unif	Full_Only
GFGFVTFENSADADR-F4-AGUU	db|PROT01|FOX1_RRM1	sarnowsc_D1903_043.c.21766.21766.3	sarnowsc_D1903_043.c.21857.21857.3	160	1224.19	AGUU	Natural_-HPO3	AGUU Natural_-HPO3	2855.92	2855.91	952.978	3	-1.7	0.03787	21.77	Unif	Full_Only
LHVSNIPFRFR-R9-CG	db|PROT01|FOX1_RRM1	sarnowsc_D1903_043.c.06138.06138.3	sarnowsc_D1903_043.c.06505.06505.3	127	668.099	CG	Natural	CG Natural	2052.87	2052.87	685.297	3	-2.1	0.018	21.77	Unif	Restricted_and_Full
LHVSNIPFRFRDPDLR-F8-CGU	db|PROT01|FOX1_RRM1	sarnowsc_D1903_043.c.12344.12344.3	sarnowsc_D1903_043.c.12867.12867.3	126	974.125	CGU	Natural	CGU Natural	2955.19	2955.18	986.069	3	-2	0.04504	21.76	Unif	Restricted_and_Full
GFGFVTFENSADADR-F2-GU	db|PROT01|FOX1_RRM1	sarnowsc_D1903_040.c.29217.29217.3	sarnowsc_D1903_040.c.29146.29146.3	158	589.117	GU	Natural_-HPO3	GU Natural_-HPO3/AU Natural_-HPO2	2220.84	2220.83	741.285	3	-3.1	0.08371	21.76	Unif	Full_Only
GFGFVTFENSADADR-F4-GU	db|PROT01|FOX1_RRM1	sarnowsc_D1903_041.c.13519.13519.2	sarnowsc_D1903_041.c.13772.13772.2	160	589.117	GU	Natural_-HPO3	GU Natural_-HPO3/AU Natural_-HPO2	2220.84	2220.83	1111.42	2	-2.3	0.03287	21.76	Unif	Full_Only
GFGFVTFENSADADR-V5-GU	db|PROT01|FOX1_RRM1	sarnowsc_D1903_041.c.29549.29549.3	sarnowsc_D1903_041.c.29681.29681.3	161	607.128	GU	Natural_-HPO3+H2O	GU Natural_-HPO3+H2O	2238.85	2238.84	747.289	3	-2.3	0.08882	21.75	Unif	Full_Only
GFGFVTFENSADADR-G3-AGUU	db|PROT01|FOX1_RRM1	sarnowsc_D1903_044.c.27264.27264.3	sarnowsc_D1903_044.c.27110.27110.3	159	1224.19	AGUU	Natural_-HPO3	AGUU Natural_-HPO3	2855.92	2855.91	952.977	3	-2.7	0.04512	21.75	Unif	Full_Only
GFGFVTFENSADADR-F4-AGUU	db|PROT01|FOX1_RRM1	sarnowsc_D1903_043.c.21578.21578.2	sarnowsc_D1903_043.c.21360.21360.2	160	1224.19	AGUU	Natural_-HPO3	AGUU Natural_-HPO3	2855.92	2855.9	1428.96	2	-4.4	0.01647	21.74	Unif	Full_Only
LHVSNIPFRFRDPDLR-F8-CG	db|PROT01|FOX1_RRM1	sarnowsc_D1903_044.c.11524.11524.4	sarnowsc_D1903_044.c.11745.11745.4	126	650.089	CG	Natural_-H2O	CG Natural_-H2O/AC Natural_-H2	2631.15	2631.15	658.794	4	-2.6	0.05213	21.74	Unif	Restricted_and_Full
LHVSNIPFRFRDPDLR-F8-GU	db|PROT01|FOX1_RRM1	sarnowsc_D1903_043.c.11070.11070.3	sarnowsc_D1903_043.c.11422.11422.3	126	669.083	GU	Natural	GU Natural	2650.15	2650.14	884.389	3	-2	0.05628	21.73	Unif	Restricted_and_Full
GFGFVTFENSADADR-F4-GU	db|PROT01|FOX1_RRM1	sarnowsc_D1903_040.c.21177.21177.3	sarnowsc_D1903_040.c.20841.20841.3	160	589.117	GU	Natural_-HPO3	GU Natural_-HPO3/AU Natural_-HPO2	2220.84	2220.84	741.287	3	-1	0.06254	21.73	Unif	Full_Only
LHVSNIPFR-F8-GU	db|PROT01|FOX1_RRM1	sarnowsc_D1903_044.c.06372.06372.2	sarnowsc_D1903_044.c.06362.06362.2	126	669.083	GU	Natural	GU Natural	1750.69	1750.68	876.349	2	-2.3	0.04988	21.72	Unif	Restricted_and_Full
GFGFVTFENSADADR-V5-GU	db|PROT01|FOX1_RRM1	sarnowsc_D1903_040.c.07876.07876.3	sarnowsc_D1903_040.c.08563.08563.3	161	607.128	GU	Natural_-HPO3+H2O	GU Natural_-HPO3+H2O	2238.85	2238.85	747.291	3	-0.3	0.08622	21.72	Unif	Full_Only
GFGFVTFENSADADR-F7-GU	db|PROT01|FOX1_RRM1	sarnowsc_D1903_041.c.27557.27557.3	sarnowsc_D1903_041.c.27447.27447.3	163	607.128	GU	Natural_-HPO3+H2O	GU Natural_-HPO3+H2O	2238.85	2238.85	747.29	3	-1.8	0.0885	21.72	Unif	Full_Only
GFGFVTFENSADADR-G3-GU	db|PROT01|FOX1_RRM1	sarnowsc_D1903_044.c.31889.31889.3	sarnowsc_D1903_044.c.31817.31817.3	159	589.117	GU	Natural_-HPO3	GU Natural_-HPO3/AU Natural_-HPO2	2220.84	2220.83	741.286	3	-2.4	0.03494	21.71	Unif	Full_Only
LHVSNIPFR-I6-CG	db|PROT01|FOX1_RRM1	sarnowsc_D1903_040.c.06892.06892.3	sarnowsc_D1903_040.c.06500.06500.3	124	666.084	CG	Natural_-H2	CG Natural_-H2	1747.69	1747.68	583.569	3	-2.7	0.05065	21.71	Unif	Full_Only
LHVSNIPFRFRDPDLR-I6-G	db|PROT01|FOX1_RRM1	sarnowsc_D1903_043.c.08951.08951.4	sarnowsc_D1903_043.c.09342.09342.4	124	363.058	G	Natural	G Natural	2344.12	2344.12	587.037	4	-3	0.02736	21.71	Unif	Restricted_and_Full
GFGFVTFENSADADR-V5-GU	db|PROT01|FOX1_RRM1	sarnowsc_D1903_041.c.29353.29353.3	sarnowsc_D1903_041.c.29438.29438.3	161	607.128	GU	Natural_-HPO3+H2O	GU Natural_-HPO3+H2O	2238.85	2238.85	747.29	3	-1.7	0.10419	21.7	Unif	Full_Only
GFGFVTFENSADADR-G3-GU	db|PROT01|FOX1_RRM1	sarnowsc_D1903_041.c.18859.18859.3	sarnowsc_D1903_041.c.18651.18651.3	159	589.117	GU	Natural_-HPO3	GU Natural_-HPO3/AU Natural_-HPO2	2220.84	2220.83	741.286	3	-1.9	0.06289	21.7	Unif	Full_Only
GFGFVTFENSADADR-V5-GUU	db|PROT01|FOX1_RRM1	sarnowsc_D1903_044.c.17485.17485.3	sarnowsc_D1903_044.c.18072.18072.3	161	913.153	GUU	Natural_-HPO3+H2O	GUU Natural_-HPO3+H2O	2544.87	2544.87	849.298	3	-1.6	0.03244	21.7	Unif	Full_Only
GFGFVTFENSADADR-F2-GU	db|PROT01|FOX1_RRM1	sarnowsc_D1903_043.c.26113.26113.3	sarnowsc_D1903_043.c.26380.26380.3	158	589.117	GU	Natural_-HPO3	GU Natural_-HPO3/AU Natural_-HPO2	2220.84	2220.83	741.286	3	-2.3	0.05435	21.7	Unif	Full_Only
GFGFVTFENSADADR-G1-GU	db|PROT01|FOX1_RRM1	sarnowsc_D1903_040.c.30330.30330.3	sarnowsc_D1903_040.c.30242.30242.3	157	589.117	GU	Natural_-HPO3	GU Natural_-HPO3/AU Natural_-HPO2	2220.84	2220.83	741.285	3	-2.6	0.03358	21.69	Unif	Full_Only
GSKGFGFVTFENSADADRAR-S2-GU	db|PROT01|FOX1_RRM1	sarnowsc_D1903_044.c.11424.11424.3	sarnowsc_D1903_044.c.11364.11364.3	155	589.117	GU	Natural_-HPO3	GU Natural_-HPO3/AU Natural_-HPO2	2720.13	2720.12	907.714	3	-1.9	0.01618	21.68	Unif	Full_Only
LHVSNIPFR-P7-GU	db|PROT01|FOX1_RRM1	sarnowsc_D1903_040.c.06252.06252.2	sarnowsc_D1903_040.c.06217.06217.2	125	669.083	GU	Natural	GU Natural	1750.69	1750.68	876.35	2	-1.2	0.06664	21.68	Unif	Restricted_and_Full
GFGFVTFENSADADR-V5-AGUU	db|PROT01|FOX1_RRM1	sarnowsc_D1903_041.c.17788.17788.4	sarnowsc_D1903_041.c.17151.17151.4	161	1242.2	AGUU	Natural_-HPO3+H2O	AGUU Natural_-HPO3+H2O	2873.93	2873.92	719.488	4	-2.3	0.01545	21.68	Unif	Full_Only
LHVSNIPFR-F8-CGU	db|PROT01|FOX1_RRM1	sarnowsc_D1903_043.c.08266.08266.2	sarnowsc_D1903_043.c.07933.07933.2	126	972.109	CGU	Natural_-H2	CGU Natural_-H2	2053.71	2053.71	1027.86	2	-1.9	0.04387	21.68	Unif	Full_Only
LHVSNIPFRFR-F10-CG	db|PROT01|FOX1_RRM1	sarnowsc_D1903_043.c.05842.05842.2	sarnowsc_D1903_043.c.05833.05833.2	128	668.099	CG	Natural	CG Natural	2052.87	2052.87	1027.44	2	-3.3	0.01768	21.66	Unif	Restricted_and_Full
LHVSNIPFRFR-P7-CG	db|PROT01|FOX1_RRM1	sarnowsc_D1903_040.c.07777.07777.4	sarnowsc_D1903_040.c.07796.07796.4	125	666.084	CG	Natural_-H2	CG Natural_-H2	2050.86	2050.85	513.721	4	-2.8	0.02195	21.66	Unif	Full_Only
LHVSNIPFRFRDPDLR-F10-CGU	db|PROT01|FOX1_RRM1	sarnowsc_D1903_044.c.12333.12333.5	sarnowsc_D1903_044.c.11841.11841.5	128	974.125	CGU	Natural	CGU Natural	2955.19	2955.18	592.044	5	-3.4	0.02897	21.66	Unif	Restricted_and_Full
GFGFVTFENSADADR-G1-GUU	db|PROT01|FOX1_RRM1	sarnowsc_D1903_041.c.30937.30937.3	sarnowsc_D1903_041.c.30850.30850.3	157	895.142	GUU	Natural_-HPO3	GUU Natural_-HPO3	2526.86	2526.86	843.295	3	-1.2	0.09048	21.66	Unif	Full_Only
LHVSNIPFRFRDPDLR-F8-CGU	db|PROT01|FOX1_RRM1	sarnowsc_D1903_041.c.12256.12256.5	sarnowsc_D1903_041.c.11778.11778.5	126	974.125	CGU	Natural	CGU Natural	2955.19	2955.18	592.044	5	-2.6	0.03398	21.66	Unif	Restricted_and_Full
GFGFVTFENSADADR-V5-ACGU	db|PROT01|FOX1_RRM1	sarnowsc_D1903_041.c.15742.15742.3	sarnowsc_D1903_041.c.15702.15702.3	161	1241.22	ACGU	Natural_-HPO3+H2O	ACGU Natural_-HPO3+H2O	2872.94	2872.93	958.653	3	-2.9	0.01906	21.65	Unif	Full_Only
GFGFVTFENSADADR-V5-GUU	db|PROT01|FOX1_RRM1	sarnowsc_D1903_041.c.18488.18488.2	sarnowsc_D1903_041.c.18505.18505.2	161	895.142	GUU	Natural_-HPO3	GUU Natural_-HPO3	2526.86	2526.86	1264.44	2	-1.5	0.07456	21.65	Unif	Full_Only
GFGFVTFENSADADR-G1-GU	db|PROT01|FOX1_RRM1	sarnowsc_D1903_040.c.18365.18365.3	sarnowsc_D1903_040.c.18386.18386.3	157	667.068	GU	Natural_-H2	GU Natural_-H2	2298.79	2298.78	767.269	3	-2.1	0.04347	21.64	Unif	Full_Only
GFGFVTFENSADADR-F4-AGUU	db|PROT01|FOX1_RRM1	sarnowsc_D1903_040.c.19661.19661.3	sarnowsc_D1903_040.c.20123.20123.3	160	1224.19	AGUU	Natural_-HPO3	AGUU Natural_-HPO3	2855.92	2855.91	952.978	3	-2.3	0.03107	21.64	Unif	Full_Only
GFGFVTFENSADADR-V5-AU	db|PROT01|FOX1_RRM1	sarnowsc_D1903_040.c.13405.13405.3	sarnowsc_D1903_040.c.14176.14176.3	161	571.106	AU	Natural_-H3PO3	AU Natural_-H3PO3	2202.83	2202.82	735.282	3	-2.8	0.03729	21.63	Unif	Full_Only
GFGFVTFENSADADR-F4-AGUU	db|PROT01|FOX1_RRM1	sarnowsc_D1903_041.c.25489.25489.3	sarnowsc_D1903_041.c.25851.25851.3	160	1224.19	AGUU	Natural_-HPO3	AGUU Natural_-HPO3	2855.92	2855.91	952.976	3	-3.7	0.01964	21.62	Unif	Full_Only
GFGFVTFENSADADR-V5-GU	db|PROT01|FOX1_RRM1	sarnowsc_D1903_041.c.28246.28246.3	sarnowsc_D1903_041.c.28149.28149.3	161	607.128	GU	Natural_-HPO3+H2O	GU Natural_-HPO3+H2O	2238.85	2238.84	747.289	3	-2.3	0.05711	21.62	Unif	Full_Only
LHVSNIPFR-P7-CG	db|PROT01|FOX1_RRM1	sarnowsc_D1903_044.c.04005.04005.3	sarnowsc_D1903_044.c.03690.03690.3	125	668.099	CG	Natural	CG Natural	1749.7	1749.7	584.241	3	-2.5	0.0513	21.62	Unif	Restricted_and_Full
GFGFVTFENSADADR-F4-AGUU	db|PROT01|FOX1_RRM1	sarnowsc_D1903_043.c.19640.19640.2	sarnowsc_D1903_043.c.19763.19763.2	160	1224.19	AGUU	Natural_-HPO3	AGUU Natural_-HPO3	2855.92	2855.91	1428.96	2	-3	0.02054	21.61	Unif	Full_Only
GFGFVTFENSADADR-F4-GUU	db|PROT01|FOX1_RRM1	sarnowsc_D1903_041.c.17859.17859.2	sarnowsc_D1903_041.c.18172.18172.2	160	895.142	GUU	Natural_-HPO3	GUU Natural_-HPO3	2526.86	2526.86	1264.44	2	-2.7	0.0726	21.61	Unif	Full_Only
GFGFVTFENSADADRAR-F4-GU	db|PROT01|FOX1_RRM1	sarnowsc_D1903_044.c.10675.10675.3	sarnowsc_D1903_044.c.10646.10646.3	160	589.117	GU	Natural_-HPO3	GU Natural_-HPO3/AU Natural_-HPO2	2447.98	2447.97	816.999	3	-1.5	0.03283	21.61	Unif	Full_Only
LHVSNIPFRFRDPDLR-R11-G	db|PROT01|FOX1_RRM1	sarnowsc_D1903_044.c.10293.10293.5	sarnowsc_D1903_044.c.10256.10256.5	129	363.058	G	Natural	G Natural	2344.12	2344.12	469.831	5	-2.4	0.02676	21.59	Unif	Restricted_and_Full
GFGFVTFENSADADR-F4-GU	db|PROT01|FOX1_RRM1	sarnowsc_D1903_041.c.22063.22063.3	sarnowsc_D1903_041.c.22035.22035.3	160	589.117	GU	Natural_-HPO3	GU Natural_-HPO3/AU Natural_-HPO2	2220.84	2220.83	741.285	3	-3	0.03608	21.59	Unif	Full_Only
RLHVSNIPFRFR-P8-CG	db|PROT01|FOX1_RRM1	sarnowsc_D1903_044.c.06029.06029.4	sarnowsc_D1903_044.c.06371.06371.4	125	666.084	CG	Natural_-H2	CG Natural_-H2	2206.96	2206.95	552.746	4	-2.5	0.01314	21.58	Unif	Full_Only
RLHVSNIPFR-F9-GU	db|PROT01|FOX1_RRM1	sarnowsc_D1903_043.c.05840.05840.3	sarnowsc_D1903_043.c.06348.06348.3	126	667.068	GU	Natural_-H2	GU Natural_-H2	1904.77	1904.77	635.93	3	-3.7	0.06994	21.56	Unif	Full_Only
LHVSNIPFR-P7-CGU	db|PROT01|FOX1_RRM1	sarnowsc_D1903_041.c.08468.08468.2	sarnowsc_D1903_041.c.08909.08909.2	125	972.109	CGU	Natural_-H2	CGU Natural_-H2	2053.71	2053.71	1027.86	2	-2.3	0.03682	21.56	Unif	Full_Only
RLHVSNIPFR-F9-G	db|PROT01|FOX1_RRM1	sarnowsc_D1903_040.c.03666.03666.3	sarnowsc_D1903_040.c.03647.03647.3	126	361.042	G	Natural_-H2	G Natural_-H2	1598.75	1598.74	533.922	3	-2.7	0.04046	21.56	Unif	Full_Only
ILDVEIIFNERGSKGFGFVTFENSADADR-G17-GU	db|PROT01|FOX1_RRM1	sarnowsc_D1903_044.c.24686.24686.4	sarnowsc_D1903_044.c.25044.25044.4	159	589.117	GU	Natural_-HPO3	GU Natural_-HPO3/AU Natural_-HPO2	3834.72	3834.71	959.685	4	-1.8	0.02102	21.56	Unif	Full_Only
LHVSNIPFR-F8-GU	db|PROT01|FOX1_RRM1	sarnowsc_D1903_040.c.13587.13587.2	sarnowsc_D1903_040.c.13585.13585.2	126	669.083	GU	Natural	GU Natural	1750.69	1750.68	876.349	2	-2.5	0.05739	21.55	Unif	Restricted_and_Full
GFGFVTFENSADADR-F4-GU	db|PROT01|FOX1_RRM1	sarnowsc_D1903_041.c.18596.18596.2	sarnowsc_D1903_041.c.18616.18616.2	160	667.068	GU	Natural_-H2	GU Natural_-H2	2298.79	2298.78	1150.4	2	-2.6	0.03034	21.54	Unif	Full_Only
GFGFVTFENSADADR-F4-AGUU	db|PROT01|FOX1_RRM1	sarnowsc_D1903_044.c.24911.24911.3	sarnowsc_D1903_044.c.25023.25023.3	160	1224.19	AGUU	Natural_-HPO3	AGUU Natural_-HPO3	2855.92	2855.91	952.978	3	-1.6	0.02506	21.53	Unif	Full_Only
GFGFVTFENSADADR-T6-AGUU	db|PROT01|FOX1_RRM1	sarnowsc_D1903_040.c.16934.16934.2	sarnowsc_D1903_040.c.16905.16905.2	162	1242.2	AGUU	Natural_-HPO3+H2O	AGUU Natural_-HPO3+H2O	2873.93	2873.92	1437.97	2	-1.3	0.02364	21.53	Unif	Full_Only
GFGFVTFENSADADR-G3-GU	db|PROT01|FOX1_RRM1	sarnowsc_D1903_040.c.22944.22944.3	sarnowsc_D1903_040.c.22771.22771.3	159	607.128	GU	Natural_-HPO3+H2O	GU Natural_-HPO3+H2O	2238.85	2238.85	747.291	3	-0.5	0.06079	21.52	Unif	Full_Only
LHVSNIPFRFRDPDLR-P7-G	db|PROT01|FOX1_RRM1	sarnowsc_D1903_040.c.10061.10061.4	sarnowsc_D1903_040.c.10588.10588.4	125	361.042	G	Natural_-H2	G Natural_-H2	2342.11	2342.1	586.533	4	-3.4	0.03484	21.52	Unif	Full_Only
GFGFVTFENSADADR-F4-CG	db|PROT01|FOX1_RRM1	sarnowsc_D1903_044.c.14923.14923.3	sarnowsc_D1903_044.c.14486.14486.3	160	666.084	CG	Natural_-H2	CG Natural_-H2	2297.81	2297.8	766.941	3	-2.9	0.01898	21.51	Unif	Full_Only
GFGFVTFENSADADR-F4-GU	db|PROT01|FOX1_RRM1	sarnowsc_D1903_041.c.21602.21602.2	sarnowsc_D1903_041.c.21577.21577.2	160	587.101	GU	Natural_-H3PO3	GU Natural_-H3PO3	2218.82	2218.82	1110.42	2	-1.5	0.04234	21.5	Unif	Full_Only
LHVSNIPFRFRDPDLR-F8-CGU	db|PROT01|FOX1_RRM1	sarnowsc_D1903_040.c.17265.17265.3	sarnowsc_D1903_040.c.17253.17253.3	126	956.114	CGU	Natural_-H2O	CGU Natural_-H2O/ACU Natural_-H2	2937.18	2937.17	980.065	3	-2.2	0.02023	21.5	Unif	Restricted_and_Full
GFGFVTFENSADADR-F2-GU	db|PROT01|FOX1_RRM1	sarnowsc_D1903_041.c.29092.29092.3	sarnowsc_D1903_041.c.29224.29224.3	158	589.117	GU	Natural_-HPO3	GU Natural_-HPO3/AU Natural_-HPO2	2220.84	2220.83	741.286	3	-1.9	0.031	21.49	Unif	Full_Only
VMTNKK-T3-C	db|PROT01|FOX1_RRM1	sarnowsc_D1903_041.c.19379.19379.2	sarnowsc_D1903_041.c.19878.19878.2	197	287.031	C	Natural_-H4O2	C Natural_-H4O2	1006.43	1006.43	504.222	2	-1.7	0.05317	21.48	Unif	Full_Only
GFGFVTFENSADADR-F4-CG	db|PROT01|FOX1_RRM1	sarnowsc_D1903_043.c.13640.13640.3	sarnowsc_D1903_043.c.13804.13804.3	160	666.084	CG	Natural_-H2	CG Natural_-H2	2297.81	2297.8	766.941	3	-2.6	0.06326	21.48	Unif	Full_Only
LHVSNIPFR-I6-G	db|PROT01|FOX1_RRM1	sarnowsc_D1903_044.c.15215.15215.3	sarnowsc_D1903_044.c.15110.15110.3	124	361.042	G	Natural_-H2	G Natural_-H2	1442.65	1442.64	481.888	3	-3	0.01085	21.48	Unif	Full_Only
GFGFVTFENSADADR-F4-AGUU	db|PROT01|FOX1_RRM1	sarnowsc_D1903_041.c.25838.25838.3	sarnowsc_D1903_041.c.25820.25820.3	160	1242.2	AGUU	Natural_-HPO3+H2O	AGUU Natural_-HPO3+H2O	2873.93	2873.92	958.982	3	-1.6	0.04725	21.47	Unif	Full_Only
GSKGFGFVTFENSADADR-G6-GU	db|PROT01|FOX1_RRM1	sarnowsc_D1903_044.c.09612.09612.3	sarnowsc_D1903_044.c.08997.08997.3	159	607.128	GU	Natural_-HPO3+H2O	GU Natural_-HPO3+H2O	2511	2510.99	838.006	3	-1.5	0.02313	21.47	Unif	Full_Only
GFGFVTFENSADADR-G3-AGUU	db|PROT01|FOX1_RRM1	sarnowsc_D1903_044.c.26641.26641.3	sarnowsc_D1903_044.c.26627.26627.3	159	1224.19	AGUU	Natural_-HPO3	AGUU Natural_-HPO3	2855.92	2855.91	952.977	3	-2.7	0.04107	21.46	Unif	Full_Only
LHVSNIPFRFRDPDLR-F8-CGU	db|PROT01|FOX1_RRM1	sarnowsc_D1903_040.c.11193.11193.5	sarnowsc_D1903_040.c.11763.11763.5	126	974.125	CGU	Natural	CGU Natural	2955.19	2955.18	592.044	5	-3	0.03451	21.46	Unif	Restricted_and_Full
LHVSNIPFRFRDPDLR-F8-GU	db|PROT01|FOX1_RRM1	sarnowsc_D1903_044.c.13183.13183.3	sarnowsc_D1903_044.c.13771.13771.3	126	669.083	GU	Natural	GU Natural	2650.15	2650.14	884.389	3	-1.3	0.04109	21.46	Unif	Restricted_and_Full
GFGFVTFENSADADR-F4-AGUU	db|PROT01|FOX1_RRM1	sarnowsc_D1903_044.c.18464.18464.2	sarnowsc_D1903_044.c.18440.18440.2	160	1242.2	AGUU	Natural_-HPO3+H2O	AGUU Natural_-HPO3+H2O	2873.93	2873.92	1437.97	2	-1.9	0.00595	21.44	Unif	Full_Only
GFGFVTFENSADADR-G3-GU	db|PROT01|FOX1_RRM1	sarnowsc_D1903_041.c.29345.29345.3	sarnowsc_D1903_041.c.29334.29334.3	159	589.117	GU	Natural_-HPO3	GU Natural_-HPO3/AU Natural_-HPO2	2220.84	2220.84	741.286	3	-1.6	0.03529	21.43	Unif	Full_Only
GFGFVTFENSADADR-S10-AGU	db|PROT01|FOX1_RRM1	sarnowsc_D1903_041.c.20484.20484.3	sarnowsc_D1903_041.c.20709.20709.3	166	998.136	AGU	Natural	AGU Natural	2629.86	2629.85	877.625	3	-2.7	0.14215	21.43	Unif	Restricted_and_Full
GFGFVTFENSADADR-F4-AGUU	db|PROT01|FOX1_RRM1	sarnowsc_D1903_041.c.21773.21773.3	sarnowsc_D1903_041.c.21908.21908.3	160	1224.19	AGUU	Natural_-HPO3	AGUU Natural_-HPO3	2855.92	2855.91	952.977	3	-2.6	0.0275	21.43	Unif	Full_Only
GFGFVTFENSADADR-F2-CG	db|PROT01|FOX1_RRM1	sarnowsc_D1903_040.c.10032.10032.3	sarnowsc_D1903_040.c.10022.10022.3	158	606.144	CG	Natural_-HPO3+H2O	CG Natural_-HPO3+H2O	2237.87	2237.86	746.961	3	-2.8	0.02465	21.41	Unif	Full_Only
GFGFVTFENSADADR-F4-AGU	db|PROT01|FOX1_RRM1	sarnowsc_D1903_044.c.21930.21930.3	sarnowsc_D1903_044.c.22183.22183.3	160	998.136	AGU	Natural	AGU Natural	2629.86	2629.85	877.625	3	-2.8	0.03631	21.41	Unif	Restricted_and_Full
GSKGFGFVTFENSADADR-V8-AGUU	db|PROT01|FOX1_RRM1	sarnowsc_D1903_043.c.15437.15437.4	sarnowsc_D1903_043.c.15454.15454.4	161	1224.19	AGUU	Natural_-HPO3	AGUU Natural_-HPO3	3128.06	3128.06	783.022	4	-2.5	0.01482	21.41	Unif	Full_Only
LHVSNIPFR-P7-CG	db|PROT01|FOX1_RRM1	sarnowsc_D1903_043.c.06666.06666.2	sarnowsc_D1903_043.c.06104.06104.2	125	668.099	CG	Natural	CG Natural	1749.7	1749.7	875.857	2	-2.5	0.04329	21.4	Unif	Restricted_and_Full
GFGFVTFENSADADR-F4-CG	db|PROT01|FOX1_RRM1	sarnowsc_D1903_041.c.13665.13665.2	sarnowsc_D1903_041.c.13096.13096.2	160	668.099	CG	Natural	CG Natural	2299.82	2299.81	1150.91	2	-3	0.02281	21.4	Unif	Restricted_and_Full
LHVSNIPFR-F8-GU	db|PROT01|FOX1_RRM1	sarnowsc_D1903_041.c.07617.07617.2	sarnowsc_D1903_041.c.07579.07579.2	126	667.068	GU	Natural_-H2	GU Natural_-H2	1748.67	1748.66	875.34	2	-3.6	0.03079	21.4	Unif	Full_Only
GFGFVTFENSADADR-F4-AGUU	db|PROT01|FOX1_RRM1	sarnowsc_D1903_040.c.15277.15277.2	sarnowsc_D1903_040.c.15270.15270.2	160	1242.2	AGUU	Natural_-HPO3+H2O	AGUU Natural_-HPO3+H2O	2873.93	2873.92	1437.97	2	-1.7	0.01546	21.39	Unif	Full_Only
RLHVSNIPFR-F9-CG	db|PROT01|FOX1_RRM1	sarnowsc_D1903_041.c.05103.05103.4	sarnowsc_D1903_041.c.05074.05074.4	126	666.084	CG	Natural_-H2	CG Natural_-H2	1903.79	1903.78	476.954	4	-2.7	0.03338	21.39	Unif	Full_Only
GFGFVTFENSADADR-G3-GU	db|PROT01|FOX1_RRM1	sarnowsc_D1903_041.c.17382.17382.2	sarnowsc_D1903_041.c.17393.17393.2	159	669.083	GU	Natural	GU Natural	2300.8	2300.8	1151.41	2	-1	0.03253	21.39	Unif	Restricted_and_Full
LHVSNIPFRFRDPDLR-R9-CG	db|PROT01|FOX1_RRM1	sarnowsc_D1903_040.c.10375.10375.3	sarnowsc_D1903_040.c.10426.10426.3	127	666.084	CG	Natural_-H2	CG Natural_-H2	2647.15	2647.14	883.389	3	-1.7	0.04395	21.37	Unif	Full_Only
GFGFVTFENSADADR-F4-GU	db|PROT01|FOX1_RRM1	sarnowsc_D1903_041.c.30490.30490.2	sarnowsc_D1903_041.c.30339.30339.2	160	589.117	GU	Natural_-HPO3	GU Natural_-HPO3/AU Natural_-HPO2	2220.84	2220.83	1111.42	2	-2.1	0.05332	21.37	Unif	Full_Only
GFGFVTFENSADADR-V5-GU	db|PROT01|FOX1_RRM1	sarnowsc_D1903_040.c.13375.13375.3	sarnowsc_D1903_040.c.13374.13374.3	161	605.112	GU	Natural_-HPO2	GU Natural_-HPO2	2236.83	2236.83	746.617	3	-2.3	0.04067	21.37	Unif	Full_Only
LHVSNIPFR-P7-CG	db|PROT01|FOX1_RRM1	sarnowsc_D1903_044.c.04044.04044.2	sarnowsc_D1903_044.c.04055.04055.2	125	668.099	CG	Natural	CG Natural	1749.7	1749.7	875.858	2	-1.6	0.02429	21.35	Unif	Restricted_and_Full
GFGFVTFENSADADR-F4-AGU	db|PROT01|FOX1_RRM1	sarnowsc_D1903_041.c.19816.19816.2	sarnowsc_D1903_041.c.19777.19777.2	160	998.136	AGU	Natural	AGU Natural	2629.86	2629.85	1315.93	2	-3.4	0.02056	21.34	Unif	Restricted_and_Full
LHVSNIPFRFRDPDLR-F8-GUU	db|PROT01|FOX1_RRM1	sarnowsc_D1903_044.c.14541.14541.3	sarnowsc_D1903_044.c.15278.15278.3	126	975.109	GUU	Natural	GUU Natural	2956.17	2956.17	986.398	3	-1	0.04395	21.34	Unif	Restricted_and_Full
GFGFVTFENSADADR-F4-GU	db|PROT01|FOX1_RRM1	sarnowsc_D1903_043.c.13497.13497.2	sarnowsc_D1903_043.c.13495.13495.2	160	589.117	GU	Natural_-HPO3	GU Natural_-HPO3/AU Natural_-HPO2	2220.84	2220.83	1111.42	2	-2.3	0.0833	21.33	Unif	Full_Only
GFGFVTFENSADADR-F4-AGUU	db|PROT01|FOX1_RRM1	sarnowsc_D1903_040.c.21575.21575.2	sarnowsc_D1903_040.c.21334.21334.2	160	1224.19	AGUU	Natural_-HPO3	AGUU Natural_-HPO3	2855.92	2855.91	1428.96	2	-2.5	0.01671	21.33	Unif	Full_Only
GFGFVTFENSADADRAR-D14-GUU	db|PROT01|FOX1_RRM1	sarnowsc_D1903_041.c.14611.14611.3	sarnowsc_D1903_041.c.14582.14582.3	170	895.142	GUU	Natural_-HPO3	GUU Natural_-HPO3	2754	2754	919.007	3	-2	0.01463	21.33	Unif	Full_Only
GFGFVTFENSADADR-F4-GUU	db|PROT01|FOX1_RRM1	sarnowsc_D1903_040.c.17335.17335.2	sarnowsc_D1903_040.c.17422.17422.2	160	913.153	GUU	Natural_-HPO3+H2O	GUU Natural_-HPO3+H2O	2544.87	2544.87	1273.44	2	-0.8	0.02074	21.32	Unif	Full_Only
GFGFVTFENSADADR-F4-CG	db|PROT01|FOX1_RRM1	sarnowsc_D1903_043.c.13498.13498.3	sarnowsc_D1903_043.c.12971.12971.3	160	668.099	CG	Natural	CG Natural	2299.82	2299.81	767.612	3	-3.3	0.03032	21.32	Unif	Restricted_and_Full
LHVSNIPFRFRDPDLR-R11-GU	db|PROT01|FOX1_RRM1	sarnowsc_D1903_041.c.11069.11069.3	sarnowsc_D1903_041.c.10989.10989.3	129	669.083	GU	Natural	GU Natural	2650.15	2650.15	884.39	3	-0.2	0.03448	21.32	Unif	Restricted_and_Full
RLHVSNIPFR-I7-GU	db|PROT01|FOX1_RRM1	sarnowsc_D1903_044.c.12090.12090.3	sarnowsc_D1903_044.c.12503.12503.3	124	667.068	GU	Natural_-H2	GU Natural_-H2	1904.77	1904.77	635.931	3	-1.6	0.04853	21.32	Unif	Full_Only
GFGFVTFENSADADR-F4-GUU	db|PROT01|FOX1_RRM1	sarnowsc_D1903_041.c.21554.21554.2	sarnowsc_D1903_041.c.21504.21504.2	160	895.142	GUU	Natural_-HPO3	GUU Natural_-HPO3	2526.86	2526.86	1264.44	2	-3.4	0.00381	21.32	Unif	Full_Only
GFGFVTFENSADADR-F4-GU	db|PROT01|FOX1_RRM1	sarnowsc_D1903_040.c.27021.27021.3	sarnowsc_D1903_040.c.26983.26983.3	160	607.128	GU	Natural_-HPO3+H2O	GU Natural_-HPO3+H2O	2238.85	2238.85	747.29	3	-1.8	0.08793	21.32	Unif	Full_Only
GFGFVTFENSADADR-F4-AGUU	db|PROT01|FOX1_RRM1	sarnowsc_D1903_044.c.15898.15898.3	sarnowsc_D1903_044.c.15608.15608.3	160	1224.19	AGUU	Natural_-HPO3	AGUU Natural_-HPO3	2855.92	2855.91	952.977	3	-3.2	0.02911	21.31	Unif	Full_Only
GFGFVTFENSADADR-T6-GUU	db|PROT01|FOX1_RRM1	sarnowsc_D1903_043.c.15894.15894.2	sarnowsc_D1903_043.c.15888.15888.2	162	913.153	GUU	Natural_-HPO3+H2O	GUU Natural_-HPO3+H2O	2544.87	2544.87	1273.44	2	-2.1	0.01848	21.3	Unif	Full_Only
GFGFVTFENSADADR-V5-GUU	db|PROT01|FOX1_RRM1	sarnowsc_D1903_043.c.13141.13141.3	sarnowsc_D1903_043.c.13074.13074.3	161	913.153	GUU	Natural_-HPO3+H2O	GUU Natural_-HPO3+H2O	2544.87	2544.87	849.297	3	-2.9	0.05169	21.29	Unif	Full_Only
LHVSNIPFR-P7-GU	db|PROT01|FOX1_RRM1	sarnowsc_D1903_041.c.10505.10505.2	sarnowsc_D1903_041.c.10491.10491.2	125	669.083	GU	Natural	GU Natural	1750.69	1750.69	876.351	2	-0.3	0.05775	21.29	Unif	Restricted_and_Full
LHVSNIPFR-I6-CG	db|PROT01|FOX1_RRM1	sarnowsc_D1903_040.c.03794.03794.3	sarnowsc_D1903_040.c.03793.03793.3	124	668.099	CG	Natural	CG Natural	1749.7	1749.7	584.24	3	-3	0.0436	21.28	Unif	Restricted_and_Full
GFGFVTFENSADADRAR-F4-GU	db|PROT01|FOX1_RRM1	sarnowsc_D1903_040.c.10159.10159.3	sarnowsc_D1903_040.c.10234.10234.3	160	589.117	GU	Natural_-HPO3	GU Natural_-HPO3/AU Natural_-HPO2	2447.98	2447.97	816.999	3	-1.8	0.03096	21.27	Unif	Full_Only
GFGFVTFENSADADR-F4-AGU	db|PROT01|FOX1_RRM1	sarnowsc_D1903_043.c.19539.19539.3	sarnowsc_D1903_043.c.19926.19926.3	160	998.136	AGU	Natural	AGU Natural	2629.86	2629.85	877.624	3	-3.1	0.03009	21.27	Unif	Restricted_and_Full
LHVSNIPFRFR-S4-CG	db|PROT01|FOX1_RRM1	sarnowsc_D1903_043.c.05838.05838.4	sarnowsc_D1903_043.c.05831.05831.4	122	668.099	CG	Natural	CG Natural	2052.87	2052.87	514.224	4	-3.4	0.0499	21.27	Unif	Restricted_and_Full
LHVSNIPFRFRDPDLR-R9-CGU	db|PROT01|FOX1_RRM1	sarnowsc_D1903_044.c.11720.11720.3	sarnowsc_D1903_044.c.11702.11702.3	127	974.125	CGU	Natural	CGU Natural	2955.19	2955.18	986.069	3	-2.1	0.04265	21.26	Unif	Restricted_and_Full
RLHVSNIPFR-P8-CGU	db|PROT01|FOX1_RRM1	sarnowsc_D1903_041.c.05804.05804.4	sarnowsc_D1903_041.c.06139.06139.4	125	972.109	CGU	Natural_-H2	CGU Natural_-H2	2209.81	2209.81	553.46	4	-1.7	0.02915	21.26	Unif	Full_Only
LHVSNIPFR-P7-CG	db|PROT01|FOX1_RRM1	sarnowsc_D1903_043.c.06650.06650.3	sarnowsc_D1903_043.c.07053.07053.3	125	666.084	CG	Natural_-H2	CG Natural_-H2	1747.69	1747.68	583.568	3	-2.8	0.03849	21.24	Unif	Full_Only
LHVSNIPFR-P7-GU	db|PROT01|FOX1_RRM1	sarnowsc_D1903_043.c.16767.16767.3	sarnowsc_D1903_043.c.16521.16521.3	125	667.068	GU	Natural_-H2	GU Natural_-H2	1748.67	1748.67	583.896	3	-3.2	0.02389	21.23	Unif	Full_Only
RLHVSNIPFR-I7-CG	db|PROT01|FOX1_RRM1	sarnowsc_D1903_044.c.05295.05295.4	sarnowsc_D1903_044.c.05273.05273.4	124	666.084	CG	Natural_-H2	CG Natural_-H2	1903.79	1903.78	476.953	4	-3.3	0.03268	21.23	Unif	Full_Only
LHVSNIPFR-P7-GU	db|PROT01|FOX1_RRM1	sarnowsc_D1903_040.c.06600.06600.3	sarnowsc_D1903_040.c.05970.05970.3	125	669.083	GU	Natural	GU Natural	1750.69	1750.68	584.569	3	-1.8	0.05479	21.22	Unif	Restricted_and_Full
GFGFVTFENSADADR-V5-CG	db|PROT01|FOX1_RRM1	sarnowsc_D1903_040.c.12920.12920.2	sarnowsc_D1903_040.c.13696.13696.2	161	668.099	CG	Natural	CG Natural	2299.82	2299.81	1150.92	2	-2.6	0.02128	21.22	Unif	Restricted_and_Full
GFGFVTFENSADADR-G3-GU	db|PROT01|FOX1_RRM1	sarnowsc_D1903_043.c.28039.28039.3	sarnowsc_D1903_043.c.28016.28016.3	159	589.117	GU	Natural_-HPO3	GU Natural_-HPO3/AU Natural_-HPO2	2220.84	2220.84	741.286	3	-1.3	0.06451	21.21	Unif	Full_Only
GFGFVTFENSADADR-F4-AGUU	db|PROT01|FOX1_RRM1	sarnowsc_D1903_041.c.26109.26109.3	sarnowsc_D1903_041.c.26399.26399.3	160	1224.19	AGUU	Natural_-HPO3	AGUU Natural_-HPO3	2855.92	2855.91	952.978	3	-2.1	0.03544	21.2	Unif	Full_Only
GFGFVTFENSADADR-F4-GU	db|PROT01|FOX1_RRM1	sarnowsc_D1903_043.c.13014.13014.2	sarnowsc_D1903_043.c.12897.12897.2	160	589.117	GU	Natural_-HPO3	GU Natural_-HPO3/AU Natural_-HPO2	2220.84	2220.83	1111.42	2	-2.3	0.03703	21.2	Unif	Full_Only
RLHVSNIPFR-F9-CGU	db|PROT01|FOX1_RRM1	sarnowsc_D1903_043.c.05843.05843.3	sarnowsc_D1903_043.c.06436.06436.3	126	972.109	CGU	Natural_-H2	CGU Natural_-H2	2209.81	2209.81	737.612	3	-0.8	0.03318	21.2	Unif	Full_Only
LHVSNIPFRFRDPDLR-F8-CGU	db|PROT01|FOX1_RRM1	sarnowsc_D1903_044.c.17561.17561.3	sarnowsc_D1903_044.c.17166.17166.3	126	972.109	CGU	Natural_-H2	CGU Natural_-H2	2953.17	2953.17	985.398	3	-1.5	0.03728	21.2	Unif	Full_Only
GFGFVTFENSADADR-F4-AGU	db|PROT01|FOX1_RRM1	sarnowsc_D1903_040.c.21989.21989.3	sarnowsc_D1903_040.c.22012.22012.3	160	998.136	AGU	Natural	AGU Natural	2629.86	2629.85	877.625	3	-2.5	0.09081	21.19	Unif	Restricted_and_Full
RLHVSNIPFR-F9-GU	db|PROT01|FOX1_RRM1	sarnowsc_D1903_043.c.12103.12103.4	sarnowsc_D1903_043.c.12123.12123.4	126	667.068	GU	Natural_-H2	GU Natural_-H2	1904.77	1904.77	477.2	4	-2.4	0.04695	21.18	Unif	Full_Only
GFGFVTFENSADADR-F4-AGU	db|PROT01|FOX1_RRM1	sarnowsc_D1903_044.c.20700.20700.3	sarnowsc_D1903_044.c.20866.20866.3	160	998.136	AGU	Natural	AGU Natural	2629.86	2629.85	877.625	3	-2	0.03643	21.18	Unif	Restricted_and_Full
GFGFVTFENSADADR-F4-CG	db|PROT01|FOX1_RRM1	sarnowsc_D1903_044.c.13826.13826.2	sarnowsc_D1903_044.c.13637.13637.2	160	668.099	CG	Natural	CG Natural	2299.82	2299.81	1150.91	2	-2.9	0.02705	21.18	Unif	Restricted_and_Full
GFGFVTFENSADADR-G3-GU	db|PROT01|FOX1_RRM1	sarnowsc_D1903_043.c.17646.17646.2	sarnowsc_D1903_043.c.17699.17699.2	159	607.128	GU	Natural_-HPO3+H2O	GU Natural_-HPO3+H2O	2238.85	2238.84	1120.43	2	-2.4	0.0145	21.17	Unif	Full_Only
LHVSNIPFR-R9-G	db|PROT01|FOX1_RRM1	sarnowsc_D1903_041.c.16056.16056.2	sarnowsc_D1903_041.c.16069.16069.2	127	361.042	G	Natural_-H2	G Natural_-H2	1442.65	1442.64	722.327	2	-4.4	0.02437	21.17	Unif	Full_Only
LHVSNIPFR-P7-GU	db|PROT01|FOX1_RRM1	sarnowsc_D1903_041.c.08839.08839.2	sarnowsc_D1903_041.c.08881.08881.2	125	667.068	GU	Natural_-H2	GU Natural_-H2	1748.67	1748.66	875.34	2	-3.5	0.05215	21.17	Unif	Full_Only
LHVSNIPFR-I6-GU	db|PROT01|FOX1_RRM1	sarnowsc_D1903_044.c.08263.08263.2	sarnowsc_D1903_044.c.08583.08583.2	124	667.068	GU	Natural_-H2	GU Natural_-H2	1748.67	1748.67	875.342	2	-1.9	0.06278	21.16	Unif	Full_Only
GFGFVTFENSADADR-T6-AGUU	db|PROT01|FOX1_RRM1	sarnowsc_D1903_040.c.17342.17342.3	sarnowsc_D1903_040.c.16867.16867.3	162	1224.19	AGUU	Natural_-HPO3	AGUU Natural_-HPO3	2855.92	2855.91	952.979	3	-1	0.05474	21.16	Unif	Full_Only
LHVSNIPFR-N5-CG	db|PROT01|FOX1_RRM1	sarnowsc_D1903_040.c.04628.04628.3	sarnowsc_D1903_040.c.04586.04586.3	123	668.099	CG	Natural	CG Natural	1749.7	1749.7	584.24	3	-2.9	0.05959	21.13	Unif	Restricted_and_Full
RLHVSNIPFR-H3-AGUU	db|PROT01|FOX1_RRM1	sarnowsc_D1903_043.c.15771.15771.2	sarnowsc_D1903_043.c.15753.15753.2	120	1224.19	AGUU	Natural_-HPO3	AGUU Natural_-HPO3	2461.9	2461.9	1231.96	2	-0.9	0.03809	21.13	Unif	Full_Only
GFGFVTFENSADADR-G3-AGUU	db|PROT01|FOX1_RRM1	sarnowsc_D1903_044.c.26205.26205.3	sarnowsc_D1903_044.c.26412.26412.3	159	1224.19	AGUU	Natural_-HPO3	AGUU Natural_-HPO3	2855.92	2855.91	952.977	3	-2.9	0.04451	21.13	Unif	Full_Only
GFGFVTFENSADADR-F2-AGUU	db|PROT01|FOX1_RRM1	sarnowsc_D1903_043.c.22375.22375.3	sarnowsc_D1903_043.c.22023.22023.3	158	1224.19	AGUU	Natural_-HPO3	AGUU Natural_-HPO3	2855.92	2855.91	952.977	3	-3.2	0.0244	21.13	Unif	Full_Only
LHVSNIPFRFR-S4-G	db|PROT01|FOX1_RRM1	sarnowsc_D1903_040.c.05440.05440.3	sarnowsc_D1903_040.c.05350.05350.3	122	363.058	G	Natural	G Natural	1747.83	1747.83	583.617	3	-2.5	0.08143	21.12	Unif	Restricted_and_Full
GFGFVTFENSADADR-V5-GU	db|PROT01|FOX1_RRM1	sarnowsc_D1903_043.c.29902.29902.3	sarnowsc_D1903_043.c.29758.29758.3	161	607.128	GU	Natural_-HPO3+H2O	GU Natural_-HPO3+H2O	2238.85	2238.84	747.289	3	-2.4	0.03554	21.12	Unif	Full_Only
GFGFVTFENSADADR-F4-GUU	db|PROT01|FOX1_RRM1	sarnowsc_D1903_041.c.17087.17087.2	sarnowsc_D1903_041.c.17260.17260.2	160	913.153	GUU	Natural_-HPO3+H2O	GUU Natural_-HPO3+H2O	2544.87	2544.87	1273.44	2	-2.3	0.0486	21.12	Unif	Full_Only
LHVSNIPFRFRDPDLR-F10-CGU	db|PROT01|FOX1_RRM1	sarnowsc_D1903_044.c.13143.13143.3	sarnowsc_D1903_044.c.13224.13224.3	128	974.125	CGU	Natural	CGU Natural	2955.19	2955.18	986.068	3	-2.4	0.04431	21.11	Unif	Restricted_and_Full
LHVSNIPFR-I6-G	db|PROT01|FOX1_RRM1	sarnowsc_D1903_043.c.06637.06637.3	sarnowsc_D1903_043.c.06632.06632.3	124	361.042	G	Natural_-H2	G Natural_-H2	1442.65	1442.64	481.889	3	-2.1	0.02749	21.11	Unif	Full_Only
GFGFVTFENSADADR-F4-GU	db|PROT01|FOX1_RRM1	sarnowsc_D1903_043.c.15508.15508.2	sarnowsc_D1903_043.c.15167.15167.2	160	587.101	GU	Natural_-H3PO3	GU Natural_-H3PO3	2218.82	2218.82	1110.42	2	-1.8	0.02662	21.1	Unif	Full_Only
LHVSNIPFRFR-P7-G	db|PROT01|FOX1_RRM1	sarnowsc_D1903_041.c.06110.06110.3	sarnowsc_D1903_041.c.05785.05785.3	125	363.058	G	Natural	G Natural	1747.83	1747.83	583.617	3	-2.6	0.04194	21.1	Unif	Restricted_and_Full
RLHVSNIPFRFR-P8-CG	db|PROT01|FOX1_RRM1	sarnowsc_D1903_043.c.04562.04562.4	sarnowsc_D1903_043.c.04803.04803.4	125	668.099	CG	Natural	CG Natural	2208.97	2208.97	553.25	4	-2.1	0.00476	21.1	Unif	Restricted_and_Full
RLHVSNIPFR-P8-GU	db|PROT01|FOX1_RRM1	sarnowsc_D1903_043.c.12524.12524.2	sarnowsc_D1903_043.c.12056.12056.2	125	667.068	GU	Natural_-H2	GU Natural_-H2	1904.77	1904.77	953.391	2	-3	0.05871	21.09	Unif	Full_Only
LHVSNIPFRFR-F8-CG	db|PROT01|FOX1_RRM1	sarnowsc_D1903_041.c.05752.05752.2	sarnowsc_D1903_041.c.06014.06014.2	126	668.099	CG	Natural	CG Natural	2052.87	2052.87	1027.44	2	-3	0.00761	21.08	Unif	Restricted_and_Full
GFGFVTFENSADADR-F4-G	db|PROT01|FOX1_RRM1	sarnowsc_D1903_043.c.13419.13419.2	sarnowsc_D1903_043.c.13724.13724.2	160	363.058	G	Natural	G Natural	1994.78	1994.77	998.395	2	-3.1	0.08192	21.05	Unif	Restricted_and_Full
GFGFVTFENSADADR-F4-AGU	db|PROT01|FOX1_RRM1	sarnowsc_D1903_043.c.20435.20435.3	sarnowsc_D1903_043.c.20416.20416.3	160	998.136	AGU	Natural	AGU Natural	2629.86	2629.85	877.625	3	-2	0.03384	21.05	Unif	Restricted_and_Full
GFGFVTFENSADADR-V5-GU	db|PROT01|FOX1_RRM1	sarnowsc_D1903_043.c.15983.15983.2	sarnowsc_D1903_043.c.16322.16322.2	161	589.117	GU	Natural_-HPO3	GU Natural_-HPO3/AU Natural_-HPO2	2220.84	2220.83	1111.43	2	-1.6	0.03705	21.04	Unif	Full_Only
GFGFVTFENSADADR-F4-AGUU	db|PROT01|FOX1_RRM1	sarnowsc_D1903_043.c.24484.24484.3	sarnowsc_D1903_043.c.24446.24446.3	160	1224.19	AGUU	Natural_-HPO3	AGUU Natural_-HPO3	2855.92	2855.9	952.976	3	-4.2	0.05128	21.04	Unif	Full_Only
LHVSNIPFRFRDPDLR-I6-CG	db|PROT01|FOX1_RRM1	sarnowsc_D1903_040.c.10117.10117.4	sarnowsc_D1903_040.c.09612.09612.4	124	668.099	CG	Natural	CG Natural	2649.16	2649.16	663.298	4	-1.3	0.04388	21.04	Unif	Restricted_and_Full
GFGFVTFENSADADR-T6-AGUU	db|PROT01|FOX1_RRM1	sarnowsc_D1903_043.c.17365.17365.2	sarnowsc_D1903_043.c.17044.17044.2	162	1242.2	AGUU	Natural_-HPO3+H2O	AGUU Natural_-HPO3+H2O	2873.93	2873.92	1437.97	2	-2.1	0.03448	21.04	Unif	Full_Only
GFGFVTFENSADADR-F4-AGUU	db|PROT01|FOX1_RRM1	sarnowsc_D1903_041.c.21534.21534.2	sarnowsc_D1903_041.c.21888.21888.2	160	1224.19	AGUU	Natural_-HPO3	AGUU Natural_-HPO3	2855.92	2855.92	1428.97	2	-0.1	0.01163	21.03	Unif	Full_Only
GSKGFGFVTFENSADADR-F7-GU	db|PROT01|FOX1_RRM1	sarnowsc_D1903_041.c.10752.10752.2	sarnowsc_D1903_041.c.10728.10728.2	160	587.101	GU	Natural_-H3PO3	GU Natural_-H3PO3	2490.97	2490.96	1246.49	2	-2.9	0.01255	21.03	Unif	Full_Only
LHVSNIPFR-P7-CG	db|PROT01|FOX1_RRM1	sarnowsc_D1903_043.c.03441.03441.3	sarnowsc_D1903_043.c.03936.03936.3	125	668.099	CG	Natural	CG Natural	1749.7	1749.7	584.241	3	-1.9	0.03265	21.03	Unif	Restricted_and_Full
LHVSNIPFR-L1-GU	db|PROT01|FOX1_RRM1	sarnowsc_D1903_041.c.17298.17298.2	sarnowsc_D1903_041.c.17273.17273.2	119	651.073	GU	Natural_-H2O	GU Natural_-H2O/AU Natural_-H2	1732.68	1732.67	867.345	2	-1.1	0.0588	21.03	Unif	Restricted_and_Full
LHVSNIPFRFRDPDLR-I6-U	db|PROT01|FOX1_RRM1	sarnowsc_D1903_044.c.12850.12850.4	sarnowsc_D1903_044.c.12353.12353.4	124	324.036	U	Natural	U Natural	2305.1	2305.09	577.281	4	-3.6	0.03894	21.02	Unif	Restricted_and_Full
GFGFVTFENSADADR-F4-GU	db|PROT01|FOX1_RRM1	sarnowsc_D1902_279.c.11656.11656.3	sarnowsc_D1902_279.c.11678.11678.3	160	589.117	GU	Natural_-HPO3	GU Natural_-HPO3/AU Natural_-HPO2	2220.84	2220.84	741.287	3	-0.8	0.03628	21.01	Cont	Full_Only
GFGFVTFENSADADR-F2-GU	db|PROT01|FOX1_RRM1	sarnowsc_D1903_040.c.11502.11502.2	sarnowsc_D1903_040.c.11507.11507.2	158	589.117	GU	Natural_-HPO3	GU Natural_-HPO3/AU Natural_-HPO2	2220.84	2220.84	1111.43	2	-0.4	0.02008	21.01	Unif	Full_Only
GFGFVTFENSADADR-F4-GU	db|PROT01|FOX1_RRM1	sarnowsc_D1903_040.c.13849.13849.2	sarnowsc_D1903_040.c.13806.13806.2	160	587.101	GU	Natural_-H3PO3	GU Natural_-H3PO3	2218.82	2218.82	1110.42	2	-2.8	0.07638	21	Unif	Full_Only
GFGFVTFENSADADR-G3-GU	db|PROT01|FOX1_RRM1	sarnowsc_D1903_044.c.29515.29515.3	sarnowsc_D1903_044.c.29660.29660.3	159	607.128	GU	Natural_-HPO3+H2O	GU Natural_-HPO3+H2O	2238.85	2238.84	747.289	3	-2.7	0.06222	20.99	Unif	Full_Only
LHVSNIPFRFRDPDLR-R9-CG	db|PROT01|FOX1_RRM1	sarnowsc_D1903_043.c.09027.09027.3	sarnowsc_D1903_043.c.09875.09875.3	127	668.099	CG	Natural	CG Natural	2649.16	2649.16	884.06	3	-2.6	0.04581	20.99	Unif	Restricted_and_Full
GFGFVTFENSADADR-F4-GUU	db|PROT01|FOX1_RRM1	sarnowsc_D1903_043.c.31112.31112.3	sarnowsc_D1903_043.c.31119.31119.3	160	895.142	GUU	Natural_-HPO3	GUU Natural_-HPO3	2526.86	2526.85	843.292	3	-4.5	0.11418	20.98	Unif	Full_Only
GFGFVTFENSADADR-G3-G	db|PROT01|FOX1_RRM1	sarnowsc_D1903_044.c.14170.14170.3	sarnowsc_D1903_044.c.13904.13904.3	159	363.058	G	Natural	G Natural	1994.78	1994.77	665.932	3	-2.9	0.03659	20.97	Unif	Restricted_and_Full
GFGFVTFENSADADR-F4-AGU	db|PROT01|FOX1_RRM1	sarnowsc_D1903_041.c.22697.22697.3	sarnowsc_D1903_041.c.23083.23083.3	160	998.136	AGU	Natural	AGU Natural	2629.86	2629.85	877.623	3	-4.1	0.04516	20.96	Unif	Restricted_and_Full
GFGFVTFENSADADR-V5-GU	db|PROT01|FOX1_RRM1	sarnowsc_D1903_041.c.30709.30709.3	sarnowsc_D1903_041.c.30794.30794.3	161	607.128	GU	Natural_-HPO3+H2O	GU Natural_-HPO3+H2O	2238.85	2238.84	747.288	3	-3.7	0.02694	20.96	Unif	Full_Only
GSKGFGFVTFENSADADR-V8-AGUU	db|PROT01|FOX1_RRM1	sarnowsc_D1903_041.c.14058.14058.3	sarnowsc_D1903_041.c.14072.14072.3	161	1242.2	AGUU	Natural_-HPO3+H2O	AGUU Natural_-HPO3+H2O	3146.08	3146.07	1049.7	3	-2.3	0.00784	20.96	Unif	Full_Only
LHVSNIPFRFRDPDLR-P7-GU	db|PROT01|FOX1_RRM1	sarnowsc_D1903_044.c.17089.17089.4	sarnowsc_D1903_044.c.17069.17069.4	125	667.068	GU	Natural_-H2	GU Natural_-H2	2648.13	2648.13	663.04	4	-1.7	0.04212	20.96	Unif	Full_Only
LHVSNIPFRFR-P7-CG	db|PROT01|FOX1_RRM1	sarnowsc_D1903_043.c.07599.07599.2	sarnowsc_D1903_043.c.07947.07947.2	125	666.084	CG	Natural_-H2	CG Natural_-H2	2050.86	2050.85	1026.43	2	-3.5	0.02113	20.95	Unif	Full_Only
GFGFVTFENSADADR-F4-GU	db|PROT01|FOX1_RRM1	sarnowsc_D1903_040.c.16994.16994.2	sarnowsc_D1903_040.c.17365.17365.2	160	589.117	GU	Natural_-HPO3	GU Natural_-HPO3/AU Natural_-HPO2	2220.84	2220.83	1111.42	2	-2.7	0.04533	20.94	Unif	Full_Only
GFGFVTFENSADADR-F4-AGUU	db|PROT01|FOX1_RRM1	sarnowsc_D1903_044.c.28122.28122.3	sarnowsc_D1903_044.c.28082.28082.3	160	1224.19	AGUU	Natural_-HPO3	AGUU Natural_-HPO3	2855.92	2855.91	952.979	3	-1.5	0.03338	20.93	Unif	Full_Only
LHVSNIPFRFR-P7-CG	db|PROT01|FOX1_RRM1	sarnowsc_D1903_044.c.07691.07691.3	sarnowsc_D1903_044.c.07631.07631.3	125	668.099	CG	Natural	CG Natural	2052.87	2052.87	685.296	3	-3.4	0.02314	20.92	Unif	Restricted_and_Full
LHVSNIPFRFRDPDLR-F10-GU	db|PROT01|FOX1_RRM1	sarnowsc_D1903_040.c.10990.10990.2	sarnowsc_D1903_040.c.11400.11400.2	128	669.083	GU	Natural	GU Natural	2650.15	2650.14	1326.08	2	-2.5	0.04605	20.91	Unif	Restricted_and_Full
GFGFVTFENSADADR-G1-GU	db|PROT01|FOX1_RRM1	sarnowsc_D1903_040.c.13817.13817.2	sarnowsc_D1903_040.c.13844.13844.2	157	605.112	GU	Natural_-HPO2	GU Natural_-HPO2	2236.83	2236.83	1119.42	2	-3	0.06926	20.9	Unif	Full_Only
LHVSNIPFRFRDPDLR-P7-G	db|PROT01|FOX1_RRM1	sarnowsc_D1903_044.c.10211.10211.4	sarnowsc_D1903_044.c.10197.10197.4	125	363.058	G	Natural	G Natural	2344.12	2344.12	587.037	4	-1.8	0.02778	20.89	Unif	Restricted_and_Full
GFGFVTFENSADADR-F4-ACG	db|PROT01|FOX1_RRM1	sarnowsc_D1903_041.c.24695.24695.3	sarnowsc_D1903_041.c.24489.24489.3	160	961.131	ACG	Natural_-H4O2	ACG Natural_-H4O2	2592.85	2592.85	865.29	3	-1.7	0.04281	20.88	Unif	Full_Only
RLHVSNIPFR-P8-CGU	db|PROT01|FOX1_RRM1	sarnowsc_D1903_040.c.06617.06617.3	sarnowsc_D1903_040.c.06163.06163.3	125	972.109	CGU	Natural_-H2	CGU Natural_-H2	2209.81	2209.81	737.611	3	-1.8	0.01597	20.88	Unif	Full_Only
RLHVSNIPFR-F9-CGU	db|PROT01|FOX1_RRM1	sarnowsc_D1903_044.c.05306.05306.4	sarnowsc_D1903_044.c.05362.05362.4	126	974.125	CGU	Natural	CGU Natural	2211.83	2211.82	553.964	4	-2.4	0.01321	20.87	Unif	Restricted_and_Full
GFGFVTFENSADADR-F2-GU	db|PROT01|FOX1_RRM1	sarnowsc_D1903_043.c.28524.28524.3	sarnowsc_D1903_043.c.28464.28464.3	158	589.117	GU	Natural_-HPO3	GU Natural_-HPO3/AU Natural_-HPO2	2220.84	2220.83	741.285	3	-2.8	0.03345	20.87	Unif	Full_Only
LHVSNIPFR-P7-CG	db|PROT01|FOX1_RRM1	sarnowsc_D1903_041.c.10171.10171.2	sarnowsc_D1903_041.c.10222.10222.2	125	666.084	CG	Natural_-H2	CG Natural_-H2	1747.69	1747.68	874.85	2	-1.9	0.05026	20.86	Unif	Full_Only
LHVSNIPFR-F8-CGU	db|PROT01|FOX1_RRM1	sarnowsc_D1903_040.c.06676.06676.3	sarnowsc_D1903_040.c.07284.07284.3	126	974.125	CGU	Natural	CGU Natural	2055.73	2055.72	686.249	3	-2.2	0.07277	20.86	Unif	Restricted_and_Full
LHVSNIPFR-L1-AU	db|PROT01|FOX1_RRM1	sarnowsc_D1903_041.c.16402.16402.2	sarnowsc_D1903_041.c.16977.16977.2	119	653.088	AU	Natural	AU Natural	1734.69	1734.69	868.353	2	-1.2	0.0619	20.86	Unif	Restricted_and_Full
GSKGFGFVTFENSADADR-F7-AGUU	db|PROT01|FOX1_RRM1	sarnowsc_D1903_040.c.15093.15093.4	sarnowsc_D1903_040.c.15524.15524.4	160	1224.19	AGUU	Natural_-HPO3	AGUU Natural_-HPO3	3128.06	3128.06	783.022	4	-3.1	0.018	20.85	Unif	Full_Only
RLHVSNIPFR-P8-GU	db|PROT01|FOX1_RRM1	sarnowsc_D1903_044.c.12523.12523.2	sarnowsc_D1903_044.c.12504.12504.2	125	667.068	GU	Natural_-H2	GU Natural_-H2	1904.77	1904.77	953.391	2	-2.5	0.03586	20.85	Unif	Full_Only
LHVSNIPFR-P7-CGU	db|PROT01|FOX1_RRM1	sarnowsc_D1903_043.c.07940.07940.2	sarnowsc_D1903_043.c.08403.08403.2	125	972.109	CGU	Natural_-H2	CGU Natural_-H2	2053.71	2053.71	1027.86	2	-2.8	0.04073	20.84	Unif	Full_Only
GFGFVTFENSADADR-F4-AGUU	db|PROT01|FOX1_RRM1	sarnowsc_D1903_040.c.27533.27533.3	sarnowsc_D1903_040.c.27422.27422.3	160	1222.18	AGUU	Natural_-H3PO3	AGUU Natural_-H3PO3	2853.9	2853.9	952.306	3	-1.8	0.03591	20.82	Unif	Full_Only
LHVSNIPFRFRDPDLR-F8-CG	db|PROT01|FOX1_RRM1	sarnowsc_D1903_044.c.10558.10558.3	sarnowsc_D1903_044.c.10019.10019.3	126	668.099	CG	Natural	CG Natural	2649.16	2649.16	884.062	3	-0.6	0.03314	20.8	Unif	Restricted_and_Full
GFGFVTFENSADADR-F4-AGU	db|PROT01|FOX1_RRM1	sarnowsc_D1903_043.c.19475.19475.2	sarnowsc_D1903_043.c.19483.19483.2	160	998.136	AGU	Natural	AGU Natural	2629.86	2629.85	1315.93	2	-3.1	0.02113	20.8	Unif	Restricted_and_Full
LHVSNIPFR-V3-GU	db|PROT01|FOX1_RRM1	sarnowsc_D1903_040.c.17134.17134.3	sarnowsc_D1903_040.c.17146.17146.3	121	651.073	GU	Natural_-H2O	GU Natural_-H2O/AU Natural_-H2	1732.68	1732.67	578.565	3	-2.2	0.0276	20.79	Unif	Restricted_and_Full
GFGFVTFENSADADR-G3-AGUU	db|PROT01|FOX1_RRM1	sarnowsc_D1903_044.c.19885.19885.2	sarnowsc_D1903_044.c.20079.20079.2	159	1242.2	AGUU	Natural_-HPO3+H2O	AGUU Natural_-HPO3+H2O	2873.93	2873.92	1437.97	2	-2.5	0.00796	20.77	Unif	Full_Only
GFGFVTFENSADADR-F4-GU	db|PROT01|FOX1_RRM1	sarnowsc_D1903_040.c.29046.29046.2	sarnowsc_D1903_040.c.29167.29167.2	160	589.117	GU	Natural_-HPO3	GU Natural_-HPO3/AU Natural_-HPO2	2220.84	2220.83	1111.42	2	-2.3	0.04439	20.77	Unif	Full_Only
GFGFVTFENSADADR-V5-GU	db|PROT01|FOX1_RRM1	sarnowsc_D1903_041.c.13559.13559.3	sarnowsc_D1903_041.c.13582.13582.3	161	605.112	GU	Natural_-HPO2	GU Natural_-HPO2	2236.83	2236.83	746.617	3	-2.2	0.03211	20.77	Unif	Full_Only
LHVSNIPFR-S4-CGU	db|PROT01|FOX1_RRM1	sarnowsc_D1903_043.c.07211.07211.3	sarnowsc_D1903_043.c.07581.07581.3	122	974.125	CGU	Natural	CGU Natural	2055.73	2055.72	686.248	3	-4	0.05204	20.77	Unif	Restricted_and_Full
LHVSNIPFRFRDPDLR-F8-CGU	db|PROT01|FOX1_RRM1	sarnowsc_D1903_040.c.12660.12660.2	sarnowsc_D1903_040.c.12661.12661.2	126	974.125	CGU	Natural	CGU Natural	2955.19	2955.18	1478.6	2	-2.6	0.0187	20.77	Unif	Restricted_and_Full
GFGFVTFENSADADR-V5-AGUU	db|PROT01|FOX1_RRM1	sarnowsc_D1903_040.c.18096.18096.2	sarnowsc_D1903_040.c.17594.17594.2	161	1242.2	AGUU	Natural_-HPO3+H2O	AGUU Natural_-HPO3+H2O	2873.93	2873.92	1437.97	2	-1.2	0.0294	20.76	Unif	Full_Only
GFGFVTFENSADADR-G3-GU	db|PROT01|FOX1_RRM1	sarnowsc_D1903_043.c.19921.19921.2	sarnowsc_D1903_043.c.19932.19932.2	159	589.117	GU	Natural_-HPO3	GU Natural_-HPO3/AU Natural_-HPO2	2220.84	2220.83	1111.42	2	-3.6	0.0962	20.76	Unif	Full_Only
GFGFVTFENSADADR-F4-AGUU	db|PROT01|FOX1_RRM1	sarnowsc_D1903_041.c.21221.21221.2	sarnowsc_D1903_041.c.21089.21089.2	160	1224.19	AGUU	Natural_-HPO3	AGUU Natural_-HPO3	2855.92	2855.91	1428.96	2	-3.8	0.02864	20.76	Unif	Full_Only
RLHVSNIPFR-F9-CGU	db|PROT01|FOX1_RRM1	sarnowsc_D1903_043.c.06174.06174.3	sarnowsc_D1903_043.c.05846.05846.3	126	972.109	CGU	Natural_-H2	CGU Natural_-H2	2209.81	2209.81	737.611	3	-2.3	0.00704	20.75	Unif	Full_Only
GSKGFGFVTFENSADADR-V8-GU	db|PROT01|FOX1_RRM1	sarnowsc_D1903_041.c.08941.08941.3	sarnowsc_D1903_041.c.08882.08882.3	161	607.128	GU	Natural_-HPO3+H2O	GU Natural_-HPO3+H2O	2511	2510.99	838.004	3	-3.9	0.02144	20.74	Unif	Full_Only
LHVSNIPFR-P7-GU	db|PROT01|FOX1_RRM1	sarnowsc_D1903_040.c.13546.13546.3	sarnowsc_D1903_040.c.13695.13695.3	125	669.083	GU	Natural	GU Natural	1750.69	1750.68	584.568	3	-3.6	0.03989	20.73	Unif	Restricted_and_Full
LHVSNIPFR-P7-GU	db|PROT01|FOX1_RRM1	sarnowsc_D1903_043.c.06456.06456.2	sarnowsc_D1903_043.c.07048.07048.2	125	669.083	GU	Natural	GU Natural	1750.69	1750.69	876.35	2	-0.8	0.06159	20.73	Unif	Restricted_and_Full
GFGFVTFENSADADR-F2-AGUU	db|PROT01|FOX1_RRM1	sarnowsc_D1903_044.c.17840.17840.4	sarnowsc_D1903_044.c.17816.17816.4	158	1242.2	AGUU	Natural_-HPO3+H2O	AGUU Natural_-HPO3+H2O	2873.93	2873.92	719.488	4	-2	0.03865	20.72	Unif	Full_Only
LHVSNIPFRFRDPDLR-I6-CG	db|PROT01|FOX1_RRM1	sarnowsc_D1903_040.c.12185.12185.4	sarnowsc_D1903_040.c.11539.11539.4	124	668.099	CG	Natural	CG Natural	2649.16	2649.16	663.298	4	-1.4	0.04163	20.72	Unif	Restricted_and_Full
LHVSNIPFRFRDPDLR-F8-CGU	db|PROT01|FOX1_RRM1	sarnowsc_D1903_040.c.12762.12762.3	sarnowsc_D1903_040.c.12791.12791.3	126	974.125	CGU	Natural	CGU Natural	2955.19	2955.18	986.069	3	-1.6	0.04173	20.72	Unif	Restricted_and_Full
RLHVSNIPFR-I7-AU	db|PROT01|FOX1_RRM1	sarnowsc_D1903_040.c.12561.12561.3	sarnowsc_D1903_040.c.11844.11844.3	124	653.088	AU	Natural	AU Natural	1890.79	1890.79	631.27	3	-2.9	0.09391	20.72	Unif	Restricted_and_Full
GFGFVTFENSADADR-F2-GU	db|PROT01|FOX1_RRM1	sarnowsc_D1903_041.c.24030.24030.3	sarnowsc_D1903_041.c.24196.24196.3	158	607.128	GU	Natural_-HPO3+H2O	GU Natural_-HPO3+H2O	2238.85	2238.85	747.29	3	-1.6	0.02345	20.71	Unif	Full_Only
LHVSNIPFRFRDPDLR-R11-G	db|PROT01|FOX1_RRM1	sarnowsc_D1903_043.c.09891.09891.4	sarnowsc_D1903_043.c.09862.09862.4	129	363.058	G	Natural	G Natural	2344.12	2344.12	587.037	4	-1.8	0.0286	20.7	Unif	Restricted_and_Full
GFGFVTFENSADADR-V5-GU	db|PROT01|FOX1_RRM1	sarnowsc_D1903_044.c.27494.27494.3	sarnowsc_D1903_044.c.27775.27775.3	161	589.117	GU	Natural_-HPO3	GU Natural_-HPO3/AU Natural_-HPO2	2220.84	2220.84	741.287	3	-0.7	0.04969	20.69	Unif	Full_Only
GSKGFGFVTFENSADADRAR-G6-GU	db|PROT01|FOX1_RRM1	sarnowsc_D1903_043.c.07391.07391.3	sarnowsc_D1903_043.c.07332.07332.3	159	589.117	GU	Natural_-HPO3	GU Natural_-HPO3/AU Natural_-HPO2	2720.13	2720.12	907.715	3	-1.2	0.01497	20.69	Unif	Full_Only
GFGFVTFENSADADR-G3-AGU	db|PROT01|FOX1_RRM1	sarnowsc_D1903_044.c.21239.21239.2	sarnowsc_D1903_044.c.21467.21467.2	159	998.136	AGU	Natural	AGU Natural	2629.86	2629.85	1315.93	2	-3.2	0.03382	20.68	Unif	Restricted_and_Full
RLHVSNIPFR-P8-GU	db|PROT01|FOX1_RRM1	sarnowsc_D1903_043.c.12427.12427.3	sarnowsc_D1903_043.c.12460.12460.3	125	667.068	GU	Natural_-H2	GU Natural_-H2	1904.77	1904.77	635.93	3	-2.5	0.04981	20.68	Unif	Full_Only
LHVSNIPFRFRDPDLR-F8-CGU	db|PROT01|FOX1_RRM1	sarnowsc_D1903_044.c.14179.14179.3	sarnowsc_D1903_044.c.13673.13673.3	126	972.109	CGU	Natural_-H2	CGU Natural_-H2	2953.17	2953.16	985.396	3	-3.4	0.03409	20.68	Unif	Full_Only
GFGFVTFENSADADR-G3-GU	db|PROT01|FOX1_RRM1	sarnowsc_D1903_044.c.31891.31891.3	sarnowsc_D1903_044.c.31847.31847.3	159	607.128	GU	Natural_-HPO3+H2O	GU Natural_-HPO3+H2O	2238.85	2238.85	747.29	3	-1.6	0.03375	20.65	Unif	Full_Only
LHVSNIPFR-P7-G	db|PROT01|FOX1_RRM1	sarnowsc_D1903_044.c.03380.03380.3	sarnowsc_D1903_044.c.03647.03647.3	125	363.058	G	Natural	G Natural	1444.66	1444.66	482.56	3	-2.8	0.03663	20.64	Unif	Restricted_and_Full
GFGFVTFENSADADRAR-T6-GU	db|PROT01|FOX1_RRM1	sarnowsc_D1903_041.c.10412.10412.3	sarnowsc_D1903_041.c.10405.10405.3	162	589.117	GU	Natural_-HPO3	GU Natural_-HPO3/AU Natural_-HPO2	2447.98	2447.97	816.999	3	-1.5	0.01283	20.64	Unif	Full_Only
LHVSNIPFRFR-P7-G	db|PROT01|FOX1_RRM1	sarnowsc_D1903_041.c.05948.05948.3	sarnowsc_D1903_041.c.05861.05861.3	125	345.047	G	Natural_-H2O	G Natural_-H2O/A Natural_-H2	1729.82	1729.82	577.613	3	-2.5	0.04402	20.63	Unif	Restricted_and_Full
GFGFVTFENSADADR-V5-AGU	db|PROT01|FOX1_RRM1	sarnowsc_D1903_041.c.19710.19710.3	sarnowsc_D1903_041.c.19498.19498.3	161	998.136	AGU	Natural	AGU Natural	2629.86	2629.85	877.624	3	-3.8	0.0197	20.63	Unif	Restricted_and_Full
GFGFVTFENSADADR-G3-GU	db|PROT01|FOX1_RRM1	sarnowsc_D1903_041.c.17973.17973.2	sarnowsc_D1903_041.c.18053.18053.2	159	589.117	GU	Natural_-HPO3	GU Natural_-HPO3/AU Natural_-HPO2	2220.84	2220.84	1111.43	2	-1.4	0.02497	20.63	Unif	Full_Only
GFGFVTFENSADADR-F2-AGUU	db|PROT01|FOX1_RRM1	sarnowsc_D1903_044.c.20371.20371.4	sarnowsc_D1903_044.c.20370.20370.4	158	1224.19	AGUU	Natural_-HPO3	AGUU Natural_-HPO3	2855.92	2855.91	714.985	4	-2.1	0.04008	20.61	Unif	Full_Only
VMTNKK-T3-C	db|PROT01|FOX1_RRM1	sarnowsc_D1902_275.c.12149.12149.2	sarnowsc_D1902_275.c.11894.11894.2	197	287.031	C	Natural_-H4O2	C Natural_-H4O2	1006.43	1006.43	504.223	2	-0.4	0.01736	20.61	Cont	Full_Only
LHVSNIPFR-F8-GU	db|PROT01|FOX1_RRM1	sarnowsc_D1903_044.c.16467.16467.3	sarnowsc_D1903_044.c.16466.16466.3	126	667.068	GU	Natural_-H2	GU Natural_-H2	1748.67	1748.67	583.897	3	-2.1	0.03568	20.6	Unif	Full_Only
GFGFVTFENSADADR-F2-GU	db|PROT01|FOX1_RRM1	sarnowsc_D1903_041.c.30595.30595.3	sarnowsc_D1903_041.c.30531.30531.3	158	589.117	GU	Natural_-HPO3	GU Natural_-HPO3/AU Natural_-HPO2	2220.84	2220.84	741.287	3	-0.8	0.03959	20.59	Unif	Full_Only
GFGFVTFENSADADR-V5-GU	db|PROT01|FOX1_RRM1	sarnowsc_D1903_041.c.12455.12455.2	sarnowsc_D1903_041.c.13023.13023.2	161	607.128	GU	Natural_-HPO3+H2O	GU Natural_-HPO3+H2O	2238.85	2238.84	1120.43	2	-2	0.00975	20.58	Unif	Full_Only
GFGFVTFENSADADR-F2-AGUU	db|PROT01|FOX1_RRM1	sarnowsc_D1903_043.c.21224.21224.3	sarnowsc_D1903_043.c.21177.21177.3	158	1224.19	AGUU	Natural_-HPO3	AGUU Natural_-HPO3	2855.92	2855.91	952.978	3	-2.3	0.02568	20.57	Unif	Full_Only
LHVSNIPFRFR-P7-CG	db|PROT01|FOX1_RRM1	sarnowsc_D1903_040.c.05618.05618.4	sarnowsc_D1903_040.c.05615.05615.4	125	668.099	CG	Natural	CG Natural	2052.87	2052.87	514.224	4	-3.4	0.02743	20.57	Unif	Restricted_and_Full
GFGFVTFENSADADR-F4-AGUU	db|PROT01|FOX1_RRM1	sarnowsc_D1903_040.c.19941.19941.4	sarnowsc_D1903_040.c.20000.20000.4	160	1224.19	AGUU	Natural_-HPO3	AGUU Natural_-HPO3	2855.92	2855.91	714.985	4	-2.2	0.03427	20.56	Unif	Full_Only
GFGFVTFENSADADR-F2-GU	db|PROT01|FOX1_RRM1	sarnowsc_D1903_044.c.30405.30405.3	sarnowsc_D1903_044.c.30278.30278.3	158	589.117	GU	Natural_-HPO3	GU Natural_-HPO3/AU Natural_-HPO2	2220.84	2220.84	741.286	3	-1.5	0.03247	20.56	Unif	Full_Only
GFGFVTFENSADADR-G3-GU	db|PROT01|FOX1_RRM1	sarnowsc_D1903_040.c.28439.28439.3	sarnowsc_D1903_040.c.28493.28493.3	159	589.117	GU	Natural_-HPO3	GU Natural_-HPO3/AU Natural_-HPO2	2220.84	2220.84	741.287	3	-0.9	0.02759	20.56	Unif	Full_Only
GFGFVTFENSADADR-V5-GU	db|PROT01|FOX1_RRM1	sarnowsc_D1903_043.c.11636.11636.2	sarnowsc_D1903_043.c.12041.12041.2	161	589.117	GU	Natural_-HPO3	GU Natural_-HPO3/AU Natural_-HPO2	2220.84	2220.83	1111.42	2	-2.7	0.02408	20.56	Unif	Full_Only
GFGFVTFENSADADR-V5-GUU	db|PROT01|FOX1_RRM1	sarnowsc_D1903_043.c.16175.16175.3	sarnowsc_D1903_043.c.16264.16264.3	161	913.153	GUU	Natural_-HPO3+H2O	GUU Natural_-HPO3+H2O	2544.87	2544.87	849.298	3	-1.6	0.04323	20.54	Unif	Full_Only
RLHVSNIPFR-P8-GU	db|PROT01|FOX1_RRM1	sarnowsc_D1903_043.c.05608.05608.4	sarnowsc_D1903_043.c.05701.05701.4	125	667.068	GU	Natural_-H2	GU Natural_-H2	1904.77	1904.77	477.199	4	-2.8	0.04993	20.54	Unif	Full_Only
GFGFVTFENSADADR-F4-AGUU	db|PROT01|FOX1_RRM1	sarnowsc_D1903_043.c.21521.21521.3	sarnowsc_D1903_043.c.21548.21548.3	160	1224.19	AGUU	Natural_-HPO3	AGUU Natural_-HPO3	2855.92	2855.9	952.976	3	-4.6	0.02435	20.54	Unif	Full_Only
GSKGFGFVTFENSADADR-F5-AGUU	db|PROT01|FOX1_RRM1	sarnowsc_D1903_044.c.16363.16363.4	sarnowsc_D1903_044.c.16379.16379.4	158	1224.19	AGUU	Natural_-HPO3	AGUU Natural_-HPO3	3128.06	3128.06	783.022	4	-2.2	0.02345	20.53	Unif	Full_Only
LHVSNIPFRFRDPDLR-F8-CG	db|PROT01|FOX1_RRM1	sarnowsc_D1903_041.c.08774.08774.3	sarnowsc_D1903_041.c.08751.08751.3	126	668.099	CG	Natural	CG Natural	2649.16	2649.15	884.059	3	-3.5	0.04	20.52	Unif	Restricted_and_Full
GFGFVTFENSADADR-F4-AGUU	db|PROT01|FOX1_RRM1	sarnowsc_D1903_040.c.21279.21279.2	sarnowsc_D1903_040.c.21081.21081.2	160	1224.19	AGUU	Natural_-HPO3	AGUU Natural_-HPO3	2855.92	2855.91	1428.96	2	-2.5	0.01721	20.52	Unif	Full_Only
LHVSNIPFRFRDPDLR-R9-CGU	db|PROT01|FOX1_RRM1	sarnowsc_D1903_043.c.12352.12352.4	sarnowsc_D1903_043.c.12387.12387.4	127	974.125	CGU	Natural	CGU Natural	2955.19	2955.18	739.804	4	-2	0.03461	20.52	Unif	Restricted_and_Full
LHVSNIPFRFR-R9-G	db|PROT01|FOX1_RRM1	sarnowsc_D1903_044.c.05976.05976.2	sarnowsc_D1903_044.c.05943.05943.2	127	363.058	G	Natural	G Natural	1747.83	1747.83	874.921	2	-2.4	0.01847	20.51	Unif	Restricted_and_Full
RLHVSNIPFR-N6-GU	db|PROT01|FOX1_RRM1	sarnowsc_D1903_044.c.14731.14731.3	sarnowsc_D1903_044.c.14741.14741.3	123	651.073	GU	Natural_-H2O	GU Natural_-H2O/AU Natural_-H2	1888.78	1888.77	630.599	3	-2.2	0.05027	20.51	Unif	Restricted_and_Full
GFGFVTFENSADADR-F4-AGUU	db|PROT01|FOX1_RRM1	sarnowsc_D1903_040.c.15609.15609.3	sarnowsc_D1903_040.c.15712.15712.3	160	1242.2	AGUU	Natural_-HPO3+H2O	AGUU Natural_-HPO3+H2O	2873.93	2873.93	958.983	3	-0.1	0.01865	20.51	Unif	Full_Only
GFGFVTFENSADADR-F4-GU	db|PROT01|FOX1_RRM1	sarnowsc_D1903_043.c.15650.15650.3	sarnowsc_D1903_043.c.15695.15695.3	160	589.117	GU	Natural_-HPO3	GU Natural_-HPO3/AU Natural_-HPO2	2220.84	2220.83	741.286	3	-2	0.02949	20.51	Unif	Full_Only
GFGFVTFENSADADR-G3-CG	db|PROT01|FOX1_RRM1	sarnowsc_D1903_041.c.13697.13697.2	sarnowsc_D1903_041.c.13821.13821.2	159	666.084	CG	Natural_-H2	CG Natural_-H2	2297.81	2297.8	1149.91	2	-3.6	0.03422	20.5	Unif	Full_Only
LHVSNIPFRFRDPDLR-F8-CGU	db|PROT01|FOX1_RRM1	sarnowsc_D1903_043.c.13845.13845.3	sarnowsc_D1903_043.c.14120.14120.3	126	974.125	CGU	Natural	CGU Natural	2955.19	2955.18	986.069	3	-1.9	0.03238	20.5	Unif	Restricted_and_Full
RLHVSNIPFR-H3-AGU	db|PROT01|FOX1_RRM1	sarnowsc_D1903_044.c.16016.16016.3	sarnowsc_D1903_044.c.16033.16033.3	120	998.136	AGU	Natural	AGU Natural	2235.84	2235.84	746.287	3	-0.7	0.03165	20.5	Unif	Restricted_and_Full
LHVSNIPFRFRDPDLR-R9-GU	db|PROT01|FOX1_RRM1	sarnowsc_D1903_044.c.13309.13309.4	sarnowsc_D1903_044.c.13090.13090.4	127	667.068	GU	Natural_-H2	GU Natural_-H2	2648.13	2648.13	663.04	4	-1.5	0.03911	20.48	Unif	Full_Only
RLHVSNIPFRFR-P8-GU	db|PROT01|FOX1_RRM1	sarnowsc_D1903_044.c.06819.06819.4	sarnowsc_D1903_044.c.06818.06818.4	125	669.083	GU	Natural	GU Natural	2209.96	2209.95	553.495	4	-4	0.01934	20.46	Unif	Restricted_and_Full
LHVSNIPFRFRDPDLR-R9-GU	db|PROT01|FOX1_RRM1	sarnowsc_D1903_040.c.12691.12691.3	sarnowsc_D1903_040.c.12911.12911.3	127	667.068	GU	Natural_-H2	GU Natural_-H2	2648.13	2648.13	883.716	3	-2.4	0.03691	20.46	Unif	Full_Only
LHVSNIPFR-P7-G	db|PROT01|FOX1_RRM1	sarnowsc_D1903_041.c.03706.03706.3	sarnowsc_D1903_041.c.03278.03278.3	125	363.058	G	Natural	G Natural	1444.66	1444.66	482.56	3	-2.6	0.03086	20.46	Unif	Restricted_and_Full
GFGFVTFENSADADR-F2-AGUU	db|PROT01|FOX1_RRM1	sarnowsc_D1903_044.c.17789.17789.3	sarnowsc_D1903_044.c.17465.17465.3	158	1242.2	AGUU	Natural_-HPO3+H2O	AGUU Natural_-HPO3+H2O	2873.93	2873.92	958.981	3	-2.3	0.02757	20.45	Unif	Full_Only
LHVSNIPFRFRDPDLR-R9-CG	db|PROT01|FOX1_RRM1	sarnowsc_D1903_040.c.08494.08494.3	sarnowsc_D1903_040.c.08526.08526.3	127	668.099	CG	Natural	CG Natural	2649.16	2649.15	884.059	3	-4.4	0.04299	20.44	Unif	Restricted_and_Full
LHVSNIPFR-H2-GU	db|PROT01|FOX1_RRM1	sarnowsc_D1903_040.c.17154.17154.2	sarnowsc_D1903_040.c.17158.17158.2	120	651.073	GU	Natural_-H2O	GU Natural_-H2O/AU Natural_-H2	1732.68	1732.67	867.345	2	-1.2	0.04621	20.43	Unif	Restricted_and_Full
GFGFVTFENSADADR-F4-AGUU	db|PROT01|FOX1_RRM1	sarnowsc_D1903_044.c.23124.23124.3	sarnowsc_D1903_044.c.23085.23085.3	160	1224.19	AGUU	Natural_-HPO3	AGUU Natural_-HPO3	2855.92	2855.91	952.978	3	-2.4	0.02071	20.42	Unif	Full_Only
LHVSNIPFR-F8-G	db|PROT01|FOX1_RRM1	sarnowsc_D1903_043.c.15799.15799.2	sarnowsc_D1903_043.c.15785.15785.2	126	361.042	G	Natural_-H2	G Natural_-H2	1442.65	1442.64	722.329	2	-1.9	0.05	20.42	Unif	Full_Only
LHVSNIPFR-P7-CGU	db|PROT01|FOX1_RRM1	sarnowsc_D1903_043.c.06123.06123.2	sarnowsc_D1903_043.c.06670.06670.2	125	974.125	CGU	Natural	CGU Natural	2055.73	2055.72	1028.87	2	-2.1	0.04545	20.4	Unif	Restricted_and_Full
GFGFVTFENSADADR-F4-AGU	db|PROT01|FOX1_RRM1	sarnowsc_D1903_041.c.22127.22127.3	sarnowsc_D1903_041.c.22180.22180.3	160	998.136	AGU	Natural	AGU Natural	2629.86	2629.85	877.624	3	-3.5	0.04074	20.4	Unif	Restricted_and_Full
LHVSNIPFR-R9-CGU	db|PROT01|FOX1_RRM1	sarnowsc_D1903_040.c.08159.08159.2	sarnowsc_D1903_040.c.08259.08259.2	127	972.109	CGU	Natural_-H2	CGU Natural_-H2	2053.71	2053.71	1027.86	2	-1.9	0.04478	20.39	Unif	Full_Only
LHVSNIPFRFRDPDLR-R9-CG	db|PROT01|FOX1_RRM1	sarnowsc_D1903_044.c.11362.11362.3	sarnowsc_D1903_044.c.11351.11351.3	127	666.084	CG	Natural_-H2	CG Natural_-H2	2647.15	2647.14	883.389	3	-1.8	0.04042	20.39	Unif	Full_Only
RLHVSNIPFR-S5-AGU	db|PROT01|FOX1_RRM1	sarnowsc_D1903_044.c.16130.16130.4	sarnowsc_D1903_044.c.16094.16094.4	122	998.136	AGU	Natural	AGU Natural	2235.84	2235.83	559.966	4	-3.1	0.0137	20.38	Unif	Restricted_and_Full
GFGFVTFENSADADRAR-V5-AGUU	db|PROT01|FOX1_RRM1	sarnowsc_D1903_041.c.16520.16520.3	sarnowsc_D1903_041.c.16824.16824.3	161	1224.19	AGUU	Natural_-HPO3	AGUU Natural_-HPO3	3083.05	3083.05	1028.69	3	-2.1	0.01758	20.38	Unif	Full_Only
LHVSNIPFRFR-P7-GU	db|PROT01|FOX1_RRM1	sarnowsc_D1903_044.c.08970.08970.3	sarnowsc_D1903_044.c.09371.09371.3	125	669.083	GU	Natural	GU Natural	2053.86	2053.85	685.624	3	-3.6	0.0546	20.38	Unif	Restricted_and_Full
LHVSNIPFRFRDPDLR-R9-CGU	db|PROT01|FOX1_RRM1	sarnowsc_D1903_040.c.16682.16682.4	sarnowsc_D1903_040.c.16665.16665.4	127	972.109	CGU	Natural_-H2	CGU Natural_-H2	2953.17	2953.17	739.3	4	-2.2	0.03831	20.37	Unif	Full_Only
LHVSNIPFRFRDPDLR-R9-CGU	db|PROT01|FOX1_RRM1	sarnowsc_D1903_040.c.11881.11881.3	sarnowsc_D1903_040.c.12247.12247.3	127	974.125	CGU	Natural	CGU Natural	2955.19	2955.18	986.069	3	-1.6	0.0387	20.37	Unif	Restricted_and_Full
LHVSNIPFRFRDPDLR-R9-GU	db|PROT01|FOX1_RRM1	sarnowsc_D1903_041.c.11480.11480.4	sarnowsc_D1903_041.c.12107.12107.4	127	669.083	GU	Natural	GU Natural	2650.15	2650.14	663.543	4	-3.2	0.04281	20.37	Unif	Restricted_and_Full
VMTNKK-N4-C	db|PROT01|FOX1_RRM1	sarnowsc_D1902_275.c.08435.08435.2	sarnowsc_D1902_275.c.08649.08649.2	198	303.026	C	Natural_-H4O	C Natural_-H4O	1022.43	1022.42	512.22	2	-1.9	0.23413	20.37	Cont	Full_Only
GFGFVTFENSADADR-F4-AGU	db|PROT01|FOX1_RRM1	sarnowsc_D1903_043.c.20020.20020.2	sarnowsc_D1903_043.c.19939.19939.2	160	998.136	AGU	Natural	AGU Natural	2629.86	2629.85	1315.93	2	-3.1	0.03338	20.36	Unif	Restricted_and_Full
LHVSNIPFRFRDPDLR-F8-CG	db|PROT01|FOX1_RRM1	sarnowsc_D1903_041.c.12576.12576.3	sarnowsc_D1903_041.c.12160.12160.3	126	668.099	CG	Natural	CG Natural	2649.16	2649.15	884.059	3	-4.2	0.03892	20.35	Unif	Restricted_and_Full
GFGFVTFENSADADR-F4-G	db|PROT01|FOX1_RRM1	sarnowsc_D1903_041.c.12875.12875.2	sarnowsc_D1903_041.c.12495.12495.2	160	363.058	G	Natural	G Natural	1994.78	1994.77	998.394	2	-3.8	0.04159	20.35	Unif	Restricted_and_Full
GFGFVTFENSADADR-G3-GU	db|PROT01|FOX1_RRM1	sarnowsc_D1903_044.c.29041.29041.3	sarnowsc_D1903_044.c.28895.28895.3	159	589.117	GU	Natural_-HPO3	GU Natural_-HPO3/AU Natural_-HPO2	2220.84	2220.83	741.286	3	-2.4	0.02333	20.34	Unif	Full_Only
GFGFVTFENSADADR-F4-GU	db|PROT01|FOX1_RRM1	sarnowsc_D1903_041.c.14010.14010.2	sarnowsc_D1903_041.c.13980.13980.2	160	605.112	GU	Natural_-HPO2	GU Natural_-HPO2	2236.83	2236.83	1119.42	2	-2.5	0.02618	20.34	Unif	Full_Only
VXTNK-V1-A	db|PROT01|FOX1_RRM1	sarnowsc_D1902_278.c.06756.06756.2	sarnowsc_D1902_278.c.06914.06914.2	195	285.107	A	Natural_-HPO3+H2O	A Natural_-HPO3+H2O	892.407	892.406	447.211	2	-1.5	0.1218	20.33	Cont	Full_Only
GSKGFGFVTFENSADADR-E11-AGUU	db|PROT01|FOX1_RRM1	sarnowsc_D1903_041.c.15176.15176.3	sarnowsc_D1903_041.c.15600.15600.3	164	1224.19	AGUU	Natural_-HPO3	AGUU Natural_-HPO3	3128.06	3128.06	1043.69	3	-2.5	0.06709	20.33	Unif	Full_Only
GFGFVTFENSADADR-F2-G	db|PROT01|FOX1_RRM1	sarnowsc_D1903_041.c.14089.14089.2	sarnowsc_D1903_041.c.14066.14066.2	158	361.042	G	Natural_-H2	G Natural_-H2	1992.76	1992.76	997.387	2	-2.6	0.05503	20.33	Unif	Full_Only
LHVSNIPFRFRDPDLR-R9-GU	db|PROT01|FOX1_RRM1	sarnowsc_D1903_040.c.12571.12571.4	sarnowsc_D1903_040.c.12831.12831.4	127	667.068	GU	Natural_-H2	GU Natural_-H2	2648.13	2648.12	663.039	4	-2.8	0.0613	20.32	Unif	Full_Only
GFGFVTFENSADADR-V5-GU	db|PROT01|FOX1_RRM1	sarnowsc_D1903_041.c.27008.27008.3	sarnowsc_D1903_041.c.26861.26861.3	161	589.117	GU	Natural_-HPO3	GU Natural_-HPO3/AU Natural_-HPO2	2220.84	2220.83	741.286	3	-1.6	0.02743	20.31	Unif	Full_Only
LHVSNIPFR-N5-CG	db|PROT01|FOX1_RRM1	sarnowsc_D1903_041.c.04219.04219.3	sarnowsc_D1903_041.c.03917.03917.3	123	668.099	CG	Natural	CG Natural	1749.7	1749.7	584.241	3	-1.6	0.03032	20.3	Unif	Restricted_and_Full
LHVSNIPFR-P7-G	db|PROT01|FOX1_RRM1	sarnowsc_D1903_044.c.16807.16807.2	sarnowsc_D1903_044.c.16789.16789.2	125	361.042	G	Natural_-H2	G Natural_-H2	1442.65	1442.64	722.328	2	-4	0.02255	20.3	Unif	Full_Only
LHVSNIPFR-I6-CGU	db|PROT01|FOX1_RRM1	sarnowsc_D1903_040.c.05927.05927.2	sarnowsc_D1903_040.c.05917.05917.2	124	974.125	CGU	Natural	CGU Natural	2055.73	2055.73	1028.87	2	-1.4	0.02113	20.29	Unif	Restricted_and_Full
RLHVSNIPFR-I7-GUU	db|PROT01|FOX1_RRM1	sarnowsc_D1903_040.c.06902.06902.3	sarnowsc_D1903_040.c.07222.07222.3	124	975.109	GUU	Natural	GUU Natural	2212.81	2212.8	738.609	3	-3.8	0.07793	20.28	Unif	Restricted_and_Full
LHVSNIPFRFR-F8-CG	db|PROT01|FOX1_RRM1	sarnowsc_D1903_040.c.05937.05937.2	sarnowsc_D1903_040.c.05925.05925.2	126	668.099	CG	Natural	CG Natural	2052.87	2052.87	1027.44	2	-1.9	0.01387	20.28	Unif	Restricted_and_Full
LHVSNIPFR-I6-CGU	db|PROT01|FOX1_RRM1	sarnowsc_D1903_041.c.07635.07635.3	sarnowsc_D1903_041.c.07769.07769.3	124	974.125	CGU	Natural	CGU Natural	2055.73	2055.72	686.248	3	-3.6	0.02882	20.27	Unif	Restricted_and_Full
LHVSNIPFRFRDPDLR-F8-GUU	db|PROT01|FOX1_RRM1	sarnowsc_D1903_041.c.11204.11204.4	sarnowsc_D1903_041.c.11770.11770.4	126	895.142	GUU	Natural_-HPO3	GUU Natural_-HPO3	2876.21	2876.2	720.057	4	-2.9	0.03792	20.27	Unif	Full_Only
GFGFVTFENSADADR-V5-AGUU	db|PROT01|FOX1_RRM1	sarnowsc_D1903_041.c.15475.15475.3	sarnowsc_D1903_041.c.15447.15447.3	161	1242.2	AGUU	Natural_-HPO3+H2O	AGUU Natural_-HPO3+H2O	2873.93	2873.92	958.982	3	-2.1	0.02382	20.27	Unif	Full_Only
GFGFVTFENSADADRAR-E8-GU	db|PROT01|FOX1_RRM1	sarnowsc_D1903_043.c.10306.10306.3	sarnowsc_D1903_043.c.10320.10320.3	164	589.117	GU	Natural_-HPO3	GU Natural_-HPO3/AU Natural_-HPO2	2447.98	2447.97	816.998	3	-2.1	0.01467	20.26	Unif	Full_Only
GFGFVTFENSADADR-F7-GU	db|PROT01|FOX1_RRM1	sarnowsc_D1903_044.c.31163.31163.3	sarnowsc_D1903_044.c.31140.31140.3	163	607.128	GU	Natural_-HPO3+H2O	GU Natural_-HPO3+H2O	2238.85	2238.84	747.289	3	-2.7	0.12573	20.24	Unif	Full_Only
LHVSNIPFRFRDPDLR-F8-CGU	db|PROT01|FOX1_RRM1	sarnowsc_D1903_044.c.14769.14769.3	sarnowsc_D1903_044.c.15399.15399.3	126	972.109	CGU	Natural_-H2	CGU Natural_-H2	2953.17	2953.17	985.397	3	-1.9	0.03984	20.24	Unif	Full_Only
GSKGFGFVTFENSADADRAR-F5-AGUU	db|PROT01|FOX1_RRM1	sarnowsc_D1903_044.c.12687.12687.4	sarnowsc_D1903_044.c.13176.13176.4	158	1224.19	AGUU	Natural_-HPO3	AGUU Natural_-HPO3	3355.2	3355.19	839.806	4	-3.1	0.01276	20.22	Unif	Full_Only
LHVSNIPFRFRDPDLR-F8-CGU	db|PROT01|FOX1_RRM1	sarnowsc_D1903_041.c.12636.12636.3	sarnowsc_D1903_041.c.11925.11925.3	126	974.125	CGU	Natural	CGU Natural	2955.19	2955.19	986.07	3	-0.6	0.02872	20.22	Unif	Restricted_and_Full
GFGFVTFENSADADR-F2-GU	db|PROT01|FOX1_RRM1	sarnowsc_D1903_040.c.27208.27208.3	sarnowsc_D1903_040.c.27078.27078.3	158	589.117	GU	Natural_-HPO3	GU Natural_-HPO3/AU Natural_-HPO2	2220.84	2220.83	741.284	3	-4.4	0.03365	20.21	Unif	Full_Only
LHVSNIPFRFRDPDLR-F8-GU	db|PROT01|FOX1_RRM1	sarnowsc_D1903_044.c.09057.09057.3	sarnowsc_D1903_044.c.09114.09114.3	126	589.117	GU	Natural_-HPO3	GU Natural_-HPO3/AU Natural_-HPO2	2570.18	2570.18	857.734	3	-1.6	0.0466	20.21	Unif	Full_Only
GFGFVTFENSADADR-F4-AGU	db|PROT01|FOX1_RRM1	sarnowsc_D1903_043.c.20973.20973.3	sarnowsc_D1903_043.c.20925.20925.3	160	998.136	AGU	Natural	AGU Natural	2629.86	2629.85	877.624	3	-3.4	0.11711	20.21	Unif	Restricted_and_Full
LHVSNIPFRFRDPDLR-P7-CG	db|PROT01|FOX1_RRM1	sarnowsc_D1903_040.c.11769.11769.5	sarnowsc_D1903_040.c.11529.11529.5	125	666.084	CG	Natural_-H2	CG Natural_-H2	2647.15	2647.14	530.436	5	-2.7	0.04137	20.21	Unif	Full_Only
GFGFVTFENSADADR-F4-AGUU	db|PROT01|FOX1_RRM1	sarnowsc_D1903_040.c.15231.15231.3	sarnowsc_D1903_040.c.14386.14386.3	160	1242.2	AGUU	Natural_-HPO3+H2O	AGUU Natural_-HPO3+H2O	2873.93	2873.92	958.98	3	-4	0.0341	20.2	Unif	Full_Only
LHVSNIPFR-P7-CG	db|PROT01|FOX1_RRM1	sarnowsc_D1903_044.c.05398.05398.2	sarnowsc_D1903_044.c.05405.05405.2	125	666.084	CG	Natural_-H2	CG Natural_-H2	1747.69	1747.68	874.849	2	-2.1	0.02422	20.19	Unif	Full_Only
GFGFVTFENSADADR-F4-GUU	db|PROT01|FOX1_RRM1	sarnowsc_D1903_040.c.16988.16988.2	sarnowsc_D1903_040.c.16784.16784.2	160	913.153	GUU	Natural_-HPO3+H2O	GUU Natural_-HPO3+H2O	2544.87	2544.87	1273.44	2	-1.6	0.00324	20.19	Unif	Full_Only
GFGFVTFENSADADR-T6-AGUU	db|PROT01|FOX1_RRM1	sarnowsc_D1903_041.c.22929.22929.3	sarnowsc_D1903_041.c.22785.22785.3	162	1242.2	AGUU	Natural_-HPO3+H2O	AGUU Natural_-HPO3+H2O	2873.93	2873.92	958.981	3	-2.4	0.01531	20.19	Unif	Full_Only
LHVSNIPFR-F8-CGU	db|PROT01|FOX1_RRM1	sarnowsc_D1903_041.c.07182.07182.3	sarnowsc_D1903_041.c.07366.07366.3	126	974.125	CGU	Natural	CGU Natural	2055.73	2055.72	686.249	3	-2	0.04034	20.18	Unif	Restricted_and_Full
GSKGFGFVTFENSADADR-G6-GU	db|PROT01|FOX1_RRM1	sarnowsc_D1903_044.c.10442.10442.3	sarnowsc_D1903_044.c.10492.10492.3	159	605.112	GU	Natural_-HPO2	GU Natural_-HPO2	2508.98	2508.97	837.332	3	-3.4	0.02312	20.18	Unif	Full_Only
LHVSNIPFRFR-P7-CGU	db|PROT01|FOX1_RRM1	sarnowsc_D1903_040.c.08957.08957.3	sarnowsc_D1903_040.c.08902.08902.3	125	974.125	CGU	Natural	CGU Natural	2358.9	2358.89	787.305	3	-2.3	0.02571	20.18	Unif	Restricted_and_Full
RLHVSNIPFR-F9-GU	db|PROT01|FOX1_RRM1	sarnowsc_D1903_041.c.11471.11471.3	sarnowsc_D1903_041.c.11509.11509.3	126	667.068	GU	Natural_-H2	GU Natural_-H2	1904.77	1904.77	635.93	3	-2.3	0.01637	20.17	Unif	Full_Only
GFGFVTFENSADADR-G3-AGUU	db|PROT01|FOX1_RRM1	sarnowsc_D1903_040.c.29532.29532.3	sarnowsc_D1903_040.c.29473.29473.3	159	1242.2	AGUU	Natural_-HPO3+H2O	AGUU Natural_-HPO3+H2O	2873.93	2873.92	958.982	3	-1.9	0.03337	20.17	Unif	Full_Only
GSKGFGFVTFENSADADR-G6-AGUU	db|PROT01|FOX1_RRM1	sarnowsc_D1903_044.c.16270.16270.3	sarnowsc_D1903_044.c.16311.16311.3	159	1224.19	AGUU	Natural_-HPO3	AGUU Natural_-HPO3	3128.06	3128.06	1043.69	3	-2.2	0.01415	20.17	Unif	Full_Only
LHVSNIPFRFRDPDLR-R9-GU	db|PROT01|FOX1_RRM1	sarnowsc_D1903_043.c.12640.12640.3	sarnowsc_D1903_043.c.12149.12149.3	127	669.083	GU	Natural	GU Natural	2650.15	2650.14	884.388	3	-2.7	0.04369	20.17	Unif	Restricted_and_Full
GFGFVTFENSADADR-F4-GU	db|PROT01|FOX1_RRM1	sarnowsc_D1903_040.c.10894.10894.2	sarnowsc_D1903_040.c.10896.10896.2	160	607.128	GU	Natural_-HPO3+H2O	GU Natural_-HPO3+H2O	2238.85	2238.84	1120.43	2	-3	0.01181	20.17	Unif	Full_Only
GSKGFGFVTFENSADADR-T9-GU	db|PROT01|FOX1_RRM1	sarnowsc_D1903_043.c.13651.13651.2	sarnowsc_D1903_043.c.13626.13626.2	162	589.117	GU	Natural_-HPO3	GU Natural_-HPO3/AU Natural_-HPO2	2492.99	2492.98	1247.5	2	-2.3	0.02275	20.16	Unif	Full_Only
LHVSNIPFRFRDPDLR-F8-CGU	db|PROT01|FOX1_RRM1	sarnowsc_D1903_041.c.16835.16835.4	sarnowsc_D1903_041.c.16384.16384.4	126	972.109	CGU	Natural_-H2	CGU Natural_-H2	2953.17	2953.17	739.3	4	-1.9	0.0329	20.16	Unif	Full_Only
GFGFVTFENSADADR-V5-GU	db|PROT01|FOX1_RRM1	sarnowsc_D1903_040.c.28287.28287.3	sarnowsc_D1903_040.c.28378.28378.3	161	607.128	GU	Natural_-HPO3+H2O	GU Natural_-HPO3+H2O	2238.85	2238.84	747.289	3	-3.1	0.0901	20.15	Unif	Full_Only
LHVSNIPFRFR-P7-CG	db|PROT01|FOX1_RRM1	sarnowsc_D1903_043.c.07288.07288.4	sarnowsc_D1903_043.c.07264.07264.4	125	668.099	CG	Natural	CG Natural	2052.87	2052.87	514.224	4	-3.4	0.02254	20.15	Unif	Restricted_and_Full
LHVSNIPFR-P7-CGU	db|PROT01|FOX1_RRM1	sarnowsc_D1903_044.c.07806.07806.2	sarnowsc_D1903_044.c.07669.07669.2	125	974.125	CGU	Natural	CGU Natural	2055.73	2055.72	1028.87	2	-1.6	0.02674	20.15	Unif	Restricted_and_Full
GFGFVTFENSADADR-F2-AGUU	db|PROT01|FOX1_RRM1	sarnowsc_D1903_040.c.20300.20300.2	sarnowsc_D1903_040.c.20143.20143.2	158	1224.19	AGUU	Natural_-HPO3	AGUU Natural_-HPO3	2855.92	2855.9	1428.96	2	-4.6	0.01379	20.13	Unif	Full_Only
GFGFVTFENSADADR-V5-AGUU	db|PROT01|FOX1_RRM1	sarnowsc_D1903_044.c.19159.19159.3	sarnowsc_D1903_044.c.19683.19683.3	161	1242.2	AGUU	Natural_-HPO3+H2O	AGUU Natural_-HPO3+H2O	2873.93	2873.92	958.981	3	-2.2	0.02544	20.13	Unif	Full_Only
GFGFVTFENSADADR-F4-AGUU	db|PROT01|FOX1_RRM1	sarnowsc_D1903_044.c.21373.21373.2	sarnowsc_D1903_044.c.21446.21446.2	160	1224.19	AGUU	Natural_-HPO3	AGUU Natural_-HPO3	2855.92	2855.91	1428.96	2	-2.8	0.0334	20.13	Unif	Full_Only
GFGFVTFENSADADR-F4-GU	db|PROT01|FOX1_RRM1	sarnowsc_D1903_044.c.09083.09083.2	sarnowsc_D1903_044.c.09080.09080.2	160	607.128	GU	Natural_-HPO3+H2O	GU Natural_-HPO3+H2O	2238.85	2238.85	1120.43	2	-1.1	0.01133	20.13	Unif	Full_Only
LHVSNIPFRFRDPDLR-R9-CGU	db|PROT01|FOX1_RRM1	sarnowsc_D1903_043.c.13036.13036.3	sarnowsc_D1903_043.c.12987.12987.3	127	972.109	CGU	Natural_-H2	CGU Natural_-H2	2953.17	2953.17	985.396	3	-2.9	0.04039	20.12	Unif	Full_Only
GFGFVTFENSADADR-F7-AU	db|PROT01|FOX1_RRM1	sarnowsc_D1903_043.c.18953.18953.3	sarnowsc_D1903_043.c.18967.18967.3	163	571.106	AU	Natural_-H3PO3	AU Natural_-H3PO3/GU Natural_-HPO3-Water	2202.83	2202.82	735.281	3	-3.6	0.04013	20.12	Unif	Full_Only
LHVSNIPFRFRDPDLR-S4-U	db|PROT01|FOX1_RRM1	sarnowsc_D1903_043.c.12298.12298.3	sarnowsc_D1903_043.c.12236.12236.3	122	324.036	U	Natural	U Natural	2305.1	2305.1	769.373	3	-2.2	0.06959	20.12	Unif	Restricted_and_Full
RLHVSNIPFR-R10-GU	db|PROT01|FOX1_RRM1	sarnowsc_D1903_040.c.05852.05852.3	sarnowsc_D1903_040.c.05644.05644.3	127	667.068	GU	Natural_-H2	GU Natural_-H2	1904.77	1904.77	635.931	3	-0.9	0.03408	20.12	Unif	Full_Only
LHVSNIPFRFRDPDLR-F8-CGU	db|PROT01|FOX1_RRM1	sarnowsc_D1903_040.c.14521.14521.4	sarnowsc_D1903_040.c.15276.15276.4	126	974.125	CGU	Natural	CGU Natural	2955.19	2955.18	739.802	4	-3.6	0.04775	20.11	Unif	Restricted_and_Full
LHVSNIPFR-S4-CGU	db|PROT01|FOX1_RRM1	sarnowsc_D1903_041.c.08027.08027.2	sarnowsc_D1903_041.c.08567.08567.2	122	972.109	CGU	Natural_-H2	CGU Natural_-H2	2053.71	2053.71	1027.86	2	-0.7	0.02602	20.11	Unif	Full_Only
GFGFVTFENSADADR-F4-AGUU	db|PROT01|FOX1_RRM1	sarnowsc_D1903_041.c.22643.22643.2	sarnowsc_D1903_041.c.22680.22680.2	160	1224.19	AGUU	Natural_-HPO3	AGUU Natural_-HPO3	2855.92	2855.91	1428.96	2	-2.4	0.01406	20.1	Unif	Full_Only
LHVSNIPFR-I6-CG	db|PROT01|FOX1_RRM1	sarnowsc_D1903_044.c.07356.07356.2	sarnowsc_D1903_044.c.07791.07791.2	124	666.084	CG	Natural_-H2	CG Natural_-H2	1747.69	1747.68	874.85	2	-1.5	0.02835	20.09	Unif	Full_Only
GFGFVTFENSADADR-V5-GU	db|PROT01|FOX1_RRM1	sarnowsc_D1903_040.c.18000.18000.2	sarnowsc_D1903_040.c.18011.18011.2	161	607.128	GU	Natural_-HPO3+H2O	GU Natural_-HPO3+H2O	2238.85	2238.84	1120.43	2	-4.5	0.01792	20.09	Unif	Full_Only
GSKGFGFVTFENSADADRAR-S2-GU	db|PROT01|FOX1_RRM1	sarnowsc_D1903_040.c.10916.10916.3	sarnowsc_D1903_040.c.10818.10818.3	155	589.117	GU	Natural_-HPO3	GU Natural_-HPO3/AU Natural_-HPO2	2720.13	2720.12	907.713	3	-3.8	0.02299	20.09	Unif	Full_Only
LHVSNIPFRFRDPDLR-I6-CG	db|PROT01|FOX1_RRM1	sarnowsc_D1903_044.c.15149.15149.3	sarnowsc_D1903_044.c.15196.15196.3	124	650.089	CG	Natural_-H2O	CG Natural_-H2O/AC Natural_-H2	2631.15	2631.14	878.056	3	-3.2	0.04347	20.08	Unif	Restricted_and_Full
LHVSNIPFR-F8-G	db|PROT01|FOX1_RRM1	sarnowsc_D1903_041.c.03625.03625.2	sarnowsc_D1903_041.c.03306.03306.2	126	363.058	G	Natural	G Natural	1444.66	1444.66	723.337	2	-2.2	0.03922	20.08	Unif	Restricted_and_Full
GFGFVTFENSADADRAR-T6-GU	db|PROT01|FOX1_RRM1	sarnowsc_D1903_041.c.14699.14699.2	sarnowsc_D1903_041.c.14705.14705.2	162	589.117	GU	Natural_-HPO3	GU Natural_-HPO3/AU Natural_-HPO2	2447.98	2447.97	1224.99	2	-2.8	0.00505	20.06	Unif	Full_Only
LHVSNIPFRFR-P7-CG	db|PROT01|FOX1_RRM1	sarnowsc_D1903_040.c.05619.05619.3	sarnowsc_D1903_040.c.06060.06060.3	125	668.099	CG	Natural	CG Natural	2052.87	2052.86	685.296	3	-3.5	0.0288	20.06	Unif	Restricted_and_Full
LHVSNIPFRFRDPDLR-F8-CG	db|PROT01|FOX1_RRM1	sarnowsc_D1903_043.c.10514.10514.2	sarnowsc_D1903_043.c.10458.10458.2	126	666.084	CG	Natural_-H2	CG Natural_-H2	2647.15	2647.14	1324.58	2	-1.4	0.06426	20.05	Unif	Full_Only
LHVSNIPFRFRDPDLR-D12-G	db|PROT01|FOX1_RRM1	sarnowsc_D1903_040.c.10430.10430.5	sarnowsc_D1903_040.c.10141.10141.5	130	361.042	G	Natural_-H2	G Natural_-H2	2342.11	2342.1	469.428	5	-2.8	0.02654	20.04	Unif	Full_Only
LHVSNIPFRFRDPDLR-R9-CGU	db|PROT01|FOX1_RRM1	sarnowsc_D1903_040.c.11541.11541.2	sarnowsc_D1903_040.c.11147.11147.2	127	974.125	CGU	Natural	CGU Natural	2955.19	2955.18	1478.6	2	-2	0.04909	20.04	Unif	Restricted_and_Full
GFGFVTFENSADADR-F4-AGUU	db|PROT01|FOX1_RRM1	sarnowsc_D1903_040.c.25122.25122.3	sarnowsc_D1903_040.c.24955.24955.3	160	1224.19	AGUU	Natural_-HPO3	AGUU Natural_-HPO3	2855.92	2855.9	952.976	3	-4.7	0.02741	20.03	Unif	Full_Only
RLHVSNIPFRFR-P8-CG	db|PROT01|FOX1_RRM1	sarnowsc_D1903_044.c.04902.04902.4	sarnowsc_D1903_044.c.05264.05264.4	125	668.099	CG	Natural	CG Natural	2208.97	2208.97	553.25	4	-2.3	0.00488	20.03	Unif	Restricted_and_Full
LHVSNIPFRFRDPDLR-F8-GU	db|PROT01|FOX1_RRM1	sarnowsc_D1903_043.c.11570.11570.4	sarnowsc_D1903_043.c.11992.11992.4	126	669.083	GU	Natural	GU Natural	2650.15	2650.14	663.543	4	-2.4	0.03391	20.03	Unif	Restricted_and_Full
LHVSNIPFRFRDPDLR-I6-G	db|PROT01|FOX1_RRM1	sarnowsc_D1903_044.c.10694.10694.4	sarnowsc_D1903_044.c.10496.10496.4	124	361.042	G	Natural_-H2	G Natural_-H2	2342.11	2342.1	586.534	4	-1.8	0.03102	20.03	Unif	Full_Only
LHVSNIPFR-I6-CGU	db|PROT01|FOX1_RRM1	sarnowsc_D1903_040.c.08448.08448.2	sarnowsc_D1903_040.c.08573.08573.2	124	972.109	CGU	Natural_-H2	CGU Natural_-H2	2053.71	2053.71	1027.86	2	-2.2	0.04337	20.02	Unif	Full_Only
RLHVSNIPFR-I7-CGU	db|PROT01|FOX1_RRM1	sarnowsc_D1903_040.c.06385.06385.4	sarnowsc_D1903_040.c.06392.06392.4	124	972.109	CGU	Natural_-H2	CGU Natural_-H2	2209.81	2209.81	553.46	4	-1.3	0.02015	20	Unif	Full_Only
RLHVSNIPFR-P8-CGU	db|PROT01|FOX1_RRM1	sarnowsc_D1903_041.c.04579.04579.2	sarnowsc_D1903_041.c.04868.04868.2	125	974.125	CGU	Natural	CGU Natural	2211.83	2211.82	1106.92	2	-1.8	0.03731	20	Unif	Restricted_and_Full

## Sheet: Fig2_MBNL1_CGCUU
Id	Protein	Light_spectrum	Heavy_spectrum	AbsPos1	RNA_Mr	RNA_composition	Neutral_Loss	Isobaric_RNA_Composition	Mr_Calculated	Mr_measured	Mz	z	Error_rel_ppm	TIC	ld-score	Sample_Type
YLHPPPHLK-L2-UU	db|MBNL1|MBNL1_Del101	201017_LU02_csarnowski_2017_B1.c.12740.12740.2	201017_LU02_csarnowski_2017_B1.c.12764.12764.2	69	630.061	UU	Natural	UU Natural	1730.67	1730.68	866.346	2	0.6	0.23797	40.51	MBNL1_CGCUU
YLHPPPHLK-L2-UU	db|MBNL1|MBNL1_Del101	201017_LU02_csarnowski_2017_A2.c.06702.06702.2	201017_LU02_csarnowski_2017_A2.c.06752.06752.2	69	630.061	UU	Natural	UU Natural	1730.67	1730.68	866.345	2	0.4	0.24451	39.98	MBNL1_CGCUU
YLHPPPHLK-L2-UU	db|MBNL1|MBNL1_Del101	201017_LU02_csarnowski_2017_A1.c.07907.07907.2	201017_LU02_csarnowski_2017_A1.c.07681.07681.2	69	630.061	UU	Natural	UU Natural	1730.67	1730.68	866.346	2	1.1	0.24148	39.74	MBNL1_CGCUU
YLHPPPHLK-L2-UU	db|MBNL1|MBNL1_Del101	201017_LU02_csarnowski_2017_A2.c.11171.11171.2	201017_LU02_csarnowski_2017_A2.c.11180.11180.2	69	630.061	UU	Natural	UU Natural	1730.67	1730.68	866.345	2	0.5	0.23394	39.73	MBNL1_CGCUU
YLHPPPHLK-L2-UU	db|MBNL1|MBNL1_Del101	201017_LU02_csarnowski_2017_A1.c.06866.06866.2	201017_LU02_csarnowski_2017_A1.c.07166.07166.2	69	630.061	UU	Natural	UU Natural	1730.67	1730.67	866.345	2	-0.1	0.23373	39.64	MBNL1_CGCUU
AAQYQVNQAAAAQAAATAAAM-Y4-UU	db|MBNL1|MBNL1_Del101	201017_LU02_csarnowski_2017_B2.c.24100.24100.2	201017_LU02_csarnowski_2017_B2.c.23863.23863.2	252	550.095	UU	Natural_-HPO3	UU Natural_-HPO3	2541.05	2541.05	1271.53	2	0.1	0.0547	39.55	MBNL1_CGCUU
YLHPPPHLK-Y1-UU	db|MBNL1|MBNL1_Del101	201017_LU02_csarnowski_2017_B2.c.07477.07477.2	201017_LU02_csarnowski_2017_B2.c.07890.07890.2	68	630.061	UU	Natural	UU Natural	1730.67	1730.68	866.346	2	1.2	0.24102	39.5	MBNL1_CGCUU
YLHPPPHLK-L2-UU	db|MBNL1|MBNL1_Del101	201017_LU02_csarnowski_2017_B2.c.08077.08077.2	201017_LU02_csarnowski_2017_B2.c.07534.07534.2	69	630.061	UU	Natural	UU Natural	1730.67	1730.68	866.346	2	1.1	0.22707	39.27	MBNL1_CGCUU
AAQYQVNQAAAAQAAATAAAM-Y4-UU	db|MBNL1|MBNL1_Del101	201017_LU02_csarnowski_2017_B1.c.24476.24476.2	201017_LU02_csarnowski_2017_B1.c.24484.24484.2	252	550.095	UU	Natural_-HPO3	UU Natural_-HPO3	2541.05	2541.05	1271.53	2	0	0.05161	39.23	MBNL1_CGCUU
YLHPPPHLK-Y1-UU	db|MBNL1|MBNL1_Del101	201017_LU02_csarnowski_2017_A2.c.07562.07562.2	201017_LU02_csarnowski_2017_A2.c.07360.07360.2	68	630.061	UU	Natural	UU Natural	1730.67	1730.68	866.346	2	0.7	0.26272	38.6	MBNL1_CGCUU
YLHPPPHLK-L2-UU	db|MBNL1|MBNL1_Del101	201017_LU02_csarnowski_2017_A1.c.07662.07662.2	201017_LU02_csarnowski_2017_A1.c.07442.07442.2	69	630.061	UU	Natural	UU Natural	1730.67	1730.67	866.345	2	0	0.25945	38.57	MBNL1_CGCUU
YLHPPPHLK-L2-U	db|MBNL1|MBNL1_Del101	201017_LU02_csarnowski_2017_B2.c.04546.04546.2	201017_LU02_csarnowski_2017_B2.c.04173.04173.2	69	324.036	U	Natural	U Natural	1424.65	1424.65	713.333	2	0.6	0.26579	38.36	MBNL1_CGCUU
YLHPPPHLK-Y1-UU	db|MBNL1|MBNL1_Del101	201017_LU02_csarnowski_2017_B2.c.11541.11541.2	201017_LU02_csarnowski_2017_B2.c.11438.11438.2	68	630.061	UU	Natural	UU Natural	1730.67	1730.68	866.345	2	0.4	0.18782	38.18	MBNL1_CGCUU
AAQYQVNQAAAAQAAATAAAM-V6-UU	db|MBNL1|MBNL1_Del101	201017_LU02_csarnowski_2017_A1.c.22246.22246.2	201017_LU02_csarnowski_2017_A1.c.22247.22247.2	254	550.095	UU	Natural_-HPO3	UU Natural_-HPO3	2541.05	2541.05	1271.53	2	0.3	0.06223	38.14	MBNL1_CGCUU
YLHPPPHLK-L2-UU	db|MBNL1|MBNL1_Del101	201017_LU02_csarnowski_2017_B1.c.07415.07415.2	201017_LU02_csarnowski_2017_B1.c.07797.07797.2	69	630.061	UU	Natural	UU Natural	1730.67	1730.68	866.346	2	0.9	0.23764	38.13	MBNL1_CGCUU
YLHPPPHLK-L2-UU	db|MBNL1|MBNL1_Del101	201017_LU02_csarnowski_2017_B1.c.07702.07702.2	201017_LU02_csarnowski_2017_B1.c.08089.08089.2	69	630.061	UU	Natural	UU Natural	1730.67	1730.68	866.345	2	0.5	0.22671	37.86	MBNL1_CGCUU
YLHPPPHLK-L2-UU	db|MBNL1|MBNL1_Del101	201017_LU02_csarnowski_2017_A1.c.11954.11954.2	201017_LU02_csarnowski_2017_A1.c.11955.11955.2	69	630.061	UU	Natural	UU Natural	1730.67	1730.67	866.345	2	0.1	0.2105	37.66	MBNL1_CGCUU
AAQYQVNQAAAAQAAATAAAM-Y4-U	db|MBNL1|MBNL1_Del101	201017_LU02_csarnowski_2017_B1.c.24457.24457.2	201017_LU02_csarnowski_2017_B1.c.24471.24471.2	252	324.036	U	Natural	U Natural	2314.99	2314.99	1158.5	2	2	0.03358	37.64	MBNL1_CGCUU
YLHPPPHLK-L2-UU	db|MBNL1|MBNL1_Del101	201017_LU02_csarnowski_2017_A2.c.07028.07028.2	201017_LU02_csarnowski_2017_A2.c.06510.06510.2	69	630.061	UU	Natural	UU Natural	1730.67	1730.67	866.345	2	-0.2	0.2552	37.56	MBNL1_CGCUU
AAQYQVNQAAAAQAAATAAAM-A9-UU	db|MBNL1|MBNL1_Del101	201017_LU02_csarnowski_2017_B1.c.23840.23840.2	201017_LU02_csarnowski_2017_B1.c.23624.23624.2	257	550.095	UU	Natural_-HPO3	UU Natural_-HPO3	2541.05	2541.05	1271.53	2	0.9	0.05172	37.48	MBNL1_CGCUU
YLHPPPHLK-L2-U	db|MBNL1|MBNL1_Del101	201017_LU02_csarnowski_2017_A2.c.07134.07134.2	201017_LU02_csarnowski_2017_A2.c.07135.07135.2	69	324.036	U	Natural	U Natural	1424.65	1424.65	713.333	2	0.7	0.27871	37.15	MBNL1_CGCUU
YLHPPPHLK-L2-U	db|MBNL1|MBNL1_Del101	201017_LU02_csarnowski_2017_B1.c.07878.07878.2	201017_LU02_csarnowski_2017_B1.c.07883.07883.2	69	324.036	U	Natural	U Natural	1424.65	1424.65	713.333	2	1.5	0.25345	37.15	MBNL1_CGCUU
YLHPPPHLK-L2-UU	db|MBNL1|MBNL1_Del101	201017_LU02_csarnowski_2017_B1.c.07946.07946.2	201017_LU02_csarnowski_2017_B1.c.07470.07470.2	69	630.061	UU	Natural	UU Natural	1730.67	1730.68	866.345	2	0.5	0.22959	37.13	MBNL1_CGCUU
YLHPPPHLK-L2-UU	db|MBNL1|MBNL1_Del101	201017_LU02_csarnowski_2017_A1.c.07121.07121.2	201017_LU02_csarnowski_2017_A1.c.06904.06904.2	69	630.061	UU	Natural	UU Natural	1730.67	1730.67	866.345	2	0	0.23657	37.11	MBNL1_CGCUU
YLHPPPHLK-H3-U	db|MBNL1|MBNL1_Del101	201017_LU02_csarnowski_2017_B2.c.04295.04295.3	201017_LU02_csarnowski_2017_B2.c.04381.04381.3	70	306.025	U	Natural_-H2O	U Natural_-H2O	1406.64	1406.64	469.888	3	1.5	0.23819	36.67	MBNL1_CGCUU
YLHPPPHLK-L2-UU	db|MBNL1|MBNL1_Del101	201017_LU02_csarnowski_2017_B2.c.08705.08705.2	201017_LU02_csarnowski_2017_B2.c.08228.08228.2	69	630.061	UU	Natural	UU Natural	1730.67	1730.68	866.346	2	1.7	0.25216	36.44	MBNL1_CGCUU
YLHPPPHLK-L2-U	db|MBNL1|MBNL1_Del101	201017_LU02_csarnowski_2017_A1.c.04295.04295.3	201017_LU02_csarnowski_2017_A1.c.03983.03983.3	69	306.025	U	Natural_-H2O	U Natural_-H2O	1406.64	1406.64	469.887	3	-1.2	0.27127	35.76	MBNL1_CGCUU
YLHPPPHLK-L2-U	db|MBNL1|MBNL1_Del101	201017_LU02_csarnowski_2017_A2.c.04039.04039.3	201017_LU02_csarnowski_2017_A2.c.04053.04053.3	69	306.025	U	Natural_-H2O	U Natural_-H2O	1406.64	1406.64	469.887	3	-1.4	0.25889	35.7	MBNL1_CGCUU
YLHPPPHLK-L2-U	db|MBNL1|MBNL1_Del101	201017_LU02_csarnowski_2017_B1.c.04249.04249.3	201017_LU02_csarnowski_2017_B1.c.04286.04286.3	69	306.025	U	Natural_-H2O	U Natural_-H2O	1406.64	1406.64	469.887	3	-1.3	0.24734	35.67	MBNL1_CGCUU
YLHPPPHLK-L2-U	db|MBNL1|MBNL1_Del101	201017_LU02_csarnowski_2017_A1.c.04783.04783.2	201017_LU02_csarnowski_2017_A1.c.04758.04758.2	69	324.036	U	Natural	U Natural	1424.65	1424.65	713.333	2	0.5	0.26738	35.37	MBNL1_CGCUU
YLHPPPHLK-Y1-UU	db|MBNL1|MBNL1_Del101	201017_LU02_csarnowski_2017_B2.c.12856.12856.2	201017_LU02_csarnowski_2017_B2.c.12774.12774.2	68	630.061	UU	Natural	UU Natural	1730.67	1730.68	866.346	2	1.1	0.16596	35.29	MBNL1_CGCUU
YLHPPPHLK-L2-U	db|MBNL1|MBNL1_Del101	201017_LU02_csarnowski_2017_A1.c.07576.07576.2	201017_LU02_csarnowski_2017_A1.c.07577.07577.2	69	324.036	U	Natural	U Natural	1424.65	1424.65	713.332	2	-0.6	0.23405	35.23	MBNL1_CGCUU
AAQYQVNQAAAAQAAATAAAM-Y4-UU	db|MBNL1|MBNL1_Del101	201017_LU02_csarnowski_2017_A1.c.22435.22435.2	201017_LU02_csarnowski_2017_A1.c.22437.22437.2	252	550.095	UU	Natural_-HPO3	UU Natural_-HPO3	2541.05	2541.05	1271.53	2	1.7	0.04248	34.9	MBNL1_CGCUU
YLHPPPHLK-L2-U	db|MBNL1|MBNL1_Del101	201017_LU02_csarnowski_2017_A2.c.03775.03775.3	201017_LU02_csarnowski_2017_A2.c.03754.03754.3	69	306.025	U	Natural_-H2O	U Natural_-H2O	1406.64	1406.64	469.887	3	-1	0.27118	34.88	MBNL1_CGCUU
YLHPPPHLK-L2-U	db|MBNL1|MBNL1_Del101	201017_LU02_csarnowski_2017_A1.c.04162.04162.2	201017_LU02_csarnowski_2017_A1.c.03793.03793.2	69	324.036	U	Natural	U Natural	1424.65	1424.65	713.333	2	0.7	0.26107	34.76	MBNL1_CGCUU
YLHPPPHLK-L2-UU	db|MBNL1|MBNL1_Del101	201017_LU02_csarnowski_2017_B2.c.08418.08418.2	201017_LU02_csarnowski_2017_B2.c.08615.08615.2	69	630.061	UU	Natural	UU Natural	1730.67	1730.68	866.346	2	0.9	0.24966	34.57	MBNL1_CGCUU
YLHPPPHLK-Y1-UU	db|MBNL1|MBNL1_Del101	201017_LU02_csarnowski_2017_A1.c.06646.06646.2	201017_LU02_csarnowski_2017_A1.c.06610.06610.2	68	630.061	UU	Natural	UU Natural	1730.67	1730.68	866.346	2	0.9	0.20658	34.36	MBNL1_CGCUU
YLHPPPHLK-L2-CGU	db|MBNL1|MBNL1_Del101	201017_LU02_csarnowski_2017_B1.c.08142.08142.3	201017_LU02_csarnowski_2017_B1.c.07925.07925.3	69	974.125	CGU	Natural	CGU Natural	2074.74	2074.74	692.587	3	-0.2	0.15007	34.35	MBNL1_CGCUU
YFHPPAHLQAK-F2-UU	db|MBNL1|MBNL1_Del101	201017_LU02_csarnowski_2017_B2.c.09746.09746.2	201017_LU02_csarnowski_2017_B2.c.09766.09766.2	237	630.061	UU	Natural	UU Natural	1937.74	1937.74	969.878	2	0.7	0.17932	34.14	MBNL1_CGCUU
AAQYQVNQAAAAQAAATAAAM-Y4-U	db|MBNL1|MBNL1_Del101	201017_LU02_csarnowski_2017_B2.c.23859.23859.2	201017_LU02_csarnowski_2017_B2.c.23837.23837.2	252	324.036	U	Natural	U Natural	2314.99	2314.99	1158.5	2	0	0.03852	33.96	MBNL1_CGCUU
AAQYQVNQAAAAQAAATAAAM-Y4-U	db|MBNL1|MBNL1_Del101	201017_LU02_csarnowski_2017_B1.c.23591.23591.2	201017_LU02_csarnowski_2017_B1.c.23796.23796.2	252	324.036	U	Natural	U Natural	2314.99	2314.99	1158.5	2	-1.7	0.02851	33.93	MBNL1_CGCUU
AAQYQVNQAAAAQAAATAAAM-V6-U	db|MBNL1|MBNL1_Del101	201017_LU02_csarnowski_2017_A2.c.20982.20982.2	201017_LU02_csarnowski_2017_A2.c.21148.21148.2	254	324.036	U	Natural	U Natural	2314.99	2314.99	1158.5	2	0.2	0.03285	33.84	MBNL1_CGCUU
YLHPPPHLK-L2-U	db|MBNL1|MBNL1_Del101	201017_LU02_csarnowski_2017_B1.c.04620.04620.3	201017_LU02_csarnowski_2017_B1.c.04638.04638.3	69	306.025	U	Natural_-H2O	U Natural_-H2O	1406.64	1406.64	469.888	3	0.5	0.21392	33.63	MBNL1_CGCUU
YFHPPAHLQAK-F2-UU	db|MBNL1|MBNL1_Del101	201017_LU02_csarnowski_2017_B2.c.09975.09975.2	201017_LU02_csarnowski_2017_B2.c.10043.10043.2	237	630.061	UU	Natural	UU Natural	1937.74	1937.74	969.879	2	1.6	0.17007	33.34	MBNL1_CGCUU
YLHPPPHLK-L2-UU	db|MBNL1|MBNL1_Del101	201017_LU02_csarnowski_2017_A2.c.06216.06216.2	201017_LU02_csarnowski_2017_A2.c.06245.06245.2	69	630.061	UU	Natural	UU Natural	1730.67	1730.68	866.345	2	0.5	0.21045	33.31	MBNL1_CGCUU
YLHPPPHLK-L2-U	db|MBNL1|MBNL1_Del101	201017_LU02_csarnowski_2017_B1.c.07338.07338.2	201017_LU02_csarnowski_2017_B1.c.07354.07354.2	69	324.036	U	Natural	U Natural	1424.65	1424.65	713.333	2	1.3	0.22555	33.23	MBNL1_CGCUU
YLHPPPHLK-L2-U	db|MBNL1|MBNL1_Del101	201017_LU02_csarnowski_2017_A1.c.03826.03826.2	201017_LU02_csarnowski_2017_A1.c.04112.04112.2	69	324.036	U	Natural	U Natural	1424.65	1424.65	713.332	2	0.2	0.18688	32.84	MBNL1_CGCUU
YFHPPAHLQAK-Y1-UU	db|MBNL1|MBNL1_Del101	201017_LU02_csarnowski_2017_B1.c.09236.09236.2	201017_LU02_csarnowski_2017_B1.c.09710.09710.2	236	630.061	UU	Natural	UU Natural	1937.74	1937.74	969.878	2	0.9	0.18286	32.55	MBNL1_CGCUU
YFHPPAHLQAKIK-A10-U	db|MBNL1|MBNL1_Del101	201017_LU02_csarnowski_2017_B1.c.11078.11078.3	201017_LU02_csarnowski_2017_B1.c.11100.11100.3	245	306.025	U	Natural_-H2O	U Natural_-H2O	1854.88	1854.88	619.302	3	0.7	0.13777	32.54	MBNL1_CGCUU
YFHPPAHLQAK-H3-UU	db|MBNL1|MBNL1_Del101	201017_LU02_csarnowski_2017_A2.c.08556.08556.2	201017_LU02_csarnowski_2017_A2.c.08570.08570.2	238	630.061	UU	Natural	UU Natural	1937.74	1937.74	969.878	2	0.9	0.1539	32.53	MBNL1_CGCUU
YLHPPPHLK-L2-UU	db|MBNL1|MBNL1_Del101	201017_LU02_csarnowski_2017_B2.c.07746.07746.2	201017_LU02_csarnowski_2017_B2.c.07252.07252.2	69	630.061	UU	Natural	UU Natural	1730.67	1730.68	866.345	2	0.4	0.22375	32.49	MBNL1_CGCUU
YLHPPPHLK-L2-UU	db|MBNL1|MBNL1_Del101	201017_LU02_csarnowski_2017_A2.c.07320.07320.2	201017_LU02_csarnowski_2017_A2.c.07070.07070.2	69	630.061	UU	Natural	UU Natural	1730.67	1730.67	866.345	2	0.4	0.13143	32.43	MBNL1_CGCUU
YLHPPPHLK-Y1-U	db|MBNL1|MBNL1_Del101	201017_LU02_csarnowski_2017_A2.c.03658.03658.3	201017_LU02_csarnowski_2017_A2.c.03579.03579.3	68	324.036	U	Natural	U Natural	1424.65	1424.65	475.89	3	-0.8	0.11646	32.39	MBNL1_CGCUU
YLHPPPHLK-L2-UU	db|MBNL1|MBNL1_Del101	201017_LU02_csarnowski_2017_B1.c.11404.11404.2	201017_LU02_csarnowski_2017_B1.c.11279.11279.2	69	630.061	UU	Natural	UU Natural	1730.67	1730.67	866.344	2	-1.3	0.13692	32.36	MBNL1_CGCUU
YLHPPPHLK-L2-UU	db|MBNL1|MBNL1_Del101	201017_LU02_csarnowski_2017_A2.c.06486.06486.2	201017_LU02_csarnowski_2017_A2.c.06018.06018.2	69	630.061	UU	Natural	UU Natural	1730.67	1730.68	866.345	2	0.4	0.21347	32.29	MBNL1_CGCUU
CSRENCKYLHPPPHLK-Y8-UU	db|MBNL1|MBNL1_Del101	201017_LU02_csarnowski_2017_B1.c.06184.06184.3	201017_LU02_csarnowski_2017_B1.c.06100.06100.3	68	628.046	UU	Natural_-H2	UU Natural_-H2	2548.99	2548.99	850.672	3	0.9	0.09358	32.23	MBNL1_CGCUU
YLHPPPHLK-Y1-U	db|MBNL1|MBNL1_Del101	201017_LU02_csarnowski_2017_A2.c.03915.03915.2	201017_LU02_csarnowski_2017_A2.c.03903.03903.2	68	324.036	U	Natural	U Natural	1424.65	1424.65	713.333	2	0.4	0.21966	32.1	MBNL1_CGCUU
YLHPPPHLK-L2-U	db|MBNL1|MBNL1_Del101	201017_LU02_csarnowski_2017_B1.c.04123.04123.2	201017_LU02_csarnowski_2017_B1.c.04396.04396.2	69	324.036	U	Natural	U Natural	1424.65	1424.65	713.333	2	1	0.18443	31.62	MBNL1_CGCUU
YLHPPPHLK-L2-U	db|MBNL1|MBNL1_Del101	201017_LU02_csarnowski_2017_A2.c.04223.04223.2	201017_LU02_csarnowski_2017_A2.c.04500.04500.2	69	324.036	U	Natural	U Natural	1424.65	1424.65	713.333	2	0.3	0.22208	31.61	MBNL1_CGCUU
YLHPPPHLK-L2-U	db|MBNL1|MBNL1_Del101	201017_LU02_csarnowski_2017_A2.c.06572.06572.2	201017_LU02_csarnowski_2017_A2.c.06588.06588.2	69	324.036	U	Natural	U Natural	1424.65	1424.65	713.333	2	0.5	0.22479	31.58	MBNL1_CGCUU
YFHPPAHLQAK-F2-UU	db|MBNL1|MBNL1_Del101	201017_LU02_csarnowski_2017_B2.c.09875.09875.3	201017_LU02_csarnowski_2017_B2.c.09866.09866.3	237	630.061	UU	Natural	UU Natural	1937.74	1937.74	646.922	3	1.3	0.15026	31.47	MBNL1_CGCUU
YLHPPPHLK-Y1-UU	db|MBNL1|MBNL1_Del101	201017_LU02_csarnowski_2017_B1.c.08568.08568.2	201017_LU02_csarnowski_2017_B1.c.08373.08373.2	68	630.061	UU	Natural	UU Natural	1730.67	1730.68	866.346	2	1.2	0.16071	31.42	MBNL1_CGCUU
YFHPPAHLQAK-F2-U	db|MBNL1|MBNL1_Del101	201017_LU02_csarnowski_2017_B2.c.06738.06738.2	201017_LU02_csarnowski_2017_B2.c.06753.06753.2	237	324.036	U	Natural	U Natural	1631.71	1631.71	816.865	2	0.8	0.16987	31.39	MBNL1_CGCUU
YFHPPAHLQAK-Y1-UU	db|MBNL1|MBNL1_Del101	201017_LU02_csarnowski_2017_A1.c.08958.08958.2	201017_LU02_csarnowski_2017_A1.c.08977.08977.2	236	630.061	UU	Natural	UU Natural	1937.74	1937.74	969.878	2	0.9	0.12035	31.36	MBNL1_CGCUU
YFHPPAHLQAK-Y1-U	db|MBNL1|MBNL1_Del101	201017_LU02_csarnowski_2017_A1.c.06142.06142.2	201017_LU02_csarnowski_2017_A1.c.06169.06169.2	236	324.036	U	Natural	U Natural	1631.71	1631.72	816.866	2	1.6	0.17566	31.23	MBNL1_CGCUU
YFHPPAHLQAK-Y1-UU	db|MBNL1|MBNL1_Del101	201017_LU02_csarnowski_2017_A1.c.08670.08670.3	201017_LU02_csarnowski_2017_A1.c.08711.08711.3	236	630.061	UU	Natural	UU Natural	1937.74	1937.74	646.921	3	0.9	0.15833	31.1	MBNL1_CGCUU
YFHPPAHLQAK-H3-UU	db|MBNL1|MBNL1_Del101	201017_LU02_csarnowski_2017_B1.c.09824.09824.2	201017_LU02_csarnowski_2017_B1.c.09286.09286.2	238	630.061	UU	Natural	UU Natural	1937.74	1937.74	969.876	2	-1.2	0.16997	31.03	MBNL1_CGCUU
YLHPPPHLK-L2-U	db|MBNL1|MBNL1_Del101	201017_LU02_csarnowski_2017_A2.c.03668.03668.2	201017_LU02_csarnowski_2017_A2.c.03636.03636.2	69	324.036	U	Natural	U Natural	1424.65	1424.65	713.332	2	0	0.20548	30.93	MBNL1_CGCUU
YLHPPPHLK-L2-UU	db|MBNL1|MBNL1_Del101	201017_LU02_csarnowski_2017_A2.c.06556.06556.3	201017_LU02_csarnowski_2017_A2.c.07006.07006.3	69	630.061	UU	Natural	UU Natural	1730.67	1730.67	577.899	3	-0.1	0.08815	30.91	MBNL1_CGCUU
YLHPPPHLK-H3-U	db|MBNL1|MBNL1_Del101	201017_LU02_csarnowski_2017_B2.c.05683.05683.3	201017_LU02_csarnowski_2017_B2.c.05143.05143.3	70	324.036	U	Natural	U Natural	1424.65	1424.65	475.89	3	-1.8	0.1712	30.75	MBNL1_CGCUU
AAQYQVNQAAAAQAAATAAAM-Q8-UU	db|MBNL1|MBNL1_Del101	201017_LU02_csarnowski_2017_B1.c.23817.23817.3	201017_LU02_csarnowski_2017_B1.c.23827.23827.3	256	550.095	UU	Natural_-HPO3	UU Natural_-HPO3	2541.05	2541.05	848.025	3	2	0.06439	30.73	MBNL1_CGCUU
YLHPPPHLK-L2-UU	db|MBNL1|MBNL1_Del101	201017_LU02_csarnowski_2017_B1.c.08828.08828.3	201017_LU02_csarnowski_2017_B1.c.08886.08886.3	69	630.061	UU	Natural	UU Natural	1730.67	1730.67	577.899	3	0.2	0.10774	30.51	MBNL1_CGCUU
[truncated: 127 more rows]

## Sheet: Fig2_PTBP1_UCUCU
Id	Protein	Light_spectrum	Heavy_spectrum	AbsPos1	RNA_Mr	RNA_composition	Neutral_Loss	Isobaric_RNA_Composition	Mr_Calculated	Mr_measured	Mz	z	Error_rel_ppm	TIC	ld-score	Sample_Type
[truncated: 604 more rows]

## Sheet: Fig2_SF3A1_SL4
Id	Protein	Light_spectrum	Heavy_spectrum	AbsPos1	RNA_Mr	RNA_composition	Neutral_Loss	Isobaric_RNA_Composition	Mr_Calculated	Mr_measured	Mz	z	Error_rel_ppm	TIC	ld-score	Sample_Type
[truncated: 429 more rows]

[truncated: 7 more sheets: Fig5_FOX1_4SU, FigS1_PTBP1_IRES_Frag, FigS1_PTBP1_IRES_C18, FigS2_PTBP1_IRES_HCDEn, FigS3_FOX1_Irrad, FigS3_FOX1_Temp, FigS4_FOX1_MSFragger]
