# Supplementary material for: A highly sensitive protein-RNA cross-linking mass spectrometry workflow with enhanced structural modeling potential
Source: Nucleic Acids Res. 2025 Jun 18;53(11):gkaf523. doi: 10.1093/nar/gkaf523 (PMC12203917; doi:10.1093/nar/gkaf523)
Supplement: gkaf523_Supplemental_Files [file gkaf523_supplemental_files.zip › SuppTable3_NAR2024.xlsx]

## Sheet: Summary
Supplementary Table 3. Input data for DisVis simulations.
	Description of column headers
	Name	Explanation
	Chain (Protein)	Letter ID of protein chain submitted to DisVis
	Position	Amino acid position in protein chain
	Atom	Atom of amino acid position
	Chain (RNA)	Letter ID of RNA chain submitted to DisVis
	Position	Nucleotide position in RNA chain
	Atom	Atom of RNA position
	Lower_Distance	Lower distance limit represented by XL (Å)
	Upper_Distance	Upper distance limit represented by XL (Å)

## Sheet: FOX1_UGCAUGU
Chain (Protein)	Position	Atom	Chain (RNA)	Position	Atom	Lower_Distance	Upper_Distance
A	157	CA	A	197	N1	0	12
A	157	CA	A	198	N9	0	12
A	159	CA	A	201	N1	0	12
A	159	CA	A	202	N9	0	12
A	158	CA	A	202	N9	0	12
A	196	CA	A	199	N1	0	12
A	128	CA	A	197	N1	0	12
A	128	CA	A	198	N9	0	12
A	130	CA	A	202	N9	0	12
A	118	CA	A	201	N1	0	12
A	195	CA	A	200	N9	0	12
A	120	CA	A	201	N1	0	12
A	121	CA	A	201	N1	0	12
A	122	CA	A	201	N1	0	12
A	122	CA	A	198	N9	0	12
A	123	CA	A	197	N1	0	12
A	123	CA	A	198	N9	0	12
A	124	CA	A	197	N1	0	12
A	124	CA	A	198	N9	0	12
A	125	CA	A	197	N1	0	12
A	125	CA	A	198	N9	0	12
A	126	CA	A	197	N1	0	12
A	126	CA	A	198	N9	0	12
A	127	CA	A	197	N1	0	12
A	127	CA	A	198	N9	0	12
A	164	CA	A	202	N9	0	12
A	129	CA	A	202	N9	0	12
A	160	CA	A	201	N1	0	12
A	160	CA	A	202	N9	0	12
A	161	CA	A	201	N1	0	12
A	161	CA	A	202	N9	0	12
A	162	CA	A	202	N9	0	12
A	163	CA	A	202	N9	0	12
A	123	CA	A	201	N1	0	12

## Sheet: MBNL1_CGCUU
Chain (Protein)	Position	Atom	Chain (RNA)	Position	Atom	Lower_Distance	Upper_Distance
A	54	CA	A	102	N1	0	12
A	53	CA	A	102	N1	0	12
A	66	CA	A	102	N1	0	12
A	70	CA	A	102	N1	0	12
A	68	CA	A	102	N1	0	12
A	69	CA	A	102	N1	0	12

## Sheet: PTBP1_UCUCU_RRM1
Chain (Protein)	Position	Atom	Chain (RNA)	Position	Atom	Lower_Distance	Upper_Distance
A	62	CA	A	148	N1	0	12
A	133	CA	A	150	N1	0	12
A	132	CA	A	148	N1	0	12
A	131	CA	A	148	N1	0	12
A	130	CA	A	148	N1	0	12
A	126	CA	A	148	N1	0	12
A	127	CA	A	148	N1	0	12
A	128	CA	A	148	N1	0	12
A	129	CA	A	148	N1	0	12
A	92	CA	A	150	N1	0	12
A	92	CA	A	152	N1	0	12

## Sheet: PTBP1_UCUCU_RRM2
Chain (Protein)	Position	Atom	Chain (RNA)	Position	Atom	Lower_Distance	Upper_Distance
A	243	CA	A	300	N1	0	12
A	247	CA	A	300	N1	0	12
A	266	CA	A	304	N1	0	12
A	265	CA	A	302	N1	0	12
A	264	CA	A	302	N1	0	12
A	250	CA	A	300	N1	0	12
A	249	CA	A	300	N1	0	12
A	248	CA	A	300	N1	0	12
A	247	CA	A	302	N1	0	12
A	265	CA	A	304	N1	0	12
A	266	CA	A	302	N1	0	12
A	248	CA	A	302	N1	0	12
A	250	CA	A	302	N1	0	12

## Sheet: PTBP1_UCUCU_RRM3
Chain (Protein)	Position	Atom	Chain (RNA)	Position	Atom	Lower_Distance	Upper_Distance
A	414	CA	A	541	N1	0	12
A	415	CA	A	541	N1	0	12
A	404	CA	A	539	N1	0	12
A	410	CA	A	541	N1	0	12
A	411	CA	A	541	N1	0	12
A	412	CA	A	541	N1	0	12
A	413	CA	A	541	N1	0	12
A	424	CA	A	543	N1	0	12
A	409	CA	A	539	N1	0	12
A	427	CA	A	543	N1	0	12
A	410	CA	A	539	N1	0	12
A	427	CA	A	541	N1	0	12

## Sheet: PTBP1_UCUCU_RRM4
Chain (Protein)	Position	Atom	Chain (RNA)	Position	Atom	Lower_Distance	Upper_Distance
A	458	CA	A	535	N1	0	12
A	455	CA	A	535	N1	0	12
A	457	CA	A	536	N1	0	12
A	457	CA	A	535	N1	0	12
A	489	CA	A	537	N1	0	12
A	487	CA	A	537	N1	0	12
A	485	CA	A	537	N1	0	12
A	528	CA	A	535	N1	0	12
A	455	CA	A	537	N1	0	12

## Sheet: SF3_SL4
Chain (Protein)	Position	Atom	Chain (RNA)	Position	Atom	Lower_Distance	Upper_Distance
A	13	CA	B	149	N1	0	12
A	13	CA	B	157	N1	0	12
A	14	CA	B	157	N1	0	12
A	15	CA	B	149	N1	0	12
A	15	CA	B	150	N1	0	12
A	15	CA	B	156	N1	0	12
A	15	CA	B	157	N1	0	12
A	15	CA	B	158	N1	0	12
A	16	CA	B	157	N1	0	12
A	17	CA	B	150	N1	0	12
A	17	CA	B	156	N1	0	12
A	17	CA	B	157	N1	0	12
A	17	CA	B	158	N1	0	12
A	43	CA	B	157	N1	0	12
A	44	CA	B	149	N1	0	12
A	44	CA	B	150	N1	0	12
A	44	CA	B	156	N1	0	12
A	44	CA	B	157	N1	0	12
A	44	CA	B	158	N1	0	12
A	45	CA	B	149	N1	0	12
A	45	CA	B	150	N1	0	12
A	45	CA	B	156	N1	0	12
A	45	CA	B	157	N1	0	12
A	45	CA	B	158	N1	0	12
A	46	CA	B	157	N1	0	12
A	51	CA	B	149	N1	0	12
A	51	CA	B	150	N1	0	12
A	51	CA	B	156	N1	0	12
A	51	CA	B	157	N1	0	12
A	51	CA	B	158	N1	0	12
A	54	CA	B	157	N1	0	12
A	55	CA	B	148	N9	0	12
A	55	CA	B	149	N1	0	12
A	56	CA	B	144	N1	0	12
A	56	CA	B	145	N1	0	12
A	56	CA	B	148	N9	0	12
A	56	CA	B	149	N1	0	12
A	56	CA	B	150	N1	0	12
A	57	CA	B	156	N1	0	12
A	57	CA	B	157	N1	0	12
A	57	CA	B	158	N1	0	12
A	58	CA	B	142	N9	0	12
A	58	CA	B	143	N9	0	12
A	58	CA	B	144	N1	0	12
A	58	CA	B	145	N1	0	12
A	58	CA	B	146	N9	0	12
A	58	CA	B	148	N9	0	12
A	58	CA	B	149	N1	0	12
A	58	CA	B	150	N1	0	12
A	59	CA	B	149	N1	0	12
A	59	CA	B	150	N1	0	12
A	59	CA	B	156	N1	0	12
A	59	CA	B	157	N1	0	12
A	59	CA	B	158	N1	0	12
A	60	CA	B	144	N1	0	12
A	60	CA	B	145	N1	0	12
A	60	CA	B	148	N9	0	12
A	60	CA	B	149	N1	0	12
A	60	CA	B	150	N1	0	12
A	60	CA	B	156	N1	0	12
A	60	CA	B	157	N1	0	12
A	60	CA	B	158	N1	0	12
A	61	CA	B	145	N1	0	12
A	61	CA	B	148	N9	0	12
A	61	CA	B	149	N1	0	12
A	61	CA	B	150	N1	0	12
A	61	CA	B	156	N1	0	12
A	61	CA	B	157	N1	0	12
A	61	CA	B	158	N1	0	12
A	62	CA	B	145	N1	0	12
A	62	CA	B	148	N9	0	12
A	62	CA	B	149	N1	0	12
A	62	CA	B	150	N1	0	12
A	62	CA	B	156	N1	0	12
A	62	CA	B	157	N1	0	12
A	63	CA	B	149	N1	0	12
A	63	CA	B	150	N1	0	12
A	63	CA	B	157	N1	0	12
A	65	CA	B	149	N1	0	12
